# Supplementary material for: Analysis of Virus and Host Proteomes During Productive HSV-1 and VZV Infection in Human Epithelial Cells
Source: Front Microbiol. 2020 May 29;11:1179. doi: 10.3389/fmicb.2020.01179 (PMC7273502; doi:10.3389/fmicb.2020.01179)
Supplement: Supplementary file 1 [file Table_1.xlsx]

## Sheet: Sheet1
S1 Table. Quantification of virus proteins in HSV-1 infected ARPE-19 cells by mass-spectrometry
UniProt Identifier	geneName	Description	AveExpr	tp.00.vs.tp.mock_logFC	tp.00.vs.tp.mock_t	tp.00.vs.tp.mock_P.Value	tp.00.vs.tp.mock_adj.P.Val	tp.00.vs.tp.mock_B	tp.02.vs.tp.mock_logFC	tp.02.vs.tp.mock_t	tp.02.vs.tp.mock_P.Value	tp.02.vs.tp.mock_adj.P.Val	tp.02.vs.tp.mock_B	tp.04.vs.tp.mock_logFC	tp.04.vs.tp.mock_t	tp.04.vs.tp.mock_P.Value	tp.04.vs.tp.mock_adj.P.Val	tp.04.vs.tp.mock_B	tp.06.vs.tp.mock_logFC	tp.06.vs.tp.mock_t	tp.06.vs.tp.mock_P.Value	tp.06.vs.tp.mock_adj.P.Val	tp.06.vs.tp.mock_B	tp.08.vs.tp.mock_logFC	tp.08.vs.tp.mock_t	tp.08.vs.tp.mock_P.Value	tp.08.vs.tp.mock_adj.P.Val	tp.08.vs.tp.mock_B	tp.10.vs.tp.mock_logFC	tp.10.vs.tp.mock_t	tp.10.vs.tp.mock_P.Value	tp.10.vs.tp.mock_adj.P.Val	tp.10.vs.tp.mock_B	tp.12.vs.tp.mock_logFC	tp.12.vs.tp.mock_t	tp.12.vs.tp.mock_P.Value	tp.12.vs.tp.mock_adj.P.Val	tp.12.vs.tp.mock_B
P08393	ICP0	E3 ubiquitin-protein ligase ICP0 OS=Human herpesvirus 1 (strain 17) GN=ICP0 PE=1 SV=1	18.0052	0.0539665	0.21369	0.833095	0.999256	-4.68389	-0.0272673	-0.10797	0.915166	0.999047	-4.68692	0.372018	1.47307	0.157317	0.874532	-4.90002	0.732683	2.90119	0.00924019	0.41419	-2.82024	1.55256	6.14766	6.9586e-06	0.000498805	3.85727	1.8783	7.43748	5.27407e-07	3.32688e-05	6.30645	2.09134	8.28105	1.1012e-07	4.96169e-06	7.7967
P08392	ICP4	Major viral transcription factor ICP4 OS=Human herpesvirus 1 (strain 17) GN=ICP4 PE=1 SV=1	19.3463	-0.162117	-1.08753	0.290582	0.999256	-4.58816	-0.0300509	-0.20159	0.842408	0.999047	-4.68434	0.817736	5.48561	2.84516e-05	0.0112171	2.45022	1.16202	7.79518	2.68338e-07	0.000211585	7.00549	1.42066	9.53022	1.27991e-08	2.88344e-06	10.0715	1.58383	10.6248	2.25738e-09	2.96657e-07	11.769	1.69922	11.3988	7.1447e-10	7.51146e-08	12.8825
P10185	UL1	Envelope glycoprotein L OS=Human herpesvirus 1 (strain 17) GN=gL PE=1 SV=1	17.3463	0.0784113	0.184465	0.855629	0.999256	-4.68492	-0.873353	-2.05459	0.0541215	0.999047	-4.37555	-0.500845	-1.17825	0.25343	0.905311	-5.24583	0.64594	1.51959	0.145293	0.990632	-5.23989	1.94339	4.57188	0.0002147	0.0102601	0.456661	2.43379	5.72557	1.69734e-05	0.000686335	2.81012	2.98695	7.02689	1.17014e-06	4.39361e-05	5.39852
P04288	UL10	Envelope glycoprotein M OS=Human herpesvirus 1 (strain 17) GN=gM PE=3 SV=1	18.8486	0.0574802	0.193984	0.848274	0.999256	-4.6846	-0.396975	-1.33971	0.196347	0.999047	-4.54067	-0.236681	-0.798753	0.434433	0.941072	-5.59166	0.166578	0.562169	0.580658	0.990632	-6.19044	0.716453	2.41789	0.0259683	0.358534	-4.16576	1.99133	6.72036	2.15319e-06	0.000111391	4.88916	2.80997	9.48309	1.38338e-08	8.72637e-07	9.89766
P04294	UL12	Alkaline nuclease OS=Human herpesvirus 1 (strain 17) GN=UL12 PE=1 SV=1	19.9861	0.196706	0.694175	0.496082	0.999256	-4.64594	0.269858	0.952328	0.353044	0.999047	-4.61045	0.97556	3.44274	0.00276815	0.335797	-1.5106	1.7259	6.09068	7.83843e-06	0.0020602	3.86112	2.7214	9.60379	1.13419e-08	2.88344e-06	10.1892	2.79442	9.86148	7.46406e-09	8.40773e-07	10.5785	3.41157	12.0394	2.88181e-10	3.24616e-08	13.7914
P04291	UL14	Tegument protein UL14 OS=Human herpesvirus 1 (strain 17) GN=UL14 PE=1 SV=2	19.7713	-0.162362	-0.731668	0.473415	0.999256	-4.6414	0.00301168	0.0135718	0.989315	0.999388	-4.68794	-0.111737	-0.503531	0.620454	0.974055	-5.7745	-0.508943	-2.2935	0.0335536	0.766871	-3.99098	-0.382152	-1.72213	0.101498	0.567096	-5.37773	-0.0894586	-0.403136	0.691407	0.895422	-6.96273	-0.0272475	-0.122788	0.903581	0.974926	-7.19534
P10200	UL16	Capsid-binding protein UL16 OS=Human herpesvirus 1 (strain 17) GN=UL16 PE=1 SV=1	18.362	0.16459	0.349812	0.730377	0.999256	-4.6771	0.0712518	0.151435	0.881249	0.999047	-4.68591	0.106372	0.226077	0.823587	0.992695	-5.87237	0.39537	0.840302	0.411324	0.990632	-5.99658	1.03176	2.19286	0.0411376	0.426802	-4.58488	0.784654	1.66767	0.111992	0.523569	-5.6924	1.09268	2.32234	0.0316312	0.304136	-4.72209
P10201	UL17	Virion-packaging protein UL17 OS=Human herpesvirus 1 (strain 17) GN=UL17 PE=1 SV=1	18.9927	0.144892	0.561539	0.581079	0.999256	-4.66024	0.022549	0.08739	0.931288	0.999388	-4.68728	0.000366107	0.00141887	0.998883	0.998883	-5.89726	0.222664	0.862948	0.399067	0.990632	-5.97763	0.57392	2.22427	0.0386169	0.416119	-4.52777	1.11266	4.31218	0.000385813	0.0138279	-0.315336	1.41436	5.48143	2.87105e-05	0.00100614	2.15704
P10202	UL18	Triplex capsid protein VP23 OS=Human herpesvirus 1 (strain 17) GN=UL18 PE=1 SV=1	19.996	-0.179181	-0.731468	0.473535	0.999256	-4.64142	-0.180902	-0.738494	0.469356	0.999047	-4.64055	-0.215887	-0.881311	0.389304	0.930259	-5.52665	0.505131	2.06209	0.0533318	0.927399	-4.39876	1.76461	7.20365	8.28002e-07	7.25421e-05	5.96986	2.72325	11.1171	1.07853e-09	1.70084e-07	12.5012	3.24062	13.2291	5.87719e-11	7.55321e-09	15.3746
P06491	UL19	Major capsid protein OS=Human herpesvirus 1 (strain 17) GN=UL19 PE=1 SV=1	19.3685	-0.104187	-0.51304	0.613914	0.999256	-4.66476	0.0102031	0.0502427	0.96046	0.999388	-4.68773	0.0687394	0.338489	0.738755	0.976043	-5.84157	0.56379	2.77623	0.0121292	0.444832	-3.07054	1.78974	8.8131	4.30031e-08	5.65132e-06	8.88682	2.60494	12.8274	9.92156e-11	3.12926e-08	14.8475	3.25926	16.0493	2.07666e-12	8.18721e-10	18.6588
P10186	UL2	Uracil-DNA glycosylase OS=Human herpesvirus 1 (strain 17) GN=UL2 PE=1 SV=1	19.5648	-0.519527	-2.4842	0.0226109	0.999256	-4.26461	-0.189923	-0.908145	0.375324	0.999047	-4.6172	0.237168	1.13406	0.271059	0.914881	-5.29212	0.77708	3.71573	0.001493	0.120289	-1.11621	1.01897	4.87235	0.000109558	0.00595771	1.12173	1.355	6.47914	3.51034e-06	0.000167752	4.39668	1.77721	8.498	7.47236e-08	3.68247e-06	8.18988
P10205	UL21	Tegument protein UL21 OS=Human herpesvirus 1 (strain 17) GN=UL21 PE=1 SV=1	19.4658	-0.241722	-1.16163	0.259957	0.999256	-4.57497	-0.340445	-1.63605	0.1185	0.999047	-4.47667	-0.31352	-1.50666	0.148556	0.874532	-4.85675	-0.0420651	-0.20215	0.841976	0.990632	-6.32967	0.597445	2.8711	0.00986832	0.217535	-3.26238	0.97575	4.6891	0.000165008	0.00605157	0.530335	1.47958	7.11031	9.93389e-07	3.82091e-05	5.56471
P06477	UL22	Envelope glycoprotein H OS=Human herpesvirus 1 (strain 17) GN=gH PE=1 SV=1	18.725	-0.0428124	-0.193523	0.84863	0.999256	-4.68462	-0.12381	-0.559654	0.582338	0.999047	-4.66042	-0.220581	-0.99708	0.331417	0.921335	-5.42573	0.0121688	0.0550062	0.956715	0.996526	-6.34898	0.721521	3.26146	0.00415959	0.133871	-2.43821	1.3518	6.11048	7.52036e-06	0.00032053	3.62927	1.96158	8.86685	3.91841e-08	2.05978e-06	8.844
P03176	UL23	Thymidine kinase OS=Human herpesvirus 1 (strain 17) GN=TK PE=1 SV=4	17.5949	-0.0187702	-0.070664	0.944413	0.999256	-4.68751	-0.0549684	-0.206939	0.838288	0.999047	-4.68414	0.539848	2.03236	0.0565248	0.813228	-4.09081	1.10843	4.17288	0.000528977	0.0595855	-0.134064	2.34463	8.82678	4.19957e-08	5.65132e-06	8.91006	2.19479	8.2627	1.13823e-07	8.5476e-06	7.84928	2.34746	8.83745	4.12272e-08	2.09727e-06	8.79252
P10208	UL24	Protein UL24 OS=Human herpesvirus 1 (strain 17) GN=UL24 PE=1 SV=1	18.4486	-0.224453	-0.837004	0.413129	0.999256	-4.6275	-0.0969152	-0.361405	0.721836	0.999047	-4.67637	0.0575443	0.214588	0.832405	0.992695	-5.87484	0.129358	0.482387	0.635113	0.990632	-6.23239	0.766344	2.85776	0.0101599	0.219481	-3.28991	0.931528	3.47375	0.00258123	0.0701828	-2.18751	1.43326	5.34474	3.86487e-05	0.00132498	1.85706
P10209	UL25	Virion-packaging protein UL25 OS=Human herpesvirus 1 (strain 17) GN=UL25 PE=1 SV=1	18.5917	-0.0414648	-0.194687	0.847731	0.999256	-4.68458	-0.107847	-0.506366	0.6185	0.999047	-4.66536	-0.0268676	-0.12615	0.900956	0.993149	-5.88951	0.118919	0.558353	0.583208	0.990632	-6.19259	1.00912	4.73803	0.000147879	0.00752277	0.825015	1.52969	7.18225	8.63216e-07	5.23574e-05	5.81016	2.35037	11.0355	1.21679e-09	1.12875e-07	12.3482
P10210	UL26	Capsid scaffolding protein OS=Human herpesvirus 1 (strain 17) GN=UL26 PE=1 SV=1	17.9632	0.331833	1.32407	0.201392	0.999256	-4.54382	0.405568	1.61828	0.122296	0.999047	-4.48072	0.401675	1.60275	0.125699	0.874532	-4.72891	0.661725	2.64039	0.0162454	0.545084	-3.33765	1.81918	7.25884	7.43892e-07	6.90069e-05	6.07598	2.76448	11.0307	1.22551e-09	1.75693e-07	12.3747	3.30421	13.1844	6.22649e-11	7.55321e-09	15.3174
P10211	UL27	Envelope glycoprotein B OS=Human herpesvirus 1 (strain 17) GN=gB PE=1 SV=1	19.0146	0.084788	0.397419	0.695545	0.999256	-4.67397	0.291826	1.36785	0.187527	0.999047	-4.53495	0.354741	1.66275	0.112985	0.874532	-4.64612	1.07767	5.05127	7.36487e-05	0.0105586	1.73934	1.64335	7.70273	3.19018e-07	3.35394e-05	6.91363	2.53466	11.8805	3.59721e-10	7.30823e-08	13.5848	2.87119	13.4578	4.38763e-11	6.29027e-09	15.6644
P04296	UL29	Major DNA-binding protein OS=Human herpesvirus 1 (strain 17) GN=DBP PE=1 SV=1	19.1702	-0.0563641	-0.273009	0.78783	0.999256	-4.68133	0.031943	0.154721	0.878694	0.999047	-4.68582	0.679571	3.29161	0.00388794	0.404224	-1.80669	1.43545	6.95285	1.35427e-06	0.000533919	5.50748	2.3015	11.1477	1.03095e-09	5.78934e-07	12.5058	2.60128	12.5997	1.34269e-10	3.52905e-08	14.5518	2.84414	13.776	2.94128e-11	5.26515e-09	16.0601
P04293	UL30	DNA polymerase catalytic subunit OS=Human herpesvirus 1 (strain 17) GN=UL30 PE=1 SV=2	19.1446	0.0542477	0.348833	0.7311	0.999256	-4.67716	-0.0534928	-0.343978	0.734689	0.999047	-4.67746	0.00282624	0.0181738	0.985692	0.993903	-5.8971	0.285516	1.83598	0.0822669	0.990632	-4.77082	0.450044	2.89395	0.00938778	0.211493	-3.21514	0.76478	4.91782	9.90138e-05	0.00371773	1.04067	0.774776	4.9821	8.58429e-05	0.0028803	1.05333
P10215	UL31	Virion egress protein UL31 OS=Human herpesvirus 1 (strain 17) GN=UL31 PE=1 SV=1	17.9508	-0.186697	-0.829623	0.417187	0.999256	-4.62853	0.0214635	0.0953767	0.925027	0.999047	-4.68714	-0.103478	-0.459824	0.650929	0.974055	-5.79477	-0.0837309	-0.372073	0.714009	0.990632	-6.28006	0.625235	2.77834	0.012074	0.247281	-3.45272	1.75775	7.81088	2.60595e-07	1.71233e-05	7.01623	2.47217	10.9856	1.31061e-09	1.14824e-07	12.2735
P10216	UL32	Packaging protein UL32 OS=Human herpesvirus 1 (strain 17) GN=UL32 PE=1 SV=1	18.4987	0.222577	1.04926	0.307391	0.999256	-4.59471	0.0514344	0.242469	0.811048	0.999047	-4.68272	-0.0170749	-0.0804938	0.936697	0.993903	-5.89411	0.278877	1.31467	0.204473	0.990632	-5.50696	0.751381	3.54212	0.00221195	0.0811221	-1.8284	0.865853	4.08176	0.00065046	0.021825	-0.833064	1.45103	6.84038	1.69328e-06	6.21e-05	5.02354
P10218	UL34	Virion egress protein UL34 OS=Human herpesvirus 1 (strain 17) GN=UL34 PE=1 SV=1	19.8909	-0.0102784	-0.0527455	0.958492	0.999256	-4.68771	-0.0872061	-0.447513	0.659631	0.999047	-4.67026	0.334831	1.71824	0.102217	0.874532	-4.56759	0.987141	5.06568	7.13395e-05	0.0105586	1.76961	2.1636	11.1029	1.10133e-09	5.78934e-07	12.4425	2.9628	15.2041	5.34665e-12	6.04225e-09	17.6686	3.41425	17.5208	4.42026e-13	3.48537e-10	20.1527
P10219	UL35	Capsid protein VP26 OS=Human herpesvirus 1 (strain 17) GN=UL35 PE=1 SV=1	19.126	-0.294583	-0.732065	0.473178	0.999256	-4.64135	-0.15674	-0.389515	0.701283	0.999047	-4.67452	-0.522337	-1.29806	0.210005	0.874532	-5.11291	-0.196894	-0.489299	0.630303	0.990632	-6.229	0.362865	0.901753	0.378623	0.789444	-6.39506	1.1764	2.92347	0.00880014	0.154198	-3.37176	1.41364	3.51302	0.00236225	0.0496702	-2.24409
P10220	UL36	Large tegument protein deneddylase OS=Human herpesvirus 1 (strain 17) GN=UL36 PE=1 SV=1	18.3496	0.0226734	0.164356	0.871209	0.999256	-4.68555	-0.0210696	-0.15273	0.880242	0.999047	-4.68588	-0.0488968	-0.354445	0.726959	0.976043	-5.83621	-0.00369454	-0.0267812	0.978917	0.996946	-6.35016	0.0122878	0.0890727	0.929968	0.980618	-6.80506	0.350367	2.53976	0.0201163	0.252816	-4.15272	1.06815	7.74283	2.95911e-07	1.26122e-05	6.79385
P10221	UL37	Capsid assembly protein UL37 OS=Human herpesvirus 1 (strain 17) GN=UL37 PE=1 SV=1	19.2487	-0.00666446	-0.0314778	0.975221	0.999256	-4.68787	-0.058994	-0.278643	0.783568	0.999047	-4.68105	-0.00393197	-0.0185716	0.985379	0.993903	-5.8971	0.408794	1.93083	0.0687626	0.990632	-4.61817	1.23649	5.84026	1.32921e-05	0.000838463	3.21431	1.51461	7.15389	9.12287e-07	5.32843e-05	5.75446	2.09995	9.91855	6.81046e-09	4.47504e-07	10.6136
P32888	UL38	Triplex capsid protein VP19C OS=Human herpesvirus 1 (strain 17) GN=UL38 PE=1 SV=1	18.4969	-0.113133	-0.5563	0.584583	0.999256	-4.66075	-0.156303	-0.768574	0.451717	0.999047	-4.63672	-0.159646	-0.785014	0.44225	0.942409	-5.60191	0.124553	0.612456	0.54759	0.990632	-6.16082	1.22762	6.03647	8.78185e-06	0.000577041	3.62609	1.9178	9.43025	1.50989e-08	1.54447e-06	9.87482	2.78095	13.6745	3.33872e-11	5.26515e-09	15.9348
P08543	UL39	Ribonucleoside-diphosphate reductase large subunit OS=Human herpesvirus 1 (strain 17) GN=UL39 PE=3 SV=2	19.556	-0.149164	-0.707218	0.488126	0.999256	-4.64438	-0.0147806	-0.0700781	0.944873	0.999388	-4.68752	1.19357	5.65898	1.95764e-05	0.0102907	2.76635	1.77227	8.4027	8.85348e-08	0.000139619	8.01776	2.28343	10.8262	1.66359e-09	6.55871e-07	12.0467	2.73055	12.9461	8.48755e-11	3.12926e-08	14.9998	3.0119	14.2801	1.58533e-11	4.16678e-09	16.6699
P10224	UL40	Ribonucleoside-diphosphate reductase small chain OS=Human herpesvirus 1 (strain 17) GN=UL40 PE=3 SV=1	19.4017	-0.109114	-0.433162	0.669838	0.999256	-4.67136	-0.153021	-0.607465	0.550827	0.999047	-4.65561	0.082045	0.325704	0.748254	0.976043	-5.84568	0.862162	3.42263	0.0028965	0.204705	-1.73995	1.60285	6.36301	4.45396e-06	0.000334471	4.30049	1.55604	6.17722	6.54287e-06	0.000286614	3.76948	2.10438	8.354	9.65932e-08	4.48022e-06	7.9296
P10225	UL41	Virion host shutoff protein OS=Human herpesvirus 1 (strain 17) GN=UL41 PE=1 SV=1	19.1195	-0.152955	-0.453858	0.655139	0.999256	-4.66976	-0.34172	-1.01397	0.323499	0.999047	-4.60058	-0.588384	-1.74589	0.0971901	0.874532	-4.52779	-0.383815	-1.13888	0.269091	0.990632	-5.71039	0.410112	1.21691	0.23873	0.715851	-6.06784	1.05418	3.12804	0.00560148	0.116231	-2.93855	1.56083	4.63138	0.000187825	0.00604489	0.267474
P10226	UL42	DNA polymerase processivity factor OS=Human herpesvirus 1 (strain 17) GN=UL42 PE=1 SV=1	19.7415	-0.0819458	-0.437169	0.666981	0.999256	-4.67106	0.0154347	0.0823417	0.935247	0.999388	-4.68735	0.161476	0.861453	0.399869	0.930259	-5.54283	0.756522	4.03594	0.000721757	0.0758807	-0.428715	1.98574	10.5936	2.36737e-09	7.46669e-07	11.7071	2.79157	14.8926	7.66297e-12	6.04225e-09	17.3246	3.4227	18.2596	2.12203e-13	3.34645e-10	20.8543
P10228	UL44	Envelope glycoprotein C OS=Human herpesvirus 1 (strain 17) GN=gC PE=1 SV=1	17.3115	-0.06567	-0.263795	0.794815	0.999256	-4.68177	-0.193484	-0.777221	0.446722	0.999047	-4.63559	-0.113938	-0.457687	0.652435	0.974055	-5.79571	0.0984186	0.395345	0.697049	0.990632	-6.27101	0.714012	2.86816	0.00993186	0.217535	-3.26845	1.38542	5.56518	2.39548e-05	0.000944417	2.46378	2.33093	9.36329	1.68769e-08	1.02365e-06	9.69659
P10229	UL45	Envelope protein UL45 OS=Human herpesvirus 1 (strain 17) GN=UL45 PE=3 SV=1	20.1614	0.161955	0.489745	0.629994	0.999256	-4.6668	0.119825	0.362345	0.721145	0.999047	-4.67631	-0.180409	-0.54555	0.591806	0.974055	-5.75334	0.452256	1.3676	0.187602	0.990632	-5.44095	1.36478	4.12704	0.000586941	0.0250164	-0.533461	2.20545	6.6692	2.38681e-06	0.000117625	4.78536	2.78743	8.42908	8.44647e-08	4.03639e-06	8.06565
P10230	UL46	Tegument protein UL46 OS=Human herpesvirus 1 (strain 17) GN=UL46 PE=1 SV=2	19.2016	-0.0473053	-0.218234	0.829604	0.999256	-4.68372	-0.0948499	-0.437571	0.666694	0.999047	-4.67103	0.0794664	0.366602	0.718019	0.976043	-5.83197	0.738989	3.40918	0.00298555	0.204705	-1.76836	1.21991	5.6278	2.09324e-05	0.0012226	2.76324	1.91331	8.82668	4.20027e-08	3.48623e-06	8.85018	2.307	10.6429	2.19575e-09	1.73135e-07	11.7546
P10231	UL47	Tegument protein UL47 OS=Human herpesvirus 1 (strain 17) GN=UL47 PE=1 SV=1	18.476	-0.124682	-0.724554	0.477668	0.999256	-4.64227	-0.111442	-0.647617	0.525081	0.999047	-4.65128	-0.0611706	-0.355476	0.726199	0.976043	-5.83586	0.0225111	0.130817	0.897313	0.990632	-6.34179	0.598407	3.47748	0.00255957	0.0917373	-1.96979	1.53015	8.89205	3.75167e-08	3.28688e-06	8.96344	2.66561	15.4905	3.86165e-12	1.21796e-09	18.0547
P06492	UL48	Tegument protein VP16 OS=Human herpesvirus 1 (strain 17) GN=UL48 PE=1 SV=1	19.7092	0.0216776	0.0941914	0.925956	0.999256	-4.68717	-0.0505774	-0.219764	0.828429	0.999047	-4.68366	-0.018512	-0.0804366	0.936742	0.993903	-5.89411	0.650483	2.82642	0.0108776	0.428851	-2.97052	2.03954	8.862	3.95135e-08	5.65132e-06	8.96978	2.72927	11.859	3.70741e-10	7.30823e-08	13.5552	3.72918	16.2037	1.75554e-12	8.18721e-10	18.8218
P10233	UL49	Tegument protein VP22 OS=Human herpesvirus 1 (strain 17) GN=UL49 PE=1 SV=1	19.8219	0.221813	1.02447	0.318648	0.999256	-4.59885	0.0202727	0.0936318	0.926395	0.999047	-4.68717	0.0748394	0.345654	0.73345	0.976043	-5.83919	0.85997	3.97186	0.00083478	0.082278	-0.566532	1.57786	7.28751	7.03741e-07	6.90069e-05	6.13093	2.42868	11.2171	9.30986e-10	1.63129e-07	12.6467	3.05449	14.1075	1.9549e-11	4.40411e-09	16.4634
P10234	UL50	Deoxyuridine 5'-triphosphate nucleotidohydrolase OS=Human herpesvirus 1 (strain 17) GN=UL50 PE=3 SV=1	20.4017	0.0656078	0.304263	0.764278	0.999256	-4.67973	0.191151	0.886483	0.386584	0.999047	-4.62041	0.341227	1.58248	0.130258	0.874532	-4.75637	0.984048	4.56363	0.000218726	0.0287443	0.704709	1.68145	7.79791	2.66973e-07	3.00726e-05	7.08958	2.16262	10.0294	5.70614e-09	6.92198e-07	10.8464	2.35556	10.9242	1.43629e-09	1.19212e-07	12.1815
P10238	UL54	mRNA export factor OS=Human herpesvirus 1 (strain 17) GN=UL54 PE=1 SV=1	19.6402	-0.0356068	-0.16962	0.867125	0.999256	-4.68539	0.0539806	0.257148	0.799864	0.999047	-4.68207	1.26935	6.04683	8.59289e-06	0.0102907	3.45645	1.53569	7.31558	6.66602e-07	0.00035041	6.16611	1.85871	8.85437	4.00379e-08	5.65132e-06	8.95686	1.9749	9.40788	1.567e-08	1.54447e-06	9.83769	2.2015	10.4873	2.78686e-09	1.99767e-07	11.5146
P10239	UL55	Tegument protein UL55 OS=Human herpesvirus 1 (strain 17) GN=UL55 PE=3 SV=1	18.1856	0.241261	0.660218	0.517141	0.999256	-4.64987	0.866122	2.37017	0.0286664	0.999047	-4.29442	0.42337	1.15857	0.261173	0.912262	-5.26664	0.188789	0.516628	0.611454	0.990632	-6.21515	1.34234	3.67336	0.0016435	0.0647951	-1.5399	1.41511	3.87249	0.00104609	0.0336669	-1.30211	1.68677	4.61592	0.000194465	0.00613342	0.232679
P10190	UL6	Portal protein UL6 OS=Human herpesvirus 1 (strain 17) GN=UL6 PE=1 SV=1	16.3617	-0.422058	-1.24871	0.227133	0.999256	-4.55864	0.0682448	0.201911	0.842161	0.999047	-4.68433	0.392704	1.16186	0.259864	0.912162	-5.26317	0.49766	1.47239	0.157499	0.990632	-5.30412	1.40432	4.15485	0.000551051	0.0241391	-0.471518	2.09447	6.19675	6.28229e-06	0.000283062	3.81041	2.45026	7.24941	7.57616e-07	2.9869e-05	5.8397
P10191	UL7	Virion egress protein UL7 OS=Human herpesvirus 1 (strain 17) GN=UL7 PE=3 SV=1	18.147	-0.0739094	-0.120149	0.905643	0.999256	-4.68667	-0.831205	-1.35123	0.192697	0.999047	-4.53834	-0.794204	-1.29108	0.212363	0.874532	-5.12094	1.24114	2.01763	0.0581689	0.957431	-4.47409	0.967382	1.5726	0.132529	0.603448	-5.60125	2.20626	3.58656	0.00200049	0.0563354	-1.93861	1.80886	2.94053	0.00847679	0.142212	-3.48291
P04485	US1	Transcriptional regulator ICP22 OS=Human herpesvirus 1 (strain 17) GN=US1 PE=1 SV=1	21.5261	0.151183	0.525914	0.605111	0.999256	-4.6636	-0.0699637	-0.24338	0.810353	0.999047	-4.68269	1.09588	3.81219	0.00119957	0.236465	-0.780661	1.90555	6.62877	2.58987e-06	0.000816845	4.90179	3.49835	12.1696	2.40734e-10	3.79637e-07	13.89	3.90232	13.5748	3.78423e-11	1.98924e-08	15.7855	3.9345	13.6868	3.28794e-11	5.26515e-09	15.95
P06486	US10	Virion protein US10 OS=Human herpesvirus 1 (strain 17) GN=US10 PE=1 SV=1	18.4705	0.0538939	0.153974	0.879275	0.999256	-4.68584	0.210533	0.601488	0.554717	0.999047	-4.65623	0.0343727	0.0982022	0.922814	0.993903	-5.89256	0.57641	1.64679	0.116254	0.990632	-5.05911	0.685532	1.95855	0.0652062	0.514151	-4.99519	1.42438	4.06944	0.000668908	0.0219764	-0.860726	2.53946	7.2552	7.49163e-07	2.9869e-05	5.85109
P04487	US11	RNA-binding protein OS=Human herpesvirus 1 (strain 17) GN=US11 PE=1 SV=1	19.4753	-0.0556065	-0.247846	0.806946	0.999256	-4.68249	0.120282	0.536114	0.598181	0.999047	-4.66266	0.225109	1.00334	0.328465	0.921335	-5.41995	-0.0315962	-0.140829	0.889507	0.990632	-6.3404	0.324097	1.44455	0.165085	0.64864	-5.78026	0.344646	1.53614	0.141204	0.570822	-5.88595	0.899142	4.00761	0.000769708	0.0198988	-1.13867
P03170	US12	ICP47 protein OS=Human herpesvirus 1 (strain 17) GN=US12 PE=1 SV=2	18.4062	0.0385774	0.108894	0.914443	0.999256	-4.6869	-0.655723	-1.85094	0.0799928	0.999047	-4.42599	0.209915	0.592538	0.560567	0.974055	-5.72773	1.0134	2.86057	0.0100978	0.41419	-2.90205	1.99554	5.6329	2.07041e-05	0.0012226	2.77412	2.37782	6.712	2.18968e-06	0.000111391	4.87222	2.62971	7.42301	5.42218e-07	2.2502e-05	6.17921
P06485	US2	Protein US2 OS=Human herpesvirus 1 (strain 17) GN=US2 PE=1 SV=3	18.7794	0.168679	0.562357	0.580533	0.999256	-4.66016	0.0848683	0.282942	0.780321	0.999047	-4.68084	0.0688113	0.22941	0.821034	0.992695	-5.87164	0.784862	2.61665	0.0170892	0.561451	-3.38374	1.61899	5.39756	3.44465e-05	0.00194008	2.2687	1.901	6.33773	4.69198e-06	0.000217625	4.10439	2.75045	9.1697	2.33562e-08	1.27009e-06	9.36786
P04413	US3	Serine/threonine-protein kinase US3 OS=Human herpesvirus 1 (strain 17) GN=US3 PE=1 SV=1	16.8833	0.83122	1.62901	0.119993	0.999256	-4.47828	0.647777	1.2695	0.219791	0.999047	-4.55461	0.760012	1.48945	0.152993	0.874532	-4.87901	2.00236	3.92417	0.000930267	0.0862959	-0.669067	1.8609	3.64694	0.00174488	0.0671142	-1.59811	3.00619	5.89146	1.1924e-05	0.000494847	3.1653	3.07629	6.02884	8.92366e-06	0.000319832	3.33866
Q69091	US6	Envelope glycoprotein D OS=Human herpesvirus 1 (strain 17) GN=gD PE=1 SV=1	18.8869	0.0558191	0.257822	0.799352	0.999256	-4.68204	0.229172	1.05852	0.303263	0.999047	-4.59314	0.0822436	0.379874	0.708307	0.976043	-5.82718	0.663304	3.06372	0.0064605	0.318382	-2.489	1.30732	6.03837	8.74688e-06	0.000577041	3.63005	1.74394	8.05507	1.65998e-07	1.13817e-05	7.46993	2.40536	11.1101	1.08973e-09	1.07406e-07	12.4589
P06487	US7	Envelope glycoprotein I OS=Human herpesvirus 1 (strain 17) GN=gI PE=1 SV=1	18.0071	0.244492	0.766311	0.453029	0.999256	-4.63701	-0.331466	-1.03891	0.312055	0.999047	-4.59645	0.615961	1.9306	0.0687927	0.840977	-4.25094	0.993057	3.11253	0.00579778	0.296215	-2.38842	2.14078	6.70983	2.19925e-06	0.000182538	5.00115	2.23737	7.01258	1.20361e-06	6.77891e-05	5.47523	2.94285	9.22377	2.13204e-08	1.20079e-06	9.46015
P04488	US8	Envelope glycoprotein E OS=Human herpesvirus 1 (strain 17) GN=gE PE=1 SV=1	20.0381	0.081931	0.278568	0.783624	0.999256	-4.68106	-0.244551	-0.831482	0.416163	0.999047	-4.62827	0.00252774	0.00859441	0.993234	0.995127	-5.89723	0.810974	2.75734	0.0126353	0.45286	-3.10802	1.90829	6.48824	3.44577e-06	0.000271699	4.55537	2.51399	8.54765	6.84363e-08	5.39621e-06	8.36033	3.10426	10.5546	2.51313e-09	1.88724e-07	11.6187
