# Supplementary material for: Analysis of Virus and Host Proteomes During Productive HSV-1 and VZV Infection in Human Epithelial Cells
Source: Front Microbiol. 2020 May 29;11:1179. doi: 10.3389/fmicb.2020.01179 (PMC7273502; doi:10.3389/fmicb.2020.01179)
Supplement: Supplementary file 3 [file Table_3.xlsx]

## Sheet: Sheet1
S3 Table. Quantification of virus proteins in VZV-infected ARPE-19 cells by mass-spectrometry
UniProt identifier	geneName	Description	AveExpr	tp.00.vs.mock_logFC	tp.00.vs.mock_t	tp.00.vs.mock_P.Value	tp.00.vs.mock_adj.P.Val	tp.00.vs.mock_B	tp.03.vs.mock_logFC	tp.03.vs.mock_t	tp.03.vs.mock_P.Value	tp.03.vs.mock_adj.P.Val	tp.03.vs.mock_B	tp.06.vs.mock_logFC	tp.06.vs.mock_t	tp.06.vs.mock_P.Value	tp.06.vs.mock_adj.P.Val	tp.06.vs.mock_B	tp.09.vs.mock_logFC	tp.09.vs.mock_t	tp.09.vs.mock_P.Value	tp.09.vs.mock_adj.P.Val	tp.09.vs.mock_B	tp.12.vs.mock_logFC	tp.12.vs.mock_t	tp.12.vs.mock_P.Value	tp.12.vs.mock_adj.P.Val	tp.12.vs.mock_B	tp.15.vs.mock_logFC	tp.15.vs.mock_t	tp.15.vs.mock_P.Value	tp.15.vs.mock_adj.P.Val	tp.15.vs.mock_B	tp.18.vs.mock_logFC	tp.18.vs.mock_t	tp.18.vs.mock_P.Value	tp.18.vs.mock_adj.P.Val	tp.18.vs.mock_B	tp.24.vs.mock_logFC	tp.24.vs.mock_t	tp.24.vs.mock_P.Value	tp.24.vs.mock_adj.P.Val	tp.24.vs.mock_B
Q4JQW5	ORF10	Tegument protein VP16 homolog OS=Varicella-zoster virus (strain Oka vaccine) GN=ORF10 PE=3 SV=1	18.8195	-0.302959	-0.738333	0.468865	0.977702	-5.66799	-0.417488	-1.01745	0.321057	0.483003	-5.75185	-0.285751	-0.696398	0.494173	0.718083	-5.92569	0.394652	0.961796	0.347606	0.747763	-5.56544	1.57921	3.84866	0.000997919	0.0566848	-0.772663	2.25319	5.49119	2.22523e-05	0.00181356	2.80634	2.5045	6.10367	5.70549e-06	0.000521704	4.10393	3.24411	7.90614	1.37177e-07	1.65895e-05	7.70628
P09263	ORF11	Tegument protein UL47 homolog OS=Varicella-zoster virus (strain Dumas) GN=ORF11 PE=1 SV=1 [P09263,Q4JQW4]	19.0728	-0.0429594	-0.124461	0.90219	0.990235	-5.92298	-0.142047	-0.411533	0.685046	0.782284	-6.177	0.0637756	0.184769	0.855266	0.932713	-6.14912	0.561722	1.6274	0.119262	0.68497	-4.7873	1.30553	3.78234	0.00116518	0.064239	-0.919209	1.89813	5.49921	2.18535e-05	0.00181356	2.82385	2.11599	6.13037	5.3822e-06	0.000504447	4.16078	2.85686	8.2768	6.72512e-08	9.6971e-06	8.40758
P09264	ORF12	Tegument protein UL46 homolog OS=Varicella-zoster virus (strain Dumas) GN=ORF12 PE=3 SV=1 [P09264,Q4JQW3]	18.8245	-0.125034	-0.345941	0.73299	0.977702	-5.87226	-0.135003	-0.373523	0.712678	0.802732	-6.19198	0.0365947	0.101249	0.920358	0.959994	-6.1611	0.557447	1.54233	0.138625	0.689312	-4.90482	1.51143	4.18179	0.00045758	0.0336366	-0.0333315	1.90857	5.28058	3.58704e-05	0.00286124	2.34375	2.09821	5.80528	1.10133e-05	0.000960202	3.46264	2.78998	7.71926	1.97865e-07	2.18175e-05	7.3453
P09249	ORF13	Thymidylate synthase OS=Varicella-zoster virus (strain Dumas) GN=ORF13 PE=3 SV=1 [P09249,Q4JQW2]	18.1031	0.034018	0.126787	0.900371	0.990235	-5.92269	0.262211	0.977276	0.340075	0.500816	-5.79043	0.29228	1.08935	0.288919	0.550384	-5.58793	1.07547	4.00834	0.000686816	0.109209	-0.30194	1.42822	5.32305	3.25664e-05	0.00425048	2.48251	1.91594	7.14083	6.33447e-07	0.000146388	6.24149	2.30684	8.59775	3.68109e-08	2.96506e-05	8.97999	2.21349	8.24983	7.07886e-08	9.71386e-06	8.3572
Q4JQV9	ORF16	DNA polymerase processivity factor OS=Varicella-zoster virus (strain Oka vaccine) GN=ORF16 PE=3 SV=1	20.0717	0.286721	1.30866	0.20545	0.977702	-5.12991	0.398655	1.81955	0.0837902	0.230144	-4.71558	0.629831	2.87468	0.00935092	0.16847	-2.71945	0.698408	3.18768	0.00461301	0.261761	-2.00562	1.25137	5.71152	1.35705e-05	0.00211983	3.31495	1.35857	6.20082	4.61649e-06	0.0004743	4.32843	1.41738	6.46921	2.58766e-06	0.000282464	4.87402	1.7163	7.83357	1.58058e-07	1.79563e-05	7.5667
P09275	ORF17	Virion host shutoff protein OS=Varicella-zoster virus (strain Dumas) GN=17 PE=3 SV=1	17.3399	0.495571	1.15316	0.262405	0.977702	-5.30286	0.292828	0.68139	0.503418	0.64428	-6.0301	0.774573	1.80238	0.0865372	0.305052	-4.65917	1.14597	2.66659	0.0147989	0.423519	-3.03412	1.47989	3.44359	0.00256159	0.102164	-1.66147	1.7987	4.18545	0.000453676	0.0244216	-0.110132	1.78499	4.15355	0.000488855	0.0251605	-0.230628	1.16322	2.70673	0.0135555	0.144373	-3.56556
P09247	ORF18	Ribonucleoside-diphosphate reductase small chain OS=Varicella-zoster virus (strain Dumas) GN=ORF18 PE=3 SV=1 [P09247,Q4JQV7]	18.8673	0.443617	1.26201	0.221426	0.977702	-5.18373	0.304001	0.864825	0.397362	0.554827	-5.89087	0.338531	0.963056	0.346989	0.603849	-5.71132	0.823478	2.34264	0.029572	0.562769	-3.63334	1.75005	4.97856	7.16534e-05	0.0076751	1.73154	2.62529	7.46847	3.2589e-07	0.000110525	6.87809	2.63705	7.50191	3.04759e-07	5.7127e-05	6.94878	2.56106	7.28575	4.71267e-07	4.30922e-05	6.48871
P09248	ORF19	Ribonucleoside-diphosphate reductase large subunit OS=Varicella-zoster virus (strain Dumas) GN=ORF19 PE=3 SV=1 [P09248,Q4JQV6]	18.5337	0.0390604	0.12585	0.901103	0.990235	-5.92281	0.154297	0.497135	0.6245	0.735318	-6.13804	0.214262	0.69034	0.497893	0.720973	-5.92981	0.665804	2.14518	0.0443641	0.616004	-3.97809	1.28097	4.12722	0.000519943	0.0369247	-0.154666	1.97647	6.36808	3.21492e-06	0.000365235	4.67789	1.96975	6.34641	3.3685e-06	0.000341311	4.61731	1.66666	5.36988	2.92804e-05	0.00174242	2.40076
P09276	ORF20	Triplex capsid protein VP19C homolog OS=Varicella-zoster virus (strain Dumas) GN=20 PE=3 SV=1 [P09276,Q4JQV5]	18.7098	0.627699	1.81056	0.0852176	0.977702	-4.45512	0.571233	1.64769	0.114996	0.269617	-4.97644	0.446153	1.2869	0.212784	0.474274	-5.36841	0.83939	2.42117	0.0250745	0.546537	-3.49164	1.77773	5.12776	5.08575e-05	0.00595827	2.05809	2.4078	6.94517	9.48577e-07	0.000177811	5.85375	2.55781	7.37787	3.91072e-07	6.01153e-05	6.70774	2.88134	8.31108	6.30193e-08	9.45037e-06	8.47144
P09277	ORF21	Capsid assembly protein UL37 homolog OS=Varicella-zoster virus (strain Dumas) GN=21 PE=3 SV=1	18.1955	0.271767	1.31504	0.203336	0.977702	-5.12242	0.474398	2.29554	0.0326165	0.165019	-3.90447	0.406632	1.96763	0.0630954	0.271267	-4.39543	0.524971	2.54025	0.019455	0.473616	-3.27227	1.01964	4.93387	7.94305e-05	0.00797308	1.63338	1.53344	7.42006	3.59185e-07	0.000110525	6.78504	1.70432	8.24693	7.11804e-08	2.96506e-05	8.34884	2.06738	10.0037	3.05916e-09	1.27431e-06	11.4244
P09278	ORF22	Large tegument protein deneddylase OS=Varicella-zoster virus (strain Dumas) GN=ORF22 PE=3 SV=1	17.3913	0.430986	1.40464	0.175428	0.977702	-5.0141	0.772511	2.51772	0.0204187	0.145255	-3.48885	0.273619	0.891759	0.383097	0.633538	-5.77488	0.524554	1.70959	0.102771	0.672182	-4.66929	0.61306	1.99804	0.0594551	0.502317	-4.52514	1.22533	3.99352	0.000711062	0.0337439	-0.542466	1.3515	4.4047	0.000271643	0.0156676	0.33907	2.14585	6.9936	8.57948e-07	7.14766e-05	5.89642
P09279	ORF23	Capsid protein VP26 homolog OS=Varicella-zoster virus (strain Dumas) GN=23 PE=3 SV=1 [P09279,Q4JQV2]	18.546	0.359353	0.813368	0.425559	0.977702	-5.61287	0.695484	1.57417	0.131092	0.287574	-5.08212	0.539112	1.22024	0.23653	0.499296	-5.44599	1.24688	2.82221	0.0105081	0.382475	-2.73402	2.56482	5.80527	1.10134e-05	0.00211983	3.51321	3.36174	7.60903	2.46127e-07	0.000110525	7.14631	3.65714	8.27764	6.71443e-08	2.96506e-05	8.40481	4.44351	10.0575	2.79452e-09	1.27431e-06	11.512
P09280	ORF24	Virion egress protein UL34 homolog OS=Varicella-zoster virus (strain Dumas) GN=24 PE=3 SV=1 [P09280,Q4JQV1]	18.8214	0.289591	0.873028	0.392981	0.977702	-5.56552	0.115681	0.348744	0.730916	0.816455	-6.20098	0.711121	2.14381	0.044487	0.23925	-4.09772	1.37719	4.15181	0.000490852	0.105794	-0.000632904	2.55487	7.70214	2.04667e-07	0.000191824	7.25887	2.8629	8.63076	3.46244e-08	6.49034e-05	9.00746	3.12	9.40584	8.55521e-09	1.60367e-05	10.367	3.8411	11.5797	2.46264e-10	4.6135e-07	13.8451
P09283	ORF27	Virion egress protein UL31 homolog OS=Varicella-zoster virus (strain Dumas) GN=27 PE=3 SV=1 [P09283,Q4JQU8]	18.913	-0.566305	-1.53779	0.139729	0.977702	-4.84263	-0.738377	-2.00505	0.0586436	0.200009	-4.41387	-0.501854	-1.36278	0.188061	0.444713	-5.27592	-0.080341	-0.218165	0.829506	0.938104	-5.98814	1.28812	3.49785	0.00225918	0.0915468	-1.54346	1.69228	4.59535	0.000174121	0.0110641	0.814179	1.94064	5.26977	3.67651e-05	0.00287151	2.28658	2.56057	6.95319	9.3291e-07	7.60322e-05	5.81356
Q4JQU7	ORF28	DNA polymerase catalytic subunit OS=Varicella-zoster virus (strain Oka vaccine) GN=ORF28 PE=3 SV=1	17.8317	-0.363761	-1.14644	0.265108	0.977702	-5.30991	-0.415592	-1.30979	0.205072	0.366802	-5.4303	-0.224416	-0.707278	0.487532	0.713181	-5.91821	0.11438	0.360485	0.722253	0.906503	-5.94765	0.310733	0.979317	0.33909	0.740621	-5.89957	0.766921	2.41705	0.0252938	0.349894	-3.9013	0.599458	1.88927	0.073402	0.670536	-4.91237	0.278394	0.877395	0.390662	0.598182	-6.40511
P09246	ORF29	Major DNA-binding protein OS=Varicella-zoster virus (strain Dumas) GN=DBP PE=3 SV=1	19.1209	-0.0303684	-0.0824167	0.935132	0.992638	-5.92723	0.252156	0.684325	0.501602	0.642909	-6.02812	0.40208	1.0912	0.288121	0.549412	-5.58601	0.750918	2.03791	0.0549669	0.648109	-4.15775	1.85002	5.02078	6.50179e-05	0.00716918	1.82411	2.3384	6.34618	3.37016e-06	0.00037161	4.63237	2.30958	6.26797	3.99058e-06	0.000393702	4.45226	2.58319	7.0105	8.28464e-07	7.05889e-05	5.93101
P09268	ORF3	Tegument protein UL55 homolog OS=Varicella-zoster virus (strain Dumas) GN=ORF3 PE=3 SV=1 [P09268,Q4JQX2]	18.7947	0.100805	0.248207	0.806498	0.985157	-5.90049	0.00373168	0.00918832	0.99276	0.996481	-6.26232	0.439452	1.08204	0.292074	0.553024	-5.59544	0.709428	1.74679	0.0959728	0.672182	-4.61448	2.16016	5.31885	3.28791e-05	0.00425048	2.47341	2.68936	6.62188	1.86936e-06	0.000250293	5.20086	3.1197	7.68147	2.13198e-07	4.84709e-05	7.29369	3.42503	8.43327	5.00468e-08	8.15762e-06	8.69778
P09257	ORF31	Envelope glycoprotein B OS=Varicella-zoster virus (strain Dumas) GN=gB PE=1 SV=2 [P09257,Q4JR05]	19.3551	-0.0188454	-0.0635435	0.949963	0.99342	-5.92857	-0.0516266	-0.174077	0.86355	0.911403	-6.24703	0.242563	0.817882	0.423036	0.663305	-5.83599	0.86623	2.92079	0.00843592	0.362253	-2.54051	1.85063	6.24003	4.23975e-06	0.00132457	4.41776	2.02803	6.8382	1.18547e-06	0.000190078	5.63939	2.42906	8.19041	7.9278e-08	2.97213e-05	8.24548	2.99553	10.1004	2.60057e-09	1.27431e-06	11.5816
P09285	ORF32	Phosphoprotein 32 OS=Varicella-zoster virus (strain Dumas) GN=ORF32 PE=3 SV=1 [P09285,Q4JQU3]	17.8039	-0.28579	-0.642046	0.528115	0.977702	-5.73131	-0.138237	-0.310559	0.759341	0.838271	-6.21366	-0.0900288	-0.202256	0.841755	0.927885	-6.14573	0.461448	1.03667	0.312227	0.730162	-5.49522	1.07302	2.4106	0.0256405	0.357824	-3.78442	2.10617	4.73164	0.000126835	0.00864557	1.12065	2.04865	4.60242	0.00017128	0.0112654	0.787256	1.70813	3.83744	0.00102445	0.0282403	-1.09456
P09286	ORF33	Capsid scaffolding protein OS=Varicella-zoster virus (strain Dumas) GN=33 PE=1 SV=1	18.8397	-0.143495	-0.388541	0.70171	0.977702	-5.85708	-0.126917	-0.343653	0.734684	0.819497	-6.20276	-0.0818276	-0.221565	0.826893	0.921255	-6.14163	0.144517	0.39131	0.699695	0.901406	-5.93628	1.06052	2.87157	0.00941611	0.21657	-2.87317	1.66134	4.49842	0.000218258	0.0136375	0.595823	1.77419	4.80398	0.00010725	0.00773233	1.24289	2.19588	5.9458	8.0692e-06	0.000530727	3.67699
P09287	ORF34	Virion-packaging protein UL25 homolog OS=Varicella-zoster virus (strain Dumas) GN=34 PE=3 SV=1 [P09287,Q4JQU1]	18.0229	0.411354	1.93311	0.0674669	0.977702	-4.26661	0.338463	1.59057	0.127348	0.283005	-5.05888	0.395456	1.85839	0.0778546	0.294106	-4.57155	0.546972	2.57043	0.0182318	0.464973	-3.21588	1.04831	4.92638	8.08154e-05	0.00797308	1.61691	1.5721	7.38787	3.83257e-07	0.000110525	6.72297	1.71169	8.04385	1.05037e-07	3.57985e-05	7.97529	2.26569	10.6473	1.05871e-09	9.92278e-07	12.4489
P09250	ORF36	Thymidine kinase OS=Varicella-zoster virus (strain Dumas) GN=ORF36 PE=3 SV=1 [P09250,P0C0E6]	18.4362	0.0419911	0.123336	0.903069	0.990235	-5.92312	-0.145879	-0.428476	0.672872	0.77347	-6.16986	-0.125633	-0.36901	0.715988	0.855835	-6.0981	0.576775	1.6941	0.105721	0.672182	-4.69186	0.865903	2.54333	0.019327	0.317793	-3.52985	1.50211	4.41199	0.000267057	0.0161484	0.400933	1.51194	4.44086	0.000249647	0.0146238	0.421073	1.15968	3.4062	0.00279275	0.0526132	-2.06531
P09260	ORF37	Envelope glycoprotein H OS=Varicella-zoster virus (strain Dumas) GN=gH PE=3 SV=1 [P09260,Q775J3]	19.6206	-0.0790755	-0.274668	0.786381	0.985157	-5.89376	-0.14813	-0.514527	0.612508	0.726215	-6.12925	0.302702	1.05143	0.305566	0.566359	-5.6264	0.842781	2.92739	0.00831215	0.362253	-2.52747	1.72449	5.98998	7.32097e-06	0.00162117	3.90058	1.91515	6.65224	1.75295e-06	0.000243401	5.26281	2.20269	7.65101	2.26453e-07	4.84709e-05	7.2355	2.55264	8.86655	2.24498e-08	4.67579e-06	9.48347
P09289	ORF38	Tegument protein UL21 homolog OS=Varicella-zoster virus (strain Dumas) GN=ORF38 PE=3 SV=1	18.4516	0.0983418	0.386154	0.703449	0.977702	-5.85797	-0.152058	-0.597078	0.557137	0.684373	-6.08353	-0.122299	-0.480224	0.636265	0.808048	-6.05111	0.140711	0.552523	0.586696	0.853928	-5.86201	0.774443	3.04097	0.00643772	0.173633	-2.52176	1.2303	4.83096	0.000100756	0.00726413	1.34342	1.34793	5.29285	3.48826e-05	0.00278245	2.33786	1.95218	7.66553	2.20034e-07	2.35688e-05	7.24058
P09269	ORF4	mRNA export factor ICP27 homolog OS=Varicella-zoster virus (strain Dumas) GN=ORF4 PE=1 SV=1 [P09269,Q4JQX1]	18.3005	-0.0122235	-0.0450273	0.964531	0.993795	-5.92955	0.623711	2.29755	0.0324807	0.164943	-3.9008	1.09574	4.03636	0.000643213	0.061831	-0.269209	1.88872	6.95745	9.24699e-07	0.00115557	5.51592	2.56452	9.44688	7.96137e-09	2.46454e-05	10.2235	2.95386	10.8811	7.28274e-10	2.7303e-06	12.5851	2.97543	10.9605	6.42181e-10	2.40754e-06	12.7881	3.18816	11.7442	1.92167e-10	4.6135e-07	14.0811
P09245	ORF40	Major capsid protein OS=Varicella-zoster virus (strain Dumas) GN=40 PE=3 SV=1 [P09245,Q4JQT5]	18.768	-0.160108	-0.438696	0.665572	0.977702	-5.83699	-0.00878355	-0.0240669	0.981037	0.989927	-6.26207	-0.0752405	-0.206159	0.838745	0.927568	-6.14493	0.505519	1.38512	0.18123	0.703785	-5.10891	1.46078	4.00254	0.000696207	0.0435014	-0.431647	2.24538	6.15235	5.13021e-06	0.000506135	4.22646	2.52599	6.92122	9.97e-07	0.000137169	5.80099	3.18033	8.71411	2.96835e-08	5.85702e-06	9.21002
P09291	ORF41	Triplex capsid protein VP23 homolog OS=Varicella-zoster virus (strain Dumas) GN=41 PE=3 SV=1 [P09291,Q4JQT4]	19.8085	0.074394	0.165297	0.870365	0.985157	-5.9172	0.485749	1.07929	0.293267	0.456965	-5.68975	0.520253	1.15596	0.261284	0.523386	-5.51744	1.08412	2.40882	0.0257372	0.554534	-3.51409	2.57407	5.71937	1.33348e-05	0.00211983	3.3316	3.2906	7.31145	4.47314e-07	0.000119784	6.575	3.46519	7.69938	2.05785e-07	4.84709e-05	7.32782	4.1491	9.21896	1.19028e-08	3.18741e-06	10.1034
P09292	ORF43	Virion-packaging protein UL17 homolog OS=Varicella-zoster virus (strain Dumas) GN=43 PE=3 SV=1 [P09292,Q4JQT2]	17.5003	-0.151547	-0.490118	0.62937	0.977702	-5.81392	0.382967	1.23855	0.229813	0.392269	-5.51507	0.172093	0.556565	0.583983	0.774991	-6.01191	0.628009	2.03104	0.055718	0.648109	-4.16907	1.24849	4.03773	0.000641145	0.0435014	-0.353512	1.72227	5.56998	1.86341e-05	0.00162463	2.97823	1.93286	6.25108	4.13933e-06	0.000397907	4.41661	2.54689	8.23692	7.25495e-08	9.71386e-06	8.33305
P09293	ORF44	Capsid-binding protein UL16 homolog OS=Varicella-zoster virus (strain Dumas) GN=44 PE=3 SV=1	18.9397	-0.26314	-0.633613	0.533494	0.977702	-5.73646	-0.228576	-0.550387	0.588133	0.708145	-6.1102	0.0428565	0.103194	0.918834	0.959715	-6.1609	0.887457	2.1369	0.0451109	0.620063	-3.99215	2.04622	4.92708	8.06846e-05	0.00797308	1.61846	2.70183	6.50573	2.39334e-06	0.000309401	4.96265	2.79409	6.72788	1.49428e-06	0.000193175	5.40801	3.27292	7.88087	1.44103e-07	1.68825e-05	7.65777
P09294	ORF45/42	Tripartite terminase subunit UL15 homolog OS=Varicella-zoster virus (strain Dumas) GN=45/42 PE=3 SV=1	19.8659	-0.12079	-0.368239	0.716553	0.977702	-5.86453	-0.840577	-2.56257	0.0185432	0.140029	-3.40256	-0.823551	-2.51066	0.0207293	0.193055	-3.43092	-0.412384	-1.25719	0.223131	0.707495	-5.26174	-0.212746	-0.648575	0.523971	0.830967	-6.16482	0.407628	1.24269	0.228317	0.699021	-5.76475	0.304486	0.928253	0.364315	0.934149	-6.16833	-0.417162	-1.27175	0.218012	0.439365	-5.99059
P09295	ORF46	Tegument protein UL14 homolog OS=Varicella-zoster virus (strain Dumas) GN=ORF46 PE=3 SV=1 [P09295,Q4JQS9]	17.8043	0.154306	0.468943	0.644168	0.977702	-5.82372	-0.0795462	-0.241745	0.811433	0.875917	-6.23282	-0.213438	-0.648649	0.523924	0.738425	-5.95721	0.342313	1.04031	0.310578	0.730162	-5.4917	0.774476	2.35367	0.0288983	0.377595	-3.8914	1.36233	4.1402	0.00050438	0.0262628	-0.212159	1.37609	4.18199	0.000457361	0.0241499	-0.166148	1.29699	3.94161	0.00080292	0.0246889	-0.857235
P09296	ORF47	Serine/threonine-protein kinase UL13 homolog OS=Varicella-zoster virus (strain Dumas) GN=ORF47 PE=1 SV=1 [P09296,Q6YP73]	18.1739	0.297439	0.772894	0.448599	0.977702	-5.64322	0.181054	0.470469	0.643097	0.750379	-6.15095	0.510618	1.32684	0.199471	0.458784	-5.32027	1.08652	2.82331	0.0104825	0.382475	-2.73187	2.32634	6.045	6.4876e-06	0.00162117	4.0151	2.72127	7.07122	7.30872e-07	0.000146388	6.10419	2.83456	7.36561	4.00875e-07	6.01153e-05	6.68379	3.5326	9.17947	1.27703e-08	3.19171e-06	10.0348
P09253	ORF48	Alkaline nuclease OS=Varicella-zoster virus (strain Dumas) GN=ORF48 PE=3 SV=1	18.792	-0.00751564	-0.0188237	0.985168	0.997776	-5.93037	0.202019	0.505979	0.618388	0.731071	-6.13361	-0.0249738	-0.0625496	0.950744	0.973665	-6.16429	0.609737	1.52715	0.142341	0.689312	-4.92528	1.47233	3.68761	0.00145339	0.0728516	-1.12796	2.24565	5.62448	1.6488e-05	0.00147175	3.09674	2.22449	5.57147	1.85719e-05	0.00158241	2.95286	2.50065	6.26315	4.03245e-06	0.000285239	4.36422
P09261	ORF5	Envelope glycoprotein K OS=Varicella-zoster virus (strain Dumas) GN=gK PE=3 SV=1 [P09261,Q4JQX0]	18.6762	-0.126513	-0.511136	0.614837	0.977702	-5.80377	-0.0434387	-0.175501	0.862446	0.911403	-6.24678	0.0628411	0.253891	0.802165	0.907773	-6.13393	0.209682	0.847156	0.406905	0.772789	-5.66363	0.771058	3.11523	0.0054406	0.157407	-2.36549	0.833616	3.36797	0.00305024	0.102101	-1.93337	0.989887	3.99934	0.000701449	0.0341524	-0.579804	1.19039	4.8094	0.000105913	0.00522455	1.13054
P09298	ORF50	Envelope glycoprotein M OS=Varicella-zoster virus (strain Dumas) GN=gM PE=3 SV=1 [P09298,Q77NP2]	18.5049	0.0652327	0.138632	0.891124	0.989044	-5.92116	0.0357017	0.0758729	0.940272	0.964718	-6.25945	0.4215	0.895768	0.381003	0.632306	-5.77143	1.36625	2.90354	0.00876778	0.362253	-2.57456	3.04106	6.46283	2.62319e-06	0.00118837	4.87128	3.4975	7.43284	3.50066e-07	0.000110525	6.80965	3.67327	7.80639	1.66702e-07	4.80744e-05	7.53083	4.77123	10.1398	2.43513e-09	1.27431e-06	11.6452
P09299	ORF51	Replication origin-binding protein OS=Varicella-zoster virus (strain Dumas) GN=ORF51 PE=3 SV=1	20.3456	-0.626271	-2.35665	0.0287185	0.815648	-3.55683	-0.497006	-1.87023	0.0761206	0.221222	-4.63514	-0.341743	-1.28597	0.213102	0.474418	-5.36952	-0.234886	-0.883874	0.387238	0.762476	-5.63342	-0.507025	-1.90793	0.0708217	0.537471	-4.67516	-0.521295	-1.96163	0.0638368	0.494472	-4.72308	-0.263695	-0.992283	0.332882	0.925996	-6.10779	-0.461436	-1.73638	0.0978351	0.322589	-5.34162
P09301	ORF53	Virion egress protein UL7 homolog OS=Varicella-zoster virus (strain Dumas) GN=53 PE=3 SV=1 [P09301,Q77NP1]	18.7311	0.353204	1.02882	0.315814	0.977702	-5.42746	0.335388	0.976924	0.340245	0.500816	-5.79077	0.676305	1.96995	0.0628104	0.270974	-4.39161	0.99637	2.90225	0.00879302	0.362253	-2.57709	2.07243	6.03661	6.60814e-06	0.00162117	3.99766	2.35786	6.86801	1.11389e-06	0.000189817	5.69929	2.54758	7.42063	3.58773e-07	6.01153e-05	6.79109	2.59457	7.55751	2.72716e-07	2.84003e-05	7.02882
P09302	ORF54	Portal protein UL6 homolog OS=Varicella-zoster virus (strain Dumas) GN=54 PE=3 SV=1 [P09302,Q4JQS1,Q77NP0]	17.3893	-1.12277	-1.85721	0.0788066	0.977702	-4.38704	-1.19417	-1.83678	0.081893	0.22742	-4.63029	-0.4574	-0.756606	0.45854	0.693171	-5.88244	-0.209307	-0.346223	0.732969	0.910456	-5.95246	0.741704	1.22688	0.23481	0.692664	-5.63712	0.964123	1.5948	0.12721	0.600777	-5.30038	0.995321	1.6464	0.116075	0.779639	-5.29504	1.23043	2.0353	0.0559708	0.257466	-4.85081
P09305	ORF57	Uncharacterized protein 57 OS=Varicella-zoster virus (strain Dumas) GN=ORF57 PE=3 SV=1 [P09305,Q77NN9]	19.2213	0.212497	0.412945	0.684028	0.977702	-5.8476	0.566446	1.10078	0.284031	0.447597	-5.66741	0.385527	0.749195	0.462438	0.696256	-5.88838	0.852899	1.65744	0.112992	0.678357	-4.74467	2.31241	4.49371	0.000220674	0.0172355	0.660186	3.23769	6.29181	3.78993e-06	0.000405956	4.51901	3.55485	6.90816	1.02447e-06	0.000137169	5.77461	4.29508	8.34665	5.89178e-08	9.20345e-06	8.53755
Q9J3N2	ORF59	Uracil-DNA glycosylase OS=Varicella-zoster virus (strain Oka vaccine) GN=ORF59 PE=3 SV=1	19.2006	-0.113527	-0.356105	0.72548	0.977702	-5.86879	-0.0677656	-0.212563	0.833814	0.892624	-6.23951	0.0409036	0.128304	0.899187	0.951465	-6.15799	0.594184	1.8638	0.0770583	0.665648	-4.43666	1.28468	4.02971	0.000653298	0.0435014	-0.371323	2.03623	6.38712	3.08588e-06	0.00036153	4.71744	2.11531	6.63518	1.81742e-06	0.00021979	5.21772	1.92166	6.02775	6.73787e-06	0.000459278	3.85562
P09309	ORF61	E3 ubiquitin-protein ligase IE61 OS=Varicella-zoster virus (strain Dumas) GN=61 PE=1 SV=1 [P09309,Q77NN8]	18.3238	0.344687	1.04044	0.310518	0.977702	-5.41635	1.03905	3.13636	0.00518533	0.0940191	-2.24319	1.59988	4.82924	0.000101156	0.0220885	1.43924	1.66464	5.02472	6.44307e-05	0.0345072	1.81487	2.21698	6.69197	1.61181e-06	0.00100711	5.33018	2.1456	6.4765	2.5476e-06	0.000318365	4.9024	2.20721	6.66247	1.71543e-06	0.000214372	5.27387	1.7975	5.42575	2.57986e-05	0.00155998	2.52603
P09310	ORF62	Major viral transcription factor ICP4 homolog OS=Varicella-zoster virus (strain Dumas) GN=ORF62 PE=1 SV=1	19.5651	-0.0933446	-0.200974	0.842744	0.985157	-5.91083	-0.194657	-0.419103	0.679596	0.777956	-6.17384	0.0628572	0.135333	0.893698	0.948068	-6.15706	0.937056	2.01751	0.0572245	0.648261	-4.19128	2.3429	5.04433	6.15897e-05	0.00699696	1.87571	3.14204	6.76491	1.3823e-06	0.00020729	5.49157	3.26137	7.02183	8.0929e-07	0.000116693	6.00336	4.01676	8.6482	3.35242e-08	5.98487e-06	9.09079
P09255	ORF63	Transcriptional regulator ICP22 homolog OS=Varicella-zoster virus (strain Dumas) GN=ORF63 PE=1 SV=1 [P09255,Q77NN7]	19.5085	-0.104379	-0.20616	0.838744	0.985157	-5.9098	0.262713	0.518885	0.60952	0.724505	-6.127	0.400201	0.790439	0.438519	0.677578	-5.85744	1.54589	3.0533	0.00626066	0.312949	-2.27676	2.90719	5.74201	1.26782e-05	0.00211983	3.37955	3.85985	7.62361	2.39101e-07	0.000110525	7.17396	3.74072	7.38831	3.82919e-07	6.01153e-05	6.72811	3.81269	7.53045	2.87852e-07	2.91664e-05	6.97552
P09311	ORF64	Virion protein US10 homolog OS=Varicella-zoster virus (strain Dumas) GN=64 PE=2 SV=1	18.2514	0.0662261	0.168399	0.867956	0.985157	-5.9167	-0.304973	-0.775485	0.447102	0.596295	-5.96256	0.0259487	0.0659822	0.948045	0.973665	-6.16407	0.689432	1.75308	0.0948614	0.672182	-4.60512	2.03564	5.17621	4.55191e-05	0.00568837	2.1637	2.77803	7.06396	7.41896e-07	0.000146388	6.08982	3.01554	7.6679	2.19003e-07	4.84709e-05	7.26778	3.51914	8.94847	1.93446e-08	4.3712e-06	9.62908
P09312	ORF65	Envelope protein US9 OS=Varicella-zoster virus (strain Dumas) GN=ORF65 PE=1 SV=1 [P09312,Q77NN6]	17.9897	-0.0954756	-0.26641	0.792644	0.985157	-5.89593	0.0140616	0.0392366	0.96909	0.982986	-6.26158	0.199858	0.557673	0.58324	0.774554	-6.0113	0.0200861	0.0560472	0.955859	0.985294	-6.01008	1.17303	3.27317	0.00379332	0.124925	-2.02927	1.48376	4.14021	0.000504367	0.0262628	-0.212133	1.64165	4.58076	0.000180139	0.0115345	0.738211	2.13926	5.96927	7.66245e-06	0.000512973	3.72823
P09251	ORF66	Serine/threonine-protein kinase US3 homolog OS=Varicella-zoster virus (strain Dumas) GN=66 PE=1 SV=1 [P09251,Q77NN5]	19.053	-0.060105	-0.198143	0.844928	0.985157	-5.91138	0.162299	0.535038	0.598507	0.71527	-6.1185	0.264727	0.872703	0.393154	0.640351	-5.79111	0.85413	2.81574	0.0106601	0.38298	-2.74664	1.68745	5.56288	1.89339e-05	0.00283933	2.99844	2.15229	7.09527	6.95571e-07	0.000146388	6.15171	2.23578	7.37051	3.96926e-07	6.01153e-05	6.69336	2.43803	8.03724	1.06384e-07	1.37528e-05	7.95657
P09258	ORF67	Envelope glycoprotein I OS=Varicella-zoster virus (strain Dumas) GN=gI PE=1 SV=1 [P09258,Q77NN4]	18.6705	0.150684	0.360498	0.722244	0.977702	-5.86726	0.190526	0.455816	0.65342	0.757708	-6.15774	0.281953	0.674545	0.507667	0.724434	-5.94038	1.13006	2.70355	0.0136502	0.406265	-2.9635	2.41062	5.76718	1.19869e-05	0.00211983	3.43279	2.89314	6.92155	9.96304e-07	0.000177864	5.80656	3.1809	7.61001	2.45651e-07	4.84709e-05	7.15698	4.08246	9.76688	4.5745e-09	1.71498e-06	11.0342
P09259	ORF68	Envelope glycoprotein E OS=Varicella-zoster virus (strain Dumas) GN=gE PE=1 SV=1 [P09259,Q9J3M8]	19.2508	0.112113	0.330592	0.744381	0.977702	-5.8773	0.191625	0.565054	0.578304	0.701622	-6.10205	0.389285	1.1479	0.264518	0.527294	-5.52616	0.935806	2.75945	0.0120723	0.38683	-2.85589	2.16691	6.38966	3.06905e-06	0.00118837	4.72312	2.55485	7.5336	2.86048e-07	0.000110525	7.00274	2.88002	8.49244	4.47933e-08	2.96506e-05	8.79241	3.83726	11.3151	3.69179e-10	4.6135e-07	13.459
Q4JR15	ORF69	ORF64 OS=Varicella-zoster virus (strain Oka vaccine) GN=ORF69 PE=4 SV=1	17.5682	-0.294942	-0.741642	0.469015	0.977702	-5.47102	-0.274818	-0.694596	0.497238	0.638733	-5.81691	-0.491813	-1.23668	0.23399	0.497014	-5.23395	0.209367	0.526461	0.605766	0.864064	-5.67341	0.710243	1.79513	0.0914806	0.546415	-4.68185	1.25304	3.16702	0.00595751	0.152967	-2.34748	1.18923	3.00576	0.00835355	0.231981	-2.71568	1.95152	4.93241	0.00014856	0.00687595	1.04332
P09271	ORF7	Tegument protein UL51 homolog OS=Varicella-zoster virus (strain Dumas) GN=ORF7 PE=3 SV=1 [P09271,Q4JQW8]	18.0858	0.0243114	0.0620437	0.951142	0.993795	-5.92866	-0.351619	-0.897345	0.380181	0.53907	-5.86299	-0.472501	-1.20584	0.241914	0.504695	-5.46229	-0.0599029	-0.152874	0.880025	0.95394	-6.00009	0.715987	1.82722	0.0825869	0.542518	-4.8055	0.748408	1.90996	0.0705454	0.511556	-4.80936	1.03689	2.64619	0.0154719	0.339205	-3.51635	1.02925	2.62668	0.016142	0.152577	-3.72827
Q4JQW7	ORF8	Deoxyuridine 5'-triphosphate nucleotidohydrolase OS=Varicella-zoster virus (strain Oka vaccine) GN=ORF8 PE=3 SV=1	18.7858	-0.0676036	-0.232514	0.818495	0.985157	-5.90417	0.180686	0.621446	0.541307	0.671306	-6.06878	0.451666	1.55345	0.135955	0.378548	-5.02465	0.821801	2.82648	0.010409	0.382475	-2.72568	1.55008	5.33132	3.19598e-05	0.00425048	2.5004	2.21784	7.62798	2.37035e-07	0.000110525	7.18224	2.31414	7.95919	1.23732e-07	3.86559e-05	7.81779	2.06441	7.1003	6.88419e-07	6.14496e-05	6.11413
P09272	ORF9	Tegument protein VP22 OS=Varicella-zoster virus (strain Dumas) GN=ORF9 PE=3 SV=1 [P09272,Q4JQW6]	19.4243	0.315182	0.682911	0.502476	0.977702	-5.70546	0.520126	1.12697	0.273061	0.435064	-5.63966	0.562155	1.21803	0.237348	0.500567	-5.4485	1.58654	3.43758	0.00259743	0.194756	-1.49357	3.10366	6.72478	1.50407e-06	0.00100711	5.39526	3.68863	7.99223	1.16056e-07	9.30733e-05	7.86251	3.89337	8.43586	4.98044e-08	2.96506e-05	8.69096	4.63928	10.052	2.82052e-09	1.27431e-06	11.503
