# Supplementary material for: Analysis of Virus and Host Proteomes During Productive HSV-1 and VZV Infection in Human Epithelial Cells
Source: Front Microbiol. 2020 May 29;11:1179. doi: 10.3389/fmicb.2020.01179 (PMC7273502; doi:10.3389/fmicb.2020.01179)
Supplement: Supplementary file 5 [file Table_5.xlsx]

## Sheet: Sheet2
S5 Table. Quantification of host proteins in HSV-1 infected ARPE-19 cells by mass-spectrometry
Protein	geneName	Description	AveExpr	tp.00.vs.tp.mock_logFC	tp.00.vs.tp.mock_t	tp.00.vs.tp.mock_P.Value	tp.00.vs.tp.mock_adj.P.Val	tp.00.vs.tp.mock_B	tp.02.vs.tp.mock_logFC	tp.02.vs.tp.mock_t	tp.02.vs.tp.mock_P.Value	tp.02.vs.tp.mock_adj.P.Val	tp.02.vs.tp.mock_B	tp.04.vs.tp.mock_logFC	tp.04.vs.tp.mock_t	tp.04.vs.tp.mock_P.Value	tp.04.vs.tp.mock_adj.P.Val	tp.04.vs.tp.mock_B	tp.06.vs.tp.mock_logFC	tp.06.vs.tp.mock_t	tp.06.vs.tp.mock_P.Value	tp.06.vs.tp.mock_adj.P.Val	tp.06.vs.tp.mock_B	tp.08.vs.tp.mock_logFC	tp.08.vs.tp.mock_t	tp.08.vs.tp.mock_P.Value	tp.08.vs.tp.mock_adj.P.Val	tp.08.vs.tp.mock_B	tp.10.vs.tp.mock_logFC	tp.10.vs.tp.mock_t	tp.10.vs.tp.mock_P.Value	tp.10.vs.tp.mock_adj.P.Val	tp.10.vs.tp.mock_B	tp.12.vs.tp.mock_logFC	tp.12.vs.tp.mock_t	tp.12.vs.tp.mock_P.Value	tp.12.vs.tp.mock_adj.P.Val	tp.12.vs.tp.mock_B
A1L0T0	ILVBL	Acetolactate synthase-like protein OS=Homo sapiens GN=ILVBL PE=1 SV=2	19.3263	0.155634	0.265	0.7939	0.999256	-4.68171	-0.793554	-1.3512	0.192708	0.999047	-4.53835	-0.579925	-0.987446	0.335993	0.921335	-5.43455	0.140028	0.238428	0.814135	0.990632	-6.32153	-0.715747	-1.21871	0.238061	0.715851	-6.06572	-0.837723	-1.4264	0.170187	0.609964	-6.03794	-0.0960582	-0.16356	0.871827	0.968154	-7.18924
A5A3E0	POTEF	POTE ankyrin domain family member F OS=Homo sapiens GN=POTEF PE=1 SV=2	19.9321	-0.453369	-1.82807	0.0834912	0.999256	-4.43152	-0.438508	-1.76815	0.0932997	0.999047	-4.44587	-0.805968	-3.24982	0.00426934	0.404224	-1.88816	-0.450036	-1.81463	0.0856091	0.990632	-4.80445	-0.828905	-3.34231	0.00347	0.116429	-2.26372	-0.596311	-2.40444	0.0267036	0.300797	-4.41583	-0.533138	-2.14972	0.0448465	0.376186	-5.0408
A6NL28		Putative tropomyosin alpha-3 chain-like protein OS=Homo sapiens PE=5 SV=2	22.5514	-0.0957936	-0.283176	0.780144	0.999256	-4.68083	-0.0134663	-0.0398079	0.968667	0.999388	-4.68782	-0.137398	-0.406162	0.68922	0.976043	-5.81719	0.145005	0.428651	0.67306	0.990632	-6.25712	0.187615	0.554608	0.585716	0.872558	-6.65044	-0.0400858	-0.118498	0.906933	0.971469	-7.03998	0.0635862	0.187967	0.852921	0.964511	-7.18475
B4DU55	ZNF879	Zinc finger protein 879 OS=Homo sapiens GN=ZNF879 PE=2 SV=2	22.4329	-0.121307	-0.285207	0.778611	0.999256	-4.68073	0.205451	0.483042	0.634656	0.999047	-4.66737	-0.0722603	-0.169893	0.866913	0.993149	-5.8832	-0.172341	-0.405196	0.689918	0.990632	-6.26702	-0.0727564	-0.17106	0.866009	0.96293	-6.79397	-0.366051	-0.860633	0.400309	0.783409	-6.66762	0.0158636	0.0372973	0.970642	0.99203	-7.20251
B5ME19	EIF3CL	Eukaryotic translation initiation factor 3 subunit C-like protein OS=Homo sapiens GN=EIF3CL PE=2 SV=1 [B5ME19,Q99613]	18.6656	0.101869	0.405406	0.689767	0.999256	-4.67341	-0.159114	-0.633221	0.534235	0.999047	-4.65286	-0.177752	-0.707397	0.488018	0.962713	-5.65665	-0.108338	-0.431151	0.671274	0.990632	-6.25603	-0.158213	-0.629637	0.536528	0.852069	-6.60506	-0.113507	-0.451722	0.65665	0.880558	-6.94123	-0.207618	-0.826253	0.419048	0.79359	-6.85203
O00116	AGPS	Alkyldihydroxyacetonephosphate synthase, peroxisomal OS=Homo sapiens GN=AGPS PE=1 SV=1	18.8468	-0.365395	-2.73617	0.0132261	0.999256	-4.1985	-0.286039	-2.14193	0.0455473	0.999047	-4.35338	-0.0242481	-0.181576	0.857864	0.993149	-5.8812	-0.0267851	-0.200574	0.843191	0.990632	-6.32999	-0.109148	-0.81733	0.424002	0.795918	-6.46768	-0.0218397	-0.163541	0.871842	0.959836	-7.03335	0.0801699	0.600333	0.55547	0.875448	-7.01626
O00148	DDX39A	ATP-dependent RNA helicase DDX39A OS=Homo sapiens GN=DDX39A PE=1 SV=2	19.8516	-0.196795	-0.517426	0.610908	0.999256	-4.66437	-0.278862	-0.733203	0.472501	0.999047	-4.64121	0.0369901	0.0972571	0.923554	0.993903	-5.89265	-0.1328	-0.349167	0.730854	0.990632	-6.28844	-0.287661	-0.75634	0.458841	0.808164	-6.51601	-0.110706	-0.291075	0.774189	0.922823	-7.00313	-0.00118315	-0.00311082	0.997551	0.998694	-7.20323
O00151	PDLIM1	PDZ and LIM domain protein 1 OS=Homo sapiens GN=PDLIM1 PE=1 SV=4	19.7084	0.0929788	0.451967	0.656476	0.999256	-4.66991	0.0442945	0.215314	0.831846	0.999047	-4.68383	0.06862	0.33356	0.742412	0.976043	-5.84317	-0.0475633	-0.231204	0.81966	0.990632	-6.32325	0.0625071	0.303845	0.764591	0.932473	-6.76126	-0.0140751	-0.0684184	0.946177	0.979412	-7.04487	0.197675	0.960892	0.348832	0.745419	-6.7312
O00154	ACOT7	Cytosolic acyl coenzyme A thioester hydrolase OS=Homo sapiens GN=ACOT7 PE=1 SV=3	19.0101	0.186474	0.620167	0.54261	0.999256	-4.65426	0.161748	0.537934	0.596949	0.999047	-4.66249	0.258527	0.859798	0.400757	0.930259	-5.54416	-0.0910579	-0.302836	0.765348	0.990632	-6.30379	0.116452	0.38729	0.702901	0.918768	-6.73145	-0.229136	-0.76205	0.455507	0.8109	-6.74838	-0.0672959	-0.22381	0.825325	0.964511	-7.17704
O00159	MYO1C	Unconventional myosin-Ic OS=Homo sapiens GN=MYO1C PE=1 SV=4	19.0942	-0.165944	-0.809146	0.428577	0.999256	-4.63134	-0.134982	-0.658173	0.518425	0.999047	-4.6501	-0.244935	-1.19431	0.247243	0.904151	-5.22865	-0.0910619	-0.44402	0.662109	0.990632	-6.25034	-0.267165	-1.3027	0.208446	0.698327	-5.96424	-0.358966	-1.75032	0.0964042	0.495235	-5.56477	-0.34106	-1.66301	0.112931	0.511758	-5.85248
O00170	AIP	AH receptor-interacting protein OS=Homo sapiens GN=AIP PE=1 SV=2	18.5607	-0.389626	-0.401668	0.692722	0.999256	-4.66794	-0.154685	-0.162487	0.872757	0.999047	-4.68207	-0.0192421	-0.0202126	0.984099	0.993903	-5.87701	-0.221782	-0.232968	0.818451	0.990632	-6.30177	-0.565035	-0.593534	0.56031	0.859701	-6.60584	-2.22456	-2.33676	0.0313833	0.332157	-4.5335	-0.402256	-0.422545	0.6777	0.917542	-7.08837
O00231	PSMD11	26S proteasome non-ATPase regulatory subunit 11 OS=Homo sapiens GN=PSMD11 PE=1 SV=3	19.3226	0.260006	0.883852	0.387966	0.999256	-4.6208	-0.254823	-0.866232	0.397309	0.999047	-4.62336	-0.144769	-0.492121	0.628345	0.974055	-5.77996	0.213321	0.725154	0.477309	0.990632	-6.08566	0.243231	0.826826	0.418731	0.795918	-6.45984	0.38464	1.30753	0.206837	0.645758	-6.1923	-0.168028	-0.571185	0.574655	0.881736	-7.03382
O00232	PSMD12	26S proteasome non-ATPase regulatory subunit 12 OS=Homo sapiens GN=PSMD12 PE=1 SV=3	19.2477	-0.101435	-0.410085	0.68639	0.999256	-4.67307	-0.270107	-1.092	0.288662	0.999047	-4.58739	-0.0317001	-0.128159	0.899388	0.993149	-5.88926	-0.0200282	-0.0809711	0.936323	0.992707	-6.34718	-0.0825865	-0.333885	0.742171	0.932473	-6.75135	-0.0857754	-0.346777	0.732619	0.910113	-6.98466	-0.269184	-1.08827	0.290263	0.716621	-6.60178
O00233	PSMD9	26S proteasome non-ATPase regulatory subunit 9 OS=Homo sapiens GN=PSMD9 PE=1 SV=3	18.3633	-0.262086	-0.921349	0.368569	0.999256	-4.61521	0.191481	0.673142	0.509067	0.999047	-4.64839	0.112831	0.39665	0.696102	0.976043	-5.82088	-0.0287218	-0.10097	0.920646	0.990632	-6.34532	0.071445	0.251161	0.80442	0.940687	-6.77642	-0.201922	-0.709846	0.486532	0.817197	-6.78741	-0.0913545	-0.321152	0.751646	0.950002	-7.14936
O00264	PGRMC1	Membrane-associated progesterone receptor component 1 OS=Homo sapiens GN=PGRMC1 PE=1 SV=3	19.9361	0.021939	0.101006	0.920618	0.999256	-4.68705	-0.175276	-0.806961	0.429804	0.999047	-4.63163	-0.20151	-0.92774	0.365329	0.921335	-5.48753	-0.0597417	-0.275047	0.786287	0.990632	-6.31195	0.074522	0.343094	0.735343	0.930996	-6.74813	0.0616386	0.28378	0.779688	0.925713	-7.00531	0.186167	0.857102	0.402208	0.786651	-6.82583
O00299	CLIC1	Chloride intracellular channel protein 1 OS=Homo sapiens GN=CLIC1 PE=1 SV=4	20.9087	-0.0409214	-0.211187	0.835019	0.999256	-4.68398	-0.348923	-1.80072	0.0878506	0.999047	-4.43809	-0.10313	-0.532235	0.600812	0.974055	-5.76022	-0.0717465	-0.370269	0.715331	0.990632	-6.28074	-0.105421	-0.544057	0.592812	0.876161	-6.65637	-0.298054	-1.53819	0.140702	0.570822	-5.88301	-0.308063	-1.58985	0.128584	0.531423	-5.96164
O00303	EIF3F	Eukaryotic translation initiation factor 3 subunit F OS=Homo sapiens GN=EIF3F PE=1 SV=1	19.8387	-0.0283403	-0.134153	0.894711	0.999256	-4.68635	-0.115933	-0.548784	0.589628	0.999047	-4.66147	0.172455	0.816341	0.424553	0.93506	-5.57831	-0.224461	-1.06252	0.301491	0.990632	-5.79091	-0.143548	-0.679506	0.505118	0.832584	-6.57186	-0.330662	-1.56524	0.134244	0.563039	-5.84417	-0.374385	-1.77221	0.0926053	0.500614	-5.68287
O00410	IPO5	Importin-5 OS=Homo sapiens GN=IPO5 PE=1 SV=4	19.3207	-0.148408	-0.750929	0.462014	0.999256	-4.63898	-0.220807	-1.11726	0.277991	0.999047	-4.58295	-0.0817371	-0.413582	0.683871	0.976043	-5.81425	-0.145983	-0.738662	0.469256	0.990632	-6.07585	0.0187029	0.0946351	0.925608	0.980618	-6.80453	-0.190447	-0.963645	0.347485	0.756884	-6.5736	-0.119223	-0.603259	0.553562	0.875204	-7.01445
O00422	SAP18	Histone deacetylase complex subunit SAP18 OS=Homo sapiens GN=SAP18 PE=1 SV=1	19.5061	0.178585	0.803226	0.431907	0.999256	-4.63214	0.282164	1.26909	0.219931	0.999047	-4.55469	0.35188	1.58266	0.130217	0.874532	-4.75612	-0.149427	-0.672082	0.509727	0.990632	-6.12256	-0.0165244	-0.0743224	0.941541	0.983544	-6.80631	-0.391877	-1.76256	0.0942645	0.494874	-5.5455	-0.0771441	-0.346973	0.732475	0.937592	-7.14038
O00429	DNM1L	Dynamin-1-like protein OS=Homo sapiens GN=DNM1L PE=1 SV=2	16.2867	-0.299775	-0.820368	0.422311	0.999256	-4.6298	-0.302679	-0.828315	0.417909	0.999047	-4.62871	0.100719	0.275629	0.785847	0.983556	-5.86029	-0.453454	-1.24093	0.229931	0.990632	-5.5953	-0.177815	-0.486611	0.632172	0.886953	-6.68675	-0.100455	-0.274907	0.786393	0.925797	-7.00789	-0.257784	-0.705454	0.489198	0.840376	-6.94598
O00469	PLOD2	Procollagen-lysine,2-oxoglutarate 5-dioxygenase 2 OS=Homo sapiens GN=PLOD2 PE=1 SV=2	19.6033	-0.139025	-0.730399	0.474172	0.999256	-4.64155	-0.23354	-1.22695	0.235021	0.999047	-4.5628	-0.100196	-0.5264	0.60478	0.974055	-5.76318	-0.235725	-1.23843	0.230833	0.990632	-5.59821	-0.280085	-1.47149	0.15774	0.637838	-5.74359	-0.235029	-1.23478	0.23216	0.671861	-6.28126	-0.231902	-1.21835	0.238197	0.666024	-6.45512
O00483	NDUFA4	NADH dehydrogenase [ubiquinone] 1 alpha subcomplex subunit 4 OS=Homo sapiens GN=NDUFA4 PE=1 SV=1	19.9996	-0.24969	-1.10347	0.28378	0.999256	-4.58538	-0.158655	-0.701155	0.491815	0.999047	-4.64511	-0.036519	-0.161391	0.873511	0.993149	-5.88457	-0.217388	-0.960719	0.348917	0.990632	-5.89052	-0.461174	-2.0381	0.0558952	0.489572	-4.85915	-0.507189	-2.24145	0.0372981	0.35858	-4.72251	-0.371133	-1.64017	0.117633	0.5153	-5.88695
O00541	PES1	Pescadillo homolog OS=Homo sapiens GN=PES1 PE=1 SV=1	18.3014	0.00605257	0.032974	0.974044	0.999256	-4.68786	-0.301712	-1.6437	0.116896	0.999047	-4.47492	-0.174691	-0.951705	0.353351	0.921335	-5.46662	-0.442918	-2.41298	0.0262343	0.663573	-3.77112	-0.317714	-1.73088	0.0998921	0.566654	-5.36419	-0.244926	-1.33434	0.198068	0.641382	-6.15845	0.23312	1.27002	0.219609	0.656074	-6.39293
O00560	SDCBP	Syntenin-1 OS=Homo sapiens GN=SDCBP PE=1 SV=1	17.1743	-0.292372	-1.04777	0.308061	0.999256	-4.59496	-0.00867878	-0.0311019	0.975517	0.999388	-4.68787	0.0553895	0.198498	0.844791	0.992695	-5.87807	-0.677083	-2.42645	0.0255102	0.663573	-3.74599	0.228772	0.819846	0.422601	0.795918	-6.46561	0.253071	0.906924	0.375952	0.774716	-6.62658	-0.135767	-0.486545	0.632218	0.907812	-7.08002
O00567	NOP56	Nucleolar protein 56 OS=Homo sapiens GN=NOP56 PE=1 SV=4	19.5492	0.0582122	0.251104	0.804464	0.999256	-4.68235	-0.0246303	-0.106245	0.916516	0.999047	-4.68695	0.00302623	0.0130539	0.989723	0.993903	-5.89718	-0.0343526	-0.148183	0.88378	0.990632	-6.33931	0.173624	0.748946	0.46318	0.810694	-6.52163	0.0950804	0.410139	0.686351	0.895422	-6.95978	0.200684	0.865671	0.397609	0.784318	-6.81839
O00571	DDX3X	ATP-dependent RNA helicase DDX3X OS=Homo sapiens GN=DDX3X PE=1 SV=3	18.1577	-0.19481	-1.17615	0.254249	0.999256	-4.57231	-0.087054	-0.525583	0.605337	0.999047	-4.66363	-0.263363	-1.59004	0.128542	0.874532	-4.74616	-0.301311	-1.81914	0.0848929	0.990632	-4.79736	-0.543327	-3.2803	0.00398778	0.131015	-2.39765	-0.222817	-1.34524	0.194588	0.640638	-6.14452	-0.677064	-4.08772	0.000641709	0.0174478	-0.958205
O00592	PODXL	Podocalyxin OS=Homo sapiens GN=PODXL PE=1 SV=2	18.3618	0.140087	0.481323	0.635855	0.999256	-4.66751	-0.307942	-1.05805	0.30347	0.999047	-4.59322	-0.384743	-1.32193	0.202088	0.874532	-5.08514	-0.190968	-0.656143	0.519702	0.990632	-6.13312	-0.537425	-1.84653	0.0806572	0.534439	-5.18067	-0.445483	-1.53063	0.142555	0.570822	-5.89379	-0.0770387	-0.264696	0.794131	0.95922	-7.16661
O00622	CYR61	Protein CYR61 OS=Homo sapiens GN=CYR61 PE=1 SV=1	17.1015	0.0240827	0.0860128	0.932368	0.999256	-4.6873	0.512984	1.83215	0.0828571	0.999047	-4.43053	0.490753	1.75276	0.0959758	0.874532	-4.51785	0.492933	1.76054	0.0946137	0.990632	-4.88843	-0.998249	-3.56531	0.00209897	0.0788115	-1.77755	-1.08103	-3.86095	0.00107386	0.0338697	-1.32792	-0.821204	-2.93298	0.00861841	0.143066	-3.49878
O00629	KPNA4	Importin subunit alpha-4 OS=Homo sapiens GN=KPNA4 PE=1 SV=1	19.6912	0.323603	0.873769	0.393295	0.999256	-4.62227	0.562886	1.51986	0.145224	0.999047	-4.50268	-0.284315	-0.767687	0.452231	0.945072	-5.61459	0.38252	1.03285	0.314808	0.990632	-5.82086	0.00678818	0.0183289	0.98557	0.993577	-6.80901	-0.418594	-1.13026	0.272616	0.712509	-6.40143	-0.42039	-1.13511	0.27063	0.706246	-6.55063
O00754	MAN2B1	Lysosomal alpha-mannosidase OS=Homo sapiens GN=MAN2B1 PE=1 SV=3	19.3816	-0.384836	-0.992862	0.333415	0.999256	-4.60402	-0.612433	-1.58005	0.130813	0.999047	-4.48934	-0.476155	-1.22846	0.234467	0.884382	-5.19144	-0.8326	-2.14808	0.0449935	0.898161	-4.2502	-0.222932	-0.575157	0.572022	0.864614	-6.63856	-0.279607	-0.721376	0.479575	0.817197	-6.77902	-0.25099	-0.647544	0.525128	0.858163	-6.98603
O00764	PDXK	Pyridoxal kinase OS=Homo sapiens GN=PDXK PE=1 SV=1	19.0206	0.0552117	0.237266	0.815023	0.999256	-4.68295	0.269275	1.15718	0.261725	0.999047	-4.57578	0.334092	1.43572	0.16755	0.874532	-4.94724	0.363451	1.56189	0.13503	0.990632	-5.181	0.140895	0.60548	0.552117	0.856976	-6.62028	0.0595463	0.255894	0.800819	0.93218	-7.01315	0.385953	1.65859	0.113829	0.51266	-5.85919
O14579	COPE	Coatomer subunit epsilon OS=Homo sapiens GN=COPE PE=1 SV=3	18.5183	-0.127683	-0.812263	0.426831	0.999256	-4.63091	-0.12067	-0.767652	0.452251	0.999047	-4.63684	0.0333452	0.212128	0.834295	0.992695	-5.87535	-0.05372	-0.341744	0.736343	0.990632	-6.29105	-0.0728017	-0.463134	0.648597	0.898967	-6.69821	-0.27711	-1.76286	0.0942119	0.494874	-5.54502	-0.264656	-1.68363	0.108824	0.510995	-5.82106
O14602	EIF1AY	Eukaryotic translation initiation factor 1A, Y-chromosomal OS=Homo sapiens GN=EIF1AY PE=1 SV=4	19.1768	-0.111349	-0.615827	0.545411	0.999256	-4.65473	-0.120543	-0.666679	0.513096	0.999047	-4.64913	0.0653802	0.361593	0.721698	0.976043	-5.83374	-0.0940627	-0.520225	0.608993	0.990632	-6.21327	-0.190985	-1.05626	0.304265	0.75773	-6.24542	-0.35569	-1.96719	0.0641325	0.453529	-5.20952	-0.0198888	-0.109997	0.91358	0.974926	-7.1969
O14656	TOR1A	Torsin-1A OS=Homo sapiens GN=TOR1A PE=1 SV=1	16.3059	0.0987088	0.272046	0.788559	0.999256	-4.68138	0.357586	0.985525	0.336911	0.999047	-4.6052	0.160717	0.442943	0.662874	0.974055	-5.80211	-0.262422	-0.723248	0.478451	0.990632	-6.08703	0.162446	0.447709	0.659491	0.901228	-6.70544	-0.0277543	-0.0764924	0.939837	0.979027	-7.04426	0.0745962	0.205591	0.839326	0.964511	-7.18112
O14684	PTGES	Prostaglandin E synthase OS=Homo sapiens GN=PTGES PE=1 SV=2	18.9701	-0.235805	-0.46383	0.648108	0.999256	-4.66896	0.352374	0.693121	0.496728	0.999047	-4.64606	0.356761	0.701752	0.491451	0.965726	-5.66042	0.249838	0.491432	0.628822	0.990632	-6.22795	0.275121	0.541165	0.594764	0.876631	-6.65798	0.28709	0.564708	0.578965	0.856846	-6.88203	0.355387	0.699048	0.493101	0.84067	-6.95057
O14737	PDCD5	Programmed cell death protein 5 OS=Homo sapiens GN=PDCD5 PE=1 SV=3	18.834	-0.169206	-0.788985	0.439981	0.999256	-4.63404	-0.0142138	-0.0662769	0.947859	0.999388	-4.68756	-0.127446	-0.594262	0.559438	0.974055	-5.72675	-0.294086	-1.37128	0.186472	0.990632	-5.43628	-0.151616	-0.706966	0.488279	0.829625	-6.55255	-0.326591	-1.52285	0.14448	0.571042	-5.90482	-0.224366	-1.04619	0.308772	0.730423	-6.64613
O14744	PRMT5	Protein arginine N-methyltransferase 5 OS=Homo sapiens GN=PRMT5 PE=1 SV=4	19.2215	-0.283674	-0.975178	0.341883	0.999256	-4.60685	0.36129	1.242	0.229544	0.999047	-4.55993	-0.0706635	-0.242918	0.810706	0.992611	-5.86853	-0.23987	-0.824595	0.419966	0.990632	-6.00945	-0.306746	-1.05449	0.305053	0.75773	-6.24726	-0.0132893	-0.0456843	0.964045	0.985288	-7.04623	0.190494	0.654855	0.520512	0.858149	-6.98116
O14745	SLC9A3R1	Na(+)/H(+) exchange regulatory cofactor NHE-RF1 OS=Homo sapiens GN=SLC9A3R1 PE=1 SV=4	20.5688	0.0843124	0.394218	0.697866	0.999256	-4.67419	0.173904	0.813121	0.426351	0.999047	-4.63079	0.397382	1.85804	0.0789338	0.874532	-4.36192	0.146417	0.6846	0.50197	0.990632	-6.1141	0.167851	0.784819	0.442361	0.805766	-6.49388	-0.00239942	-0.0112189	0.991167	0.998073	-7.04725	0.216707	1.01325	0.323834	0.731114	-6.67974
O14773	TPP1	Tripeptidyl-peptidase 1 OS=Homo sapiens GN=TPP1 PE=1 SV=2	19.1306	-0.14343	-0.732043	0.473192	0.999256	-4.64135	0.0382902	0.195426	0.847161	0.999047	-4.68455	-0.104664	-0.534185	0.599489	0.974055	-5.75922	-0.288343	-1.47165	0.157697	0.990632	-5.30511	0.20572	1.04996	0.307078	0.75773	-6.25194	0.0427142	0.218005	0.829779	0.949143	-7.02251	0.0202549	0.103377	0.918761	0.977151	-7.19764
O14818	PSMA7	Proteasome subunit alpha type-7 OS=Homo sapiens GN=PSMA7 PE=1 SV=1	19.9246	-0.02781	-0.154861	0.878585	0.999256	-4.68582	0.0981975	0.546815	0.590953	0.999047	-4.66166	0.273209	1.52137	0.144848	0.874532	-4.83757	0.00393761	0.0219267	0.982738	0.996946	-6.35028	0.185336	1.03205	0.315175	0.758448	-6.27027	-0.177969	-0.991027	0.334287	0.745733	-6.54699	-0.0520235	-0.289694	0.775228	0.95247	-7.15938
O14880	MGST3	Microsomal glutathione S-transferase 3 OS=Homo sapiens GN=MGST3 PE=1 SV=1	20.1268	-0.236558	-0.831556	0.416122	0.999256	-4.62826	-0.021845	-0.0767902	0.939604	0.999388	-4.68743	-0.126392	-0.444298	0.661911	0.974055	-5.80153	0.0474716	0.166874	0.869255	0.990632	-6.33631	-0.211102	-0.742074	0.467235	0.815076	-6.52681	0.186202	0.654543	0.520709	0.82778	-6.82589	0.173658	0.610447	0.548892	0.875204	-7.00997
O14907	TAX1BP3	Tax1-binding protein 3 OS=Homo sapiens GN=TAX1BP3 PE=1 SV=2	21.5801	0.0687241	0.335075	0.741287	0.999256	-4.67799	0.338428	1.65006	0.115579	0.999047	-4.47346	0.526448	2.56678	0.018999	0.68559	-3.17692	0.200749	0.978784	0.340144	0.990632	-5.8735	0.166369	0.811157	0.42745	0.797738	-6.47273	0.035555	0.173354	0.86423	0.957086	-7.03162	-0.000644456	-0.00314215	0.997526	0.998694	-7.20323
O14929	HAT1	Histone acetyltransferase type B catalytic subunit OS=Homo sapiens GN=HAT1 PE=1 SV=1	18.7188	0.516566	2.26778	0.0353583	0.999256	-4.32102	0.0826081	0.362659	0.720915	0.999047	-4.67629	0.191078	0.838855	0.412115	0.93506	-5.56082	0.0420033	0.184399	0.855679	0.990632	-6.33317	-0.0740744	-0.325195	0.748633	0.932473	-6.75431	-0.1017	-0.446474	0.660367	0.883045	-6.94367	-0.380367	-1.66985	0.111554	0.511758	-5.84209
O14950	MYL12B	Myosin regulatory light chain 12B OS=Homo sapiens GN=MYL12B PE=1 SV=2 [O14950,P19105]	20.9183	0.212194	1.1905	0.248701	0.999256	-4.56965	0.19856	1.114	0.279351	0.999047	-4.58353	-0.156744	-0.879402	0.390312	0.930259	-5.52822	0.173067	0.970977	0.343917	0.990632	-5.88089	0.0858405	0.481602	0.63566	0.891055	-6.68924	-0.0922938	-0.517807	0.610647	0.86699	-6.90815	0.0739502	0.414892	0.682928	0.919656	-7.11349
O14964	HGS	Hepatocyte growth factor-regulated tyrosine kinase substrate OS=Homo sapiens GN=HGS PE=1 SV=1	17.8509	0.39648	2.55385	0.0195261	0.999256	-4.24635	0.290094	1.86858	0.0773827	0.999047	-4.4217	-0.0401369	-0.258534	0.798811	0.989571	-5.86473	-0.0766251	-0.493565	0.627343	0.990632	-6.22689	0.0449049	0.289246	0.775566	0.932473	-6.76575	-0.123219	-0.79369	0.437303	0.803611	-6.72346	-0.0961251	-0.619171	0.543252	0.868873	-7.00446
O14974	PPP1R12A	Protein phosphatase 1 regulatory subunit 12A OS=Homo sapiens GN=PPP1R12A PE=1 SV=1	17.059	0.290352	1.57446	0.1321	0.999256	-4.49059	-0.114815	-0.622596	0.541047	0.999047	-4.654	0.168831	0.915502	0.37155	0.921335	-5.49802	-0.0219071	-0.118793	0.906702	0.990632	-6.34332	0.279161	1.51378	0.146753	0.623791	-5.68496	0.0903158	0.489745	0.629994	0.869094	-6.92274	-0.18737	-1.01603	0.322544	0.731114	-6.67695
O14979	HNRPDL	Heterogeneous nuclear ribonucleoprotein D-like OS=Homo sapiens GN=HNRPDL PE=1 SV=3	20.4528	-0.0133125	-0.076636	0.939725	0.999256	-4.68743	0.0260559	0.149996	0.882369	0.999047	-4.68595	-0.12676	-0.729717	0.474579	0.955653	-5.64145	-0.165907	-0.955074	0.351689	0.990632	-5.89578	-0.122079	-0.70277	0.490831	0.829625	-6.55555	-0.143885	-0.828303	0.417915	0.791179	-6.69512	-0.140471	-0.808647	0.428857	0.800489	-6.86659
O14980	XPO1	Exportin-1 OS=Homo sapiens GN=XPO1 PE=1 SV=1	19.1366	0.0240985	0.11618	0.908745	0.999256	-4.68675	-0.201483	-0.97136	0.343731	0.999047	-4.60746	0.0682222	0.328904	0.745873	0.976043	-5.84467	0.0717177	0.345756	0.733375	0.990632	-6.28965	-0.0686423	-0.330929	0.744367	0.932473	-6.75237	-0.198364	-0.956326	0.351073	0.759155	-6.5806	-0.381512	-1.83929	0.0817581	0.484053	-5.57487
O15020	SPTBN2	Spectrin beta chain, non-erythrocytic 2 OS=Homo sapiens GN=SPTBN2 PE=1 SV=3	22.7347	0.0483853	0.144372	0.886747	0.999256	-4.6861	-0.301059	-0.898301	0.380413	0.999047	-4.61867	-0.338085	-1.00878	0.325919	0.921335	-5.41491	-0.215739	-0.643722	0.52755	0.990632	-6.14118	-0.159401	-0.475621	0.639837	0.894524	-6.69218	-0.257353	-0.767892	0.452112	0.810866	-6.74385	-0.257957	-0.769692	0.451069	0.814666	-6.89775
O15067	PFAS	Phosphoribosylformylglycinamidine synthase OS=Homo sapiens GN=PFAS PE=1 SV=4	18.6719	0.0686897	0.309451	0.76039	0.999256	-4.67945	0.117034	0.527247	0.604204	0.999047	-4.66348	0.0444564	0.200279	0.843418	0.992695	-5.87773	-0.174206	-0.784809	0.442367	0.990632	-6.04104	-0.0903896	-0.407211	0.688463	0.913504	-6.72328	-0.0822356	-0.370476	0.715179	0.906702	-6.97583	-0.133858	-0.60304	0.553705	0.875204	-7.01459
O15143	ARPC1B	Actin-related protein 2/3 complex subunit 1B OS=Homo sapiens GN=ARPC1B PE=1 SV=3	18.6449	0.191456	0.739081	0.469007	0.999256	-4.64047	0.239454	0.92437	0.367035	0.999047	-4.61475	0.658326	2.54135	0.0200487	0.702595	-3.22274	0.145829	0.562947	0.580139	0.990632	-6.19	0.186861	0.721345	0.479594	0.822981	-6.54215	0.135915	0.524675	0.605956	0.86699	-6.90447	0.270541	1.04438	0.309586	0.730423	-6.648
O15144	ARPC2	Actin-related protein 2/3 complex subunit 2 OS=Homo sapiens GN=ARPC2 PE=1 SV=1	19.8421	-0.0318668	-0.18131	0.85807	0.999256	-4.68503	-0.141521	-0.805196	0.430797	0.999047	-4.63187	-0.18266	-1.03926	0.311896	0.921335	-5.38619	-0.27691	-1.57551	0.131857	0.990632	-5.16177	-0.0702572	-0.399736	0.693867	0.917207	-6.72639	-0.394107	-2.24232	0.0372332	0.35858	-4.72093	-0.0711521	-0.404827	0.690184	0.920218	-7.11777
O15160	POLR1C	DNA-directed RNA polymerases I and III subunit RPAC1 OS=Homo sapiens GN=POLR1C PE=1 SV=1	17.563	-0.0184568	-0.0447618	0.96477	0.999256	-4.68778	-0.619334	-1.50202	0.149741	0.999047	-4.50658	-0.540899	-1.3118	0.205418	0.874532	-5.09697	-0.356767	-0.865239	0.39784	0.990632	-5.97568	-0.241453	-0.585578	0.56514	0.86192	-6.63238	-0.214127	-0.519306	0.609622	0.86699	-6.90735	-0.798459	-1.93644	0.0680294	0.450978	-5.41359
O15173	PGRMC2	Membrane-associated progesterone receptor component 2 OS=Homo sapiens GN=PGRMC2 PE=1 SV=1	21.0328	-0.265501	-1.27471	0.21798	0.999256	-4.5536	-0.328461	-1.57699	0.131517	0.999047	-4.49003	-0.289409	-1.38949	0.18096	0.874532	-5.00437	-0.20665	-0.992156	0.33375	0.990632	-5.86072	-0.425133	-2.04112	0.0555666	0.489572	-4.85391	-0.165411	-0.79416	0.437036	0.803611	-6.72308	-0.0659586	-0.316676	0.754987	0.950002	-7.15085
O15212	PFDN6	Prefoldin subunit 6 OS=Homo sapiens GN=PFDN6 PE=1 SV=1	19.7492	-0.331062	-1.30769	0.206781	0.999256	-4.54709	-0.0967546	-0.38218	0.706624	0.999047	-4.67501	-0.0854596	-0.337565	0.73944	0.976043	-5.84187	-0.215994	-0.853175	0.404327	0.990632	-5.98586	-0.3279	-1.2952	0.210967	0.703268	-5.97353	-0.265046	-1.04693	0.308437	0.726346	-6.49058	-0.0494035	-0.195144	0.847379	0.964511	-7.18331
O15260	SURF4	Surfeit locus protein 4 OS=Homo sapiens GN=SURF4 PE=1 SV=3	20.6112	0.705905	2.26005	0.0359178	0.999256	-4.32302	-0.0832181	-0.266435	0.792812	0.999047	-4.68164	-0.0237296	-0.0759738	0.940245	0.993903	-5.89445	-0.189146	-0.605576	0.552055	0.990632	-6.16502	0.16933	0.542135	0.594109	0.876631	-6.65744	-0.10214	-0.327015	0.747278	0.914923	-6.99158	0.310938	0.995511	0.332159	0.737256	-6.69745
O15355	PPM1G	Protein phosphatase 1G OS=Homo sapiens GN=PPM1G PE=1 SV=1	17.9427	-0.0388349	-0.201849	0.842208	0.999256	-4.68433	0.0478625	0.248771	0.806242	0.999047	-4.68245	0.278902	1.44963	0.16368	0.874532	-4.92978	-0.102347	-0.531958	0.601001	0.990632	-6.20706	-0.147285	-0.765533	0.453481	0.808164	-6.50895	0.321176	1.66935	0.111655	0.523569	-5.68985	0.445338	2.3147	0.0321305	0.305239	-4.73649
O15371	EIF3D	Eukaryotic translation initiation factor 3 subunit D OS=Homo sapiens GN=EIF3D PE=1 SV=1	19.5077	-0.0975657	-0.381329	0.707245	0.999256	-4.67507	-0.25981	-1.01545	0.322814	0.999047	-4.60034	-0.0916753	-0.358307	0.724115	0.976043	-5.83488	0.011578	0.0452517	0.964385	0.996946	-6.34948	-0.232263	-0.907785	0.375509	0.789444	-6.38962	-0.227021	-0.887295	0.386157	0.779721	-6.64422	0.0197569	0.0772186	0.939268	0.979472	-7.20012
O15372	EIF3H	Eukaryotic translation initiation factor 3 subunit H OS=Homo sapiens GN=EIF3H PE=1 SV=1	18.6803	-0.0371786	-0.188657	0.852388	0.999256	-4.68479	-0.232873	-1.18168	0.2521	0.999047	-4.57129	-0.0736528	-0.373739	0.71279	0.976043	-5.82941	-0.147606	-0.749002	0.463147	0.990632	-6.06822	-0.493913	-2.50628	0.0215865	0.343201	-3.99526	-0.317075	-1.60895	0.124331	0.543131	-5.78029	-0.0302662	-0.153581	0.879581	0.971357	-7.19089
O15400	STX7	Syntaxin-7 OS=Homo sapiens GN=STX7 PE=1 SV=4	18.4783	0.0376864	0.268504	0.791243	0.999256	-4.68154	-0.102453	-0.729948	0.474441	0.999047	-4.64161	0.101135	0.720555	0.480069	0.960747	-5.64774	-0.140416	-1.00042	0.329841	0.990632	-5.85274	-0.1579	-1.12499	0.274786	0.736674	-6.17213	-0.237758	-1.69395	0.106817	0.513614	-5.6523	-0.0751784	-0.535622	0.598515	0.892719	-7.05411
O15427	SLC16A3	Monocarboxylate transporter 4 OS=Homo sapiens GN=SLC16A3 PE=1 SV=1	20.2029	-0.039356	-0.154343	0.878988	0.999256	-4.68583	-0.166956	-0.654754	0.520576	0.999047	-4.65048	0.018065	0.0708459	0.94427	0.993903	-5.89482	-0.299586	-1.17489	0.254739	0.990632	-5.67074	-0.552405	-2.16637	0.0433799	0.442014	-4.63268	-0.26028	-1.02074	0.320363	0.736851	-6.51735	-0.282377	-1.1074	0.28212	0.714265	-6.58112
O15460	P4HA2	Prolyl 4-hydroxylase subunit alpha-2 OS=Homo sapiens GN=P4HA2 PE=1 SV=1	18.9513	-0.236678	-0.903707	0.377612	0.999256	-4.61786	-0.227676	-0.869336	0.395653	0.999047	-4.62291	0.109684	0.418805	0.680116	0.976043	-5.81215	-0.457195	-1.74571	0.0972228	0.990632	-4.91116	-0.447256	-1.70776	0.104181	0.573115	-5.39986	-0.108146	-0.412933	0.684338	0.895309	-6.95859	-0.423615	-1.61749	0.122467	0.521346	-5.92084
O15511	ARPC5	Actin-related protein 2/3 complex subunit 5 OS=Homo sapiens GN=ARPC5 PE=1 SV=3	19.9713	-0.0540116	-0.198182	0.845035	0.999256	-4.68446	-0.212772	-0.780713	0.444714	0.999047	-4.63513	0.00123422	0.00452864	0.996435	0.9977	-5.89726	0.0174761	0.064124	0.94955	0.996526	-6.34842	0.0395994	0.1453	0.886024	0.968019	-6.79821	-0.0526633	-0.193234	0.848853	0.952769	-7.02782	-0.299564	-1.09917	0.285603	0.716051	-6.59005
O43143	DHX15	Putative pre-mRNA-splicing factor ATP-dependent RNA helicase DHX15 OS=Homo sapiens GN=DHX15 PE=1 SV=2	19.8665	0.0317537	0.175987	0.86219	0.999256	-4.6852	-0.056358	-0.31235	0.758221	0.999047	-4.67929	0.0702996	0.389618	0.701208	0.976043	-5.82355	-0.052281	-0.289755	0.775183	0.990632	-6.30773	0.207161	1.14814	0.265345	0.726951	-6.14653	0.239204	1.32573	0.200851	0.644475	-6.16938	-0.0419924	-0.232732	0.81849	0.964511	-7.17491
O43148	RNMT	mRNA cap guanine-N7 methyltransferase OS=Homo sapiens GN=RNMT PE=1 SV=1	19.6373	0.64447	2.048	0.0548243	0.999256	-4.37721	0.0290593	0.0923448	0.927403	0.999047	-4.6872	0.0433234	0.137673	0.891966	0.993149	-5.88803	0.386899	1.22949	0.234091	0.990632	-5.60862	-0.165016	-0.524387	0.606152	0.881513	-6.66714	0.624695	1.98516	0.0619482	0.44689	-5.17884	0.0105411	0.0334977	0.973632	0.993155	-7.20265
O43169	CYB5B	Cytochrome b5 type B OS=Homo sapiens GN=CYB5B PE=1 SV=2	19.5869	0.351523	1.36153	0.18948	0.999256	-4.53624	0.2862	1.10852	0.281651	0.999047	-4.58449	-0.490309	-1.89908	0.0730473	0.866132	-4.29949	0.321622	1.24572	0.228207	0.990632	-5.58969	-0.229422	-0.888602	0.385472	0.789444	-6.40681	0.240516	0.931575	0.363394	0.767808	-6.60391	-0.264709	-1.02528	0.318275	0.731114	-6.66758
O43172	PRPF4	U4/U6 small nuclear ribonucleoprotein Prp4 OS=Homo sapiens GN=PRPF4 PE=1 SV=2	19.3053	-0.603042	-1.2767	0.217291	0.999256	-4.55321	-0.816069	-1.7277	0.100474	0.999047	-4.45543	-0.135052	-0.285919	0.778074	0.982797	-5.85749	-0.367186	-0.777367	0.446638	0.990632	-6.04679	-0.551	-1.16652	0.258024	0.725319	-6.12588	-0.147823	-0.312956	0.757767	0.915498	-6.99625	-0.349768	-0.740493	0.468171	0.824487	-6.92016
O43175	PHGDH	D-3-phosphoglycerate dehydrogenase OS=Homo sapiens GN=PHGDH PE=1 SV=4	20.297	-0.175882	-1.35996	0.189968	0.999256	-4.53656	-0.0952003	-0.736109	0.470772	0.999047	-4.64084	-0.157912	-1.22101	0.237211	0.886451	-5.19963	-0.146296	-1.13119	0.272232	0.990632	-5.71872	-0.223215	-1.72594	0.100795	0.567096	-5.37183	-0.328211	-2.5378	0.0201997	0.252816	-4.15657	-0.390706	-3.02102	0.00710012	0.120397	-3.3128
O43237	DYNC1LI2	Cytoplasmic dynein 1 light intermediate chain 2 OS=Homo sapiens GN=DYNC1LI2 PE=1 SV=1	17.4384	-0.423881	-1.57984	0.130861	0.999256	-4.48939	-0.193569	-0.721448	0.479532	0.999047	-4.64266	-0.0399901	-0.149047	0.883108	0.993149	-5.88644	-0.259228	-0.966167	0.346255	0.990632	-5.88542	-0.111044	-0.41387	0.683664	0.913504	-6.72046	-0.279433	-1.04147	0.310896	0.726346	-6.49621	-0.157065	-0.585396	0.565259	0.877962	-7.02537
O43242	PSMD3	26S proteasome non-ATPase regulatory subunit 3 OS=Homo sapiens GN=PSMD3 PE=1 SV=2	19.5318	-0.0457921	-0.219686	0.828489	0.999256	-4.68366	-0.215755	-1.03508	0.313795	0.999047	-4.59709	-0.372189	-1.78557	0.09035	0.874532	-4.46991	0.00874967	0.0419763	0.966961	0.996946	-6.34963	-0.15806	-0.758289	0.457702	0.808164	-6.51452	-0.197438	-0.947205	0.35558	0.761805	-6.58926	-0.355851	-1.70719	0.104289	0.504627	-5.78481
O43252	PAPSS1	Bifunctional 3'-phosphoadenosine 5'-phosphosulfate synthase 1 OS=Homo sapiens GN=PAPSS1 PE=1 SV=2	18.2321	-1.07945	-1.9762	0.0630287	0.999256	-4.39519	-1.38237	-2.53077	0.0205015	0.999047	-4.2524	-2.28652	-4.18602	0.000513446	0.161941	-0.0405797	-1.73817	-3.18214	0.00496588	0.281461	-2.2442	-1.68688	-3.08825	0.0061188	0.166368	-2.80804	-0.993567	-1.81896	0.0849216	0.484644	-5.45543	-2.18289	-3.99631	0.00078971	0.0200866	-1.16411
O43324	EEF1E1	Eukaryotic translation elongation factor 1 epsilon-1 OS=Homo sapiens GN=EEF1E1 PE=1 SV=1	18.4361	0.044781	0.222835	0.826073	0.999256	-4.68354	0.107049	0.532687	0.600505	0.999047	-4.66298	0.410318	2.04179	0.0554937	0.813228	-4.07571	0.360271	1.79275	0.0891578	0.990632	-4.83864	0.244088	1.21461	0.239586	0.715851	-6.07053	0.153372	0.763197	0.454839	0.8109	-6.7475	0.115469	0.574588	0.572399	0.881736	-7.03182
O43390	HNRNPR	Heterogeneous nuclear ribonucleoprotein R OS=Homo sapiens GN=HNRNPR PE=1 SV=1	18.929	-0.0588476	-0.388731	0.701853	0.999256	-4.67457	-0.0844244	-0.557683	0.583656	0.999047	-4.66062	-0.16638	-1.09906	0.28565	0.921335	-5.32768	-0.0112305	-0.0741852	0.941649	0.995962	-6.34771	-0.148667	-0.982051	0.338574	0.773814	-6.31995	-0.105542	-0.69718	0.494242	0.820461	-6.79649	-0.238472	-1.57528	0.13191	0.54109	-5.98294
O43396	TXNL1	Thioredoxin-like protein 1 OS=Homo sapiens GN=TXNL1 PE=1 SV=3	20.4098	-0.0359867	-0.157258	0.876722	0.999256	-4.68575	0.0330296	0.144335	0.886775	0.999047	-4.6861	0.0271861	0.1188	0.906697	0.993149	-5.89039	0.0773235	0.337894	0.739196	0.990632	-6.29237	-0.466269	-2.03754	0.055956	0.489572	-4.86011	-0.133887	-0.585071	0.565473	0.846867	-6.87	-0.256024	-1.1188	0.277353	0.70889	-6.56866
O43399	TPD52L2	Tumor protein D54 OS=Homo sapiens GN=TPD52L2 PE=1 SV=2	18.6345	-0.233243	-1.3422	0.195554	0.999256	-4.54017	-0.193301	-1.11235	0.280042	0.999047	-4.58382	-0.217841	-1.25357	0.225401	0.881812	-5.16352	-0.134787	-0.775636	0.447635	0.990632	-6.04812	-0.206104	-1.18603	0.25042	0.718988	-6.10366	-0.357821	-2.05909	0.0536464	0.435449	-5.05073	-0.330692	-1.90298	0.0725089	0.46672	-5.46978
O43488	AKR7A2	Aflatoxin B1 aldehyde reductase member 2 OS=Homo sapiens GN=AKR7A2 PE=1 SV=3	20.5035	0.236567	0.872075	0.394195	0.999256	-4.62251	0.260676	0.960949	0.348804	0.999047	-4.6091	0.617991	2.27815	0.0346202	0.740996	-3.68432	0.333103	1.22794	0.234656	0.990632	-5.61041	0.203697	0.750904	0.462029	0.809577	-6.52015	-0.105917	-0.39045	0.700603	0.897523	-6.96795	-0.309517	-1.14099	0.268232	0.702662	-6.54407
O43491	EPB41L2	Band 4.1-like protein 2 OS=Homo sapiens GN=EPB41L2 PE=1 SV=1	16.8726	-0.0217109	-0.0473668	0.962722	0.999256	-4.68776	0.434958	0.94895	0.354715	0.999047	-4.61097	0.483207	1.05422	0.305177	0.921335	-5.37183	0.241949	0.527862	0.603785	0.990632	-6.20924	0.380646	0.830457	0.416727	0.795918	-6.45682	0.186464	0.406809	0.688753	0.895422	-6.96119	0.164565	0.359031	0.723582	0.936086	-7.13595
O43493	TGOLN2	Trans-Golgi network integral membrane protein 2 OS=Homo sapiens GN=TGOLN2 PE=1 SV=2	16.536	-0.54223	-1.32568	0.200867	0.999256	-4.5435	-0.391413	-0.956951	0.350766	0.999047	-4.60973	-0.242869	-0.593782	0.559752	0.974055	-5.72702	-0.247264	-0.604528	0.552736	0.990632	-6.16565	-0.780491	-1.9082	0.0717935	0.516979	-5.07947	-0.69284	-1.6939	0.106827	0.513614	-5.65238	-0.609098	-1.48916	0.153068	0.574735	-6.1057
O43583	DENR	Density-regulated protein OS=Homo sapiens GN=DENR PE=1 SV=2	18.6164	0.298073	1.10133	0.284689	0.999256	-4.58576	0.335342	1.23903	0.230618	0.999047	-4.5605	0.299665	1.10721	0.282202	0.917594	-5.31948	0.375041	1.38571	0.182093	0.990632	-5.41789	0.0967354	0.35742	0.724768	0.926972	-6.74294	0.119139	0.440197	0.664825	0.886247	-6.94655	0.0251542	0.0929403	0.926937	0.978094	-7.19871
O43660	PLRG1	Pleiotropic regulator 1 OS=Homo sapiens GN=PLRG1 PE=1 SV=1	19.2756	0.097076	0.391086	0.700141	0.999256	-4.67441	-0.11395	-0.459065	0.651463	0.999047	-4.66934	-0.0870599	-0.350734	0.729696	0.976043	-5.83748	0.563188	2.26889	0.0352787	0.783585	-4.03552	0.360542	1.4525	0.162889	0.648458	-5.76949	0.642963	2.59028	0.0180752	0.238776	-4.05268	0.385496	1.55303	0.137128	0.547471	-6.01517
O43681	ASNA1	ATPase ASNA1 OS=Homo sapiens GN=ASNA1 PE=1 SV=2	19.0255	0.394065	2.10356	0.0491498	0.999256	-4.36315	0.215581	1.15079	0.264279	0.999047	-4.57694	0.569913	3.04225	0.00677485	0.485633	-2.28935	0.0136309	0.0727633	0.942765	0.996475	-6.34782	0.195049	1.04119	0.311023	0.75773	-6.26095	0.0239036	0.1276	0.899824	0.968733	-7.03881	0.147377	0.786713	0.441278	0.808425	-6.88431
O43684	BUB3	Mitotic checkpoint protein BUB3 OS=Homo sapiens GN=BUB3 PE=1 SV=1	19.8652	0.00274675	0.0163072	0.987162	0.999256	-4.68793	0.211122	1.25341	0.225456	0.999047	-4.55773	-0.0134584	-0.0799011	0.937162	0.993903	-5.89415	0.217821	1.29318	0.211651	0.990632	-5.53314	0.118416	0.703022	0.490677	0.829625	-6.55537	-0.00142167	-0.00844031	0.993355	0.998073	-7.04728	0.0616787	0.366181	0.718328	0.934245	-7.13325
O43707	ACTN4	Alpha-actinin-4 OS=Homo sapiens GN=ACTN4 PE=1 SV=2	20.9527	-0.0134244	-0.0979389	0.92302	0.999256	-4.6871	-0.0460437	-0.335916	0.740663	0.999047	-4.67794	-0.0319678	-0.233224	0.818114	0.992695	-5.87078	-0.122204	-0.891549	0.38393	0.990632	-5.95303	-0.0852693	-0.62209	0.541372	0.852917	-6.60988	-0.174421	-1.2725	0.218745	0.658321	-6.23566	-0.189374	-1.3816	0.183333	0.609908	-6.25133
O43747	AP1G1	AP-1 complex subunit gamma-1 OS=Homo sapiens GN=AP1G1 PE=1 SV=5	16.9222	0.215071	0.761895	0.455598	0.999256	-4.63758	0.0709103	0.251202	0.80439	0.999047	-4.68234	0.16005	0.566983	0.577449	0.974055	-5.74191	0.170951	0.605599	0.55204	0.990632	-6.16501	0.0987774	0.349922	0.730296	0.929749	-6.74568	0.149525	0.529695	0.602538	0.86699	-6.90174	0.365021	1.2931	0.211679	0.647504	-6.36446
O43765	SGTA	Small glutamine-rich tetratricopeptide repeat-containing protein alpha OS=Homo sapiens GN=SGTA PE=1 SV=1	18.7051	-0.167415	-0.994891	0.332453	0.999256	-4.60369	-0.165594	-0.984071	0.337606	0.999047	-4.60543	-0.0214822	-0.127662	0.899776	0.993149	-5.88932	-0.09134	-0.542803	0.593658	0.990632	-6.20119	-0.119979	-0.712995	0.484626	0.829041	-6.54821	-0.222475	-1.32209	0.202035	0.644475	-6.17398	0.0169978	0.101012	0.920613	0.977151	-7.19789
O43776	NARS	Asparagine--tRNA ligase, cytoplasmic OS=Homo sapiens GN=NARS PE=1 SV=1	19.8032	-0.0882892	-0.446265	0.660515	0.999256	-4.67035	-0.0468794	-0.236956	0.81526	0.999047	-4.68296	0.0286885	0.145008	0.886251	0.993149	-5.88702	-0.102574	-0.518471	0.610193	0.990632	-6.21419	-0.240452	-1.21539	0.239298	0.715851	-6.06962	-0.199378	-1.00777	0.326389	0.739535	-6.53038	-0.162699	-0.822378	0.421195	0.793969	-6.85526
O43809	NUDT21	Cleavage and polyadenylation specificity factor subunit 5 OS=Homo sapiens GN=NUDT21 PE=1 SV=1	19.2345	-0.12742	-0.606757	0.551287	0.999256	-4.65568	0.172241	0.820185	0.422412	0.999047	-4.62983	0.266353	1.26834	0.220196	0.881812	-5.14688	-0.0898151	-0.427687	0.67375	0.990632	-6.25754	0.288843	1.37543	0.185206	0.684835	-5.87184	0.22164	1.05542	0.30464	0.724611	-6.48178	0.106485	0.507065	0.618019	0.898288	-7.06948
O43818	RRP9	U3 small nucleolar RNA-interacting protein 2 OS=Homo sapiens GN=RRP9 PE=1 SV=1	15.8969	-0.26193	-0.663301	0.515209	0.999256	-4.64952	0.187196	0.474047	0.640939	0.999047	-4.66812	0.494155	1.25138	0.226181	0.881812	-5.16598	0.0793	0.200816	0.843004	0.990632	-6.32994	0.66773	1.69093	0.107401	0.583368	-5.4256	0.481307	1.21884	0.238014	0.677157	-6.30017	0.148159	0.375192	0.711727	0.930675	-7.12978
O43852	CALU	Calumenin OS=Homo sapiens GN=CALU PE=1 SV=2	19.7337	0.0963566	0.701361	0.49169	0.999256	-4.64509	0.00502466	0.0365735	0.971212	0.999388	-4.68784	0.0576741	0.419798	0.679403	0.976043	-5.81175	0.0561703	0.408853	0.687278	0.990632	-6.26551	0.181137	1.31846	0.203224	0.693689	-5.94457	0.0618553	0.450233	0.657704	0.881222	-6.94192	0.0720365	0.524339	0.606185	0.892719	-7.06028
O60220	TIMM8A	Mitochondrial import inner membrane translocase subunit Tim8 A OS=Homo sapiens GN=TIMM8A PE=1 SV=1	18.4264	-0.0609472	-0.219899	0.828326	0.999256	-4.68365	-0.193737	-0.699009	0.493124	0.999047	-4.64537	0.0248895	0.0898018	0.929397	0.993903	-5.89333	0.0583757	0.210621	0.835454	0.990632	-6.32789	-0.164057	-0.591923	0.56097	0.859718	-6.62856	0.240922	0.869254	0.395697	0.78103	-6.66013	-0.0826961	-0.29837	0.768701	0.950002	-7.15672
O60271	SPAG9	C-Jun-amino-terminal kinase-interacting protein 4 OS=Homo sapiens GN=SPAG9 PE=1 SV=4	18.2618	-0.145278	-0.567056	0.577401	0.999256	-4.6597	-0.0320084	-0.124937	0.901903	0.999047	-4.68656	0.147367	0.575208	0.571988	0.974055	-5.73741	-0.0653559	-0.2551	0.801422	0.990632	-6.31734	0.216198	0.843873	0.409375	0.795918	-6.44556	-0.133161	-0.519759	0.609312	0.86699	-6.90711	0.0158668	0.0619321	0.951272	0.984584	-7.20123
O60443	DFNA5	Non-syndromic hearing impairment protein 5 OS=Homo sapiens GN=DFNA5 PE=1 SV=2	19.191	-0.057276	-0.175602	0.862489	0.999256	-4.68521	-0.129503	-0.397042	0.695818	0.999047	-4.674	-0.0192416	-0.0589928	0.953582	0.993903	-5.89557	0.284166	0.871222	0.394648	0.990632	-5.97059	-0.269613	-0.826605	0.418853	0.795918	-6.46003	-0.287726	-0.882136	0.388869	0.779721	-6.6488	-0.351977	-1.07912	0.294216	0.721291	-6.61155
O60488	ACSL4	Long-chain-fatty-acid--CoA ligase 4 OS=Homo sapiens GN=ACSL4 PE=1 SV=2	19.3943	0.280646	1.51066	0.147539	0.999256	-4.50469	-0.0655549	-0.35287	0.728121	0.999047	-4.67691	-0.0063582	-0.034225	0.973059	0.993903	-5.89669	-0.130797	-0.704054	0.490049	0.990632	-6.10065	0.164653	0.886296	0.386681	0.789444	-6.40885	0.114268	0.615081	0.545893	0.837914	-6.85153	-0.234013	-1.25965	0.223246	0.656074	-6.40559
O60493	SNX3	Sorting nexin-3 OS=Homo sapiens GN=SNX3 PE=1 SV=3	19.8465	0.948506	1.16603	0.258217	0.999256	-4.57417	-0.356825	-0.438656	0.665922	0.999047	-4.67094	0.646924	0.795284	0.436398	0.941426	-5.59426	-0.842642	-1.03589	0.313427	0.990632	-5.81783	0.262604	0.322828	0.750397	0.932473	-6.75511	-0.529818	-0.651322	0.52274	0.827867	-6.82804	-0.423202	-0.520256	0.608972	0.892719	-7.06248
O60506	SYNCRIP	Heterogeneous nuclear ribonucleoprotein Q OS=Homo sapiens GN=SYNCRIP PE=1 SV=2	19.7809	-0.00182884	-0.0133891	0.989459	0.999256	-4.68794	-0.0321248	-0.235188	0.816612	0.999047	-4.68303	-0.0187219	-0.137064	0.892441	0.993149	-5.88811	-0.125148	-0.916219	0.371183	0.990632	-5.93122	-0.0188084	-0.137698	0.891947	0.968496	-6.79932	0.0696482	0.5099	0.616069	0.86764	-6.91234	-0.0617419	-0.452017	0.656441	0.911274	-7.0968
O60664	PLIN3	Perilipin-3 OS=Homo sapiens GN=PLIN3 PE=1 SV=3	19.1793	-0.210808	-0.811862	0.427056	0.999256	-4.63097	0.15007	0.577949	0.570173	0.999047	-4.65862	-0.378891	-1.45919	0.16106	0.874532	-4.91769	0.0732106	0.281948	0.781071	0.990632	-6.31	-0.0748039	-0.288084	0.776442	0.932473	-6.7661	-0.101071	-0.389243	0.70148	0.897918	-6.96844	-0.224649	-0.865167	0.397879	0.784318	-6.81883
O60684	KPNA6	Importin subunit alpha-7 OS=Homo sapiens GN=KPNA6 PE=1 SV=1	18.6823	-0.178449	-0.568158	0.576667	0.999256	-4.65959	-0.105141	-0.334756	0.741524	0.999047	-4.67801	-0.284175	-0.904776	0.37706	0.921831	-5.50711	-0.604102	-1.92338	0.0697475	0.990632	-4.63035	-0.36277	-1.15501	0.262591	0.726951	-6.13884	-0.734302	-2.33792	0.0306358	0.330908	-4.54243	-0.416697	-1.32671	0.200534	0.629964	-6.32222
O60701	UGDH	UDP-glucose 6-dehydrogenase OS=Homo sapiens GN=UGDH PE=1 SV=1	20.1567	0.189152	1.2754	0.217741	0.999256	-4.55346	0.39856	2.68738	0.0146904	0.999047	-4.2113	0.191344	1.29018	0.21267	0.874532	-5.12197	0.101712	0.685814	0.501221	0.990632	-6.11327	0.195707	1.31959	0.202854	0.693689	-5.94315	-0.00131026	-0.00883467	0.993044	0.998073	-7.04728	-0.0989757	-0.667364	0.512668	0.856932	-6.97269
O60716	CTNND1	Catenin delta-1 OS=Homo sapiens GN=CTNND1 PE=1 SV=1	18.6499	-0.329832	-1.20934	0.241555	0.999256	-4.56613	-0.36772	-1.34826	0.193633	0.999047	-4.53894	-0.397804	-1.45857	0.161229	0.874532	-4.91847	-0.268169	-0.983252	0.337999	0.990632	-5.86925	-0.522532	-1.91589	0.0707505	0.514164	-5.06669	-0.300052	-1.10015	0.285186	0.720508	-6.43433	-0.665935	-2.44168	0.0247134	0.260617	-4.49385
O60763	USO1	General vesicular transport factor p115 OS=Homo sapiens GN=USO1 PE=1 SV=2	18.5357	-0.0511732	-0.293398	0.77244	0.999256	-4.68031	-0.338421	-1.94031	0.0675278	0.999047	-4.4041	-0.413451	-2.37049	0.0286476	0.723491	-3.52518	-0.253711	-1.45463	0.162304	0.990632	-5.32787	-0.326096	-1.86964	0.0772278	0.522696	-5.143	-0.452942	-2.59691	0.0178224	0.238776	-4.03948	-0.29013	-1.66344	0.112845	0.511758	-5.85184
O60814	HIST1H2BK	Histone H2B type 1-K OS=Homo sapiens GN=HIST1H2BK PE=1 SV=3	18.1318	0.730641	1.05368	0.305416	0.999256	-4.59396	0.459366	0.662464	0.515733	0.999047	-4.64961	-0.10022	-0.144531	0.886623	0.993149	-5.88708	0.866423	1.24949	0.226854	0.990632	-5.58525	0.016433	0.0236986	0.981343	0.993577	-6.80889	1.41308	2.03784	0.0559231	0.435449	-5.08785	1.0855	1.56544	0.134197	0.547251	-5.99724
O60828	PQBP1	Polyglutamine-binding protein 1 OS=Homo sapiens GN=PQBP1 PE=1 SV=1	17.6878	-0.0183308	-0.0621045	0.951137	0.999256	-4.68761	0.387265	1.31204	0.205338	0.999047	-4.54623	0.408419	1.38371	0.182694	0.874532	-5.0114	-0.150353	-0.509392	0.616419	0.990632	-6.21889	0.0493146	0.167077	0.869098	0.963831	-6.79467	0.399549	1.35366	0.191933	0.635879	-6.1337	0.0813849	0.275731	0.78577	0.956403	-7.1635
O60831	PRAF2	PRA1 family protein 2 OS=Homo sapiens GN=PRAF2 PE=1 SV=1	18.7738	-0.0809547	-0.33128	0.744106	0.999256	-4.67821	-0.53587	-2.19287	0.0411372	0.999047	-4.34034	-0.722715	-2.95747	0.00816718	0.559984	-2.45124	-0.355676	-1.45548	0.16207	0.990632	-5.32674	-0.734405	-3.0053	0.00735073	0.182608	-2.98293	-0.832563	-3.40699	0.00300033	0.0801952	-2.33405	-0.42581	-1.74248	0.0977981	0.504627	-5.72981
O60832	DKC1	H/ACA ribonucleoprotein complex subunit 4 OS=Homo sapiens GN=DKC1 PE=1 SV=3	18.0912	0.0975063	0.213221	0.833584	0.999256	-4.68043	-0.444036	-0.97099	0.344596	0.999047	-4.60674	-0.0104583	-0.0228695	0.982009	0.993903	-5.87696	-0.0887929	-0.194167	0.84825	0.990632	-6.31023	-0.179215	-0.391897	0.699799	0.918768	-6.708	0.054626	0.119453	0.906258	0.971469	-7.01832	0.786329	1.68752	0.108991	0.510995	-5.77689
O60841	EIF5B	Eukaryotic translation initiation factor 5B OS=Homo sapiens GN=EIF5B PE=1 SV=4	17.4493	0.108473	0.431108	0.671304	0.999256	-4.67152	0.0636567	0.252994	0.803025	0.999047	-4.68226	0.106655	0.423883	0.676473	0.976043	-5.81008	0.166629	0.66224	0.515873	0.990632	-6.12911	-0.0402171	-0.159836	0.874719	0.964067	-6.7959	-0.0852744	-0.338909	0.738443	0.910113	-6.98746	-0.0755374	-0.300211	0.767318	0.950002	-7.15614
O60869	EDF1	Endothelial differentiation-related factor 1 OS=Homo sapiens GN=EDF1 PE=1 SV=1	18.2538	0.193212	0.545374	0.591924	0.999256	-4.66179	0.15132	0.427126	0.674151	0.999047	-4.67182	0.0947368	0.267411	0.792071	0.987141	-5.86246	-0.00446069	-0.012591	0.990087	0.998064	-6.35044	0.0169172	0.0477516	0.962419	0.989433	-6.808	-0.265964	-0.750728	0.462132	0.813753	-6.75707	-0.221206	-0.624391	0.539893	0.867594	-7.00113
O60884	DNAJA2	DnaJ homolog subfamily A member 2 OS=Homo sapiens GN=DNAJA2 PE=1 SV=1	19.1429	0.0306668	0.135225	0.893875	0.999256	-4.68633	-0.388972	-1.71517	0.102789	0.999047	-4.45836	-0.393062	-1.73321	0.0994695	0.874532	-4.54611	-0.237803	-1.04859	0.307691	0.990632	-5.80506	-0.0131554	-0.0580088	0.954355	0.987745	-6.80744	-0.162279	-0.715567	0.483073	0.817197	-6.78326	-0.353631	-1.55934	0.135632	0.547471	-6.00607
O60888	CUTA	Protein CutA OS=Homo sapiens GN=CUTA PE=1 SV=2	20.1514	0.176932	0.691091	0.497974	0.999256	-4.6463	0.00790363	0.0308713	0.975698	0.999388	-4.68787	0.156345	0.610679	0.548742	0.974055	-5.7173	0.305414	1.19294	0.247768	0.990632	-5.65048	0.127923	0.499662	0.623124	0.884489	-6.68014	-0.156818	-0.612524	0.547547	0.837914	-6.85314	-0.155148	-0.606002	0.551778	0.875204	-7.01275
O75083	WDR1	WD repeat-containing protein 1 OS=Homo sapiens GN=WDR1 PE=1 SV=4	19.7172	-0.0564399	-0.373849	0.712709	0.999256	-4.67557	-0.0782589	-0.518374	0.610259	0.999047	-4.66429	0.0820381	0.543407	0.59325	0.974055	-5.75445	0.0102652	0.0679951	0.946509	0.996526	-6.34816	-0.171959	-1.13903	0.26903	0.734015	-6.15665	-0.197638	-1.30912	0.206307	0.645758	-6.19031	-0.111437	-0.738138	0.469567	0.825537	-6.92194
O75131	CPNE3	Copine-3 OS=Homo sapiens GN=CPNE3 PE=1 SV=1	19.3056	0.0816263	0.375159	0.711751	0.999256	-4.67548	-0.0330432	-0.151869	0.880912	0.999047	-4.6859	-0.0191542	-0.0880338	0.930783	0.993903	-5.89349	-0.00626877	-0.0288116	0.977319	0.996946	-6.3501	-0.219196	-1.00744	0.326546	0.767073	-6.295	-0.334342	-1.53666	0.141076	0.570822	-5.8852	-0.317582	-1.45963	0.16094	0.58615	-6.14656
O75223	GGCT	Gamma-glutamylcyclotransferase OS=Homo sapiens GN=GGCT PE=1 SV=1	18.6016	-0.252032	-1.09518	0.287302	0.999256	-4.58683	-0.331492	-1.44047	0.16622	0.999047	-4.5198	-0.302123	-1.31285	0.205072	0.874532	-5.09575	-0.51396	-2.23337	0.0379133	0.819031	-4.09933	-0.689135	-2.99458	0.00752665	0.182608	-3.00543	-0.599049	-2.60312	0.0175886	0.238776	-4.02711	-0.851421	-3.69978	0.00154799	0.0353795	-1.82906
O75340	PDCD6	Programmed cell death protein 6 OS=Homo sapiens GN=PDCD6 PE=1 SV=1	19.3919	0.0990997	0.360667	0.722379	0.999256	-4.67642	0.616472	2.24361	0.0371355	0.999047	-4.32727	0.669902	2.43807	0.0249003	0.714156	-3.40675	0.348955	1.27	0.219615	0.990632	-5.56097	0.34891	1.26984	0.219672	0.708207	-6.00463	0.23221	0.845114	0.408699	0.786986	-6.68094	0.514677	1.87313	0.0767214	0.475272	-5.51933
O75347	TBCA	Tubulin-specific chaperone A OS=Homo sapiens GN=TBCA PE=1 SV=3	19.0522	-0.131928	-0.72394	0.478036	0.999256	-4.64235	0.0779713	0.427859	0.673627	0.999047	-4.67176	0.157501	0.864268	0.39836	0.930259	-5.54056	-0.172726	-0.947813	0.355278	0.990632	-5.90251	-0.26515	-1.45498	0.162208	0.6476	-5.76612	0.0185282	0.101672	0.920096	0.977757	-7.04192	-0.0120637	-0.0661984	0.94792	0.984126	-7.20094
O75348	ATP6V1G1	V-type proton ATPase subunit G 1 OS=Homo sapiens GN=ATP6V1G1 PE=1 SV=3	17.461	0.0435228	0.244857	0.809227	0.999256	-4.68262	-0.00225086	-0.0126632	0.99003	0.999388	-4.68794	-0.0245181	-0.137937	0.89176	0.993149	-5.88799	-0.155704	-0.875982	0.392121	0.990632	-5.96651	-0.0743778	-0.418445	0.680374	0.913504	-6.7185	-0.24661	-1.38741	0.181582	0.626966	-6.08977	-0.294075	-1.65445	0.114675	0.513756	-5.86545
O75367	H2AFY	Core histone macro-H2A.1 OS=Homo sapiens GN=H2AFY PE=1 SV=4	19.706	-0.0287204	-0.16344	0.87192	0.999256	-4.68558	-0.0441652	-0.251332	0.804291	0.999047	-4.68234	-0.151071	-0.859701	0.400809	0.930259	-5.54424	-0.155937	-0.887397	0.386104	0.990632	-5.95665	-0.199692	-1.13639	0.270104	0.734404	-6.15957	-0.035591	-0.202539	0.841676	0.949959	-7.0259	0.0148677	0.0846079	0.93347	0.978293	-7.19949
O75368	SH3BGRL	SH3 domain-binding glutamic acid-rich-like protein OS=Homo sapiens GN=SH3BGRL PE=1 SV=1	20.011	-0.0881862	-0.280581	0.782104	0.999256	-4.68096	-0.345885	-1.1005	0.28504	0.999047	-4.5859	0.0144736	0.0460506	0.963757	0.993903	-5.89623	-0.205058	-0.65243	0.522041	0.990632	-6.13555	-0.661806	-2.10566	0.0489459	0.467804	-4.74092	-0.987533	-3.14202	0.00542997	0.115717	-2.90859	-0.0940608	-0.299272	0.768024	0.950002	-7.15644
O75369	FLNB	Filamin-B OS=Homo sapiens GN=FLNB PE=1 SV=2	20.2398	-0.140476	-0.997927	0.331017	0.999256	-4.6032	-0.103642	-0.736259	0.470683	0.999047	-4.64083	-0.0854979	-0.607367	0.550891	0.974055	-5.71923	-0.144112	-1.02375	0.318976	0.990632	-5.8299	-0.170952	-1.21442	0.239657	0.715851	-6.07075	-0.255289	-1.81354	0.0857828	0.484644	-5.46417	-0.224022	-1.59142	0.128229	0.531423	-5.95933
O75390	CS	Citrate synthase, mitochondrial OS=Homo sapiens GN=CS PE=1 SV=2	19.6843	0.00394885	0.0184193	0.985499	0.999256	-4.68793	-0.133246	-0.621519	0.54174	0.999047	-4.65412	0.137643	0.642032	0.528622	0.974055	-5.69857	-0.0959232	-0.44743	0.659689	0.990632	-6.2488	0.105546	0.492314	0.628211	0.884543	-6.68388	0.00603797	0.0281639	0.977829	0.991325	-7.0469	0.219836	1.02542	0.318211	0.731114	-6.66744
O75396	SEC22B	Vesicle-trafficking protein SEC22b OS=Homo sapiens GN=SEC22B PE=1 SV=4	18.6663	-0.201045	-0.796383	0.435775	0.999256	-4.63305	-0.0603668	-0.239126	0.813601	0.999047	-4.68287	-0.0697869	-0.276441	0.785233	0.983556	-5.86008	0.0529853	0.209886	0.836019	0.990632	-6.32805	-0.219025	-0.867605	0.396576	0.794112	-6.42523	-0.00511989	-0.020281	0.984033	0.995395	-7.0471	0.00946189	0.0374806	0.970498	0.99203	-7.2025
O75436	VPS26A	Vacuolar protein sorting-associated protein 26A OS=Homo sapiens GN=VPS26A PE=1 SV=2	19.1605	0.00892595	0.0434117	0.965832	0.999256	-4.68779	-0.219993	-1.06995	0.298221	0.999047	-4.5912	-0.0336346	-0.163583	0.871809	0.993149	-5.88422	-0.0420825	-0.20467	0.840035	0.990632	-6.32915	-0.103888	-0.505264	0.619259	0.883166	-6.67725	-0.25016	-1.21666	0.238822	0.677157	-6.30273	-0.20855	-1.01429	0.323351	0.731114	-6.6787
O75475	PSIP1	PC4 and SFRS1-interacting protein OS=Homo sapiens GN=PSIP1 PE=1 SV=1	18.1145	0.00313935	0.00662914	0.994781	0.999417	-4.68795	0.432828	0.913972	0.372332	0.999047	-4.61633	0.421888	0.890871	0.384285	0.92805	-5.51875	0.342729	0.723717	0.47817	0.990632	-6.0867	0.202269	0.427117	0.674157	0.909449	-6.71472	0.234058	0.494245	0.626873	0.867834	-6.92045	0.291093	0.614681	0.546151	0.872625	-7.00731
O75477	ERLIN1	Erlin-1 OS=Homo sapiens GN=ERLIN1 PE=1 SV=1	18.3313	-1.04111	-1.97771	0.0628454	0.999256	-4.39482	0.00143918	0.00273389	0.997848	0.999388	-4.68796	-0.318987	-0.605952	0.55181	0.974055	-5.72005	0.0109194	0.0207425	0.98367	0.996946	-6.35031	-0.499853	-0.949526	0.354429	0.781727	-6.35108	-0.0620641	-0.117898	0.907402	0.971469	-7.04005	-0.0987052	-0.187501	0.853281	0.964511	-7.18484
O75489	NDUFS3	NADH dehydrogenase [ubiquinone] iron-sulfur protein 3, mitochondrial OS=Homo sapiens GN=NDUFS3 PE=1 SV=1	17.5871	0.369271	1.10552	0.282913	0.999256	-4.58502	-0.371985	-1.11365	0.2795	0.999047	-4.58359	-0.0734408	-0.219867	0.82835	0.992695	-5.87372	-0.012362	-0.0370093	0.970869	0.996946	-6.34983	0.291448	0.872536	0.39395	0.793686	-6.42094	0.79922	2.3927	0.0273616	0.301821	-4.43831	-0.393067	-1.17676	0.25401	0.686844	-6.50356
O75494	SRSF10	Serine/arginine-rich splicing factor 10 OS=Homo sapiens GN=SRSF10 PE=1 SV=1	19.759	-0.678571	-1.94127	0.0674039	0.999256	-4.40386	-0.858712	-2.45662	0.0239548	0.999047	-4.27184	-0.983766	-2.81437	0.0111662	0.60721	-2.72128	-0.900395	-2.57586	0.0186367	0.565626	-3.46249	-1.64183	-4.69698	0.000162119	0.00798942	0.734137	-0.803754	-2.29939	0.033152	0.340222	-4.61485	-0.958992	-2.7435	0.0130186	0.190216	-3.8919
O75525	KHDRBS3	KH domain-containing, RNA-binding, signal transduction-associated protein 3 OS=Homo sapiens GN=KHDRBS3 PE=1 SV=1	20.3789	0.209681	1.19283	0.247807	0.999256	-4.56922	0.617129	3.51072	0.00237458	0.999047	-4.00084	0.0255156	0.145153	0.886139	0.993149	-5.887	0.299586	1.70428	0.10484	0.990632	-4.97389	0.25432	1.44678	0.164467	0.64864	-5.77724	0.309636	1.76145	0.0944559	0.494874	-5.54724	0.0789573	0.449171	0.658455	0.911663	-7.09813
O75533	SF3B1	Splicing factor 3B subunit 1 OS=Homo sapiens GN=SF3B1 PE=1 SV=3	18.1815	-0.17874	-1.02967	0.316262	0.999256	-4.59799	-0.13779	-0.793766	0.43726	0.999047	-4.6334	-0.13359	-0.769574	0.451137	0.945072	-5.61322	-0.128454	-0.739985	0.468471	0.990632	-6.07488	-0.00288675	-0.0166297	0.986908	0.993577	-6.80904	-0.134672	-0.775808	0.447535	0.806065	-6.73766	0.0633689	0.36505	0.719158	0.934245	-7.13368
O75534	CSDE1	Cold shock domain-containing protein E1 OS=Homo sapiens GN=CSDE1 PE=1 SV=2	18.9545	-0.103375	-0.567816	0.576895	0.999256	-4.65963	-0.169657	-0.931891	0.363235	0.999047	-4.6136	-0.160166	-0.879759	0.390124	0.930259	-5.52793	-0.296801	-1.63027	0.119724	0.990632	-5.08321	-0.495483	-2.72158	0.0136487	0.266619	-3.56793	-0.57244	-3.14429	0.00540259	0.115717	-2.90372	-0.447746	-2.45938	0.0238171	0.260617	-4.4595
O75607	NPM3	Nucleoplasmin-3 OS=Homo sapiens GN=NPM3 PE=1 SV=3	17.5502	-1.02009	-1.33209	0.20178	0.999256	-4.55713	0.0927408	0.121106	0.905138	0.999047	-4.65717	0.367554	0.477128	0.639822	0.974055	-5.59453	-0.0863452	-0.112754	0.911649	0.990632	-6.14242	0.190542	0.248821	0.806714	0.940967	-6.57066	0.0658077	0.0859354	0.9326	0.979027	-6.83601	-0.214288	-0.279829	0.783249	0.955285	-6.9541
O75608	LYPLA1	Acyl-protein thioesterase 1 OS=Homo sapiens GN=LYPLA1 PE=1 SV=1	19.4303	0.0127769	0.0365375	0.97124	0.999256	-4.68784	0.278097	0.795261	0.436411	0.999047	-4.6332	0.334452	0.956415	0.351029	0.921335	-5.46246	0.513425	1.46822	0.158617	0.990632	-5.30972	0.376017	1.07528	0.295889	0.754274	-6.22555	0.237634	0.679552	0.50509	0.823312	-6.80886	0.187692	0.536733	0.597762	0.892719	-7.05349
O75643	SNRNP200	U5 small nuclear ribonucleoprotein 200 kDa helicase OS=Homo sapiens GN=SNRNP200 PE=1 SV=2	17.5925	-0.155219	-0.56504	0.578744	0.999256	-4.6599	-0.013598	-0.0495005	0.961044	0.999388	-4.68774	-0.132826	-0.483526	0.634319	0.974055	-5.784	-0.413842	-1.5065	0.148597	0.990632	-5.25786	0.153259	0.557906	0.583507	0.872557	-6.64856	-0.198506	-0.722619	0.478829	0.817197	-6.77811	-0.0874421	-0.318314	0.753764	0.950002	-7.15031
O75694	NUP155	Nuclear pore complex protein Nup155 OS=Homo sapiens GN=NUP155 PE=1 SV=1	17.1496	0.227674	0.699583	0.492774	0.999256	-4.6453	0.376017	1.1554	0.262434	0.999047	-4.5761	0.329184	1.0115	0.324651	0.921335	-5.41238	-0.101461	-0.311762	0.75866	0.990632	-6.301	0.540084	1.65954	0.113636	0.5897	-5.47313	-0.153403	-0.471368	0.642815	0.869094	-6.93186	0.190051	0.583977	0.566194	0.877962	-7.02622
O75695	RP2	Protein XRP2 OS=Homo sapiens GN=RP2 PE=1 SV=4	16.3105	-1.12767	-1.94901	0.067274	0.999256	-4.42433	-0.315115	-0.544626	0.592786	0.999047	-4.65355	-0.358542	-0.619683	0.543338	0.974055	-5.64945	-0.648	-1.11996	0.277651	0.990632	-5.66555	-0.258128	-0.446133	0.660894	0.901611	-6.63728	-0.454047	-0.784748	0.442946	0.805543	-6.6612	-0.574276	-0.992546	0.334266	0.737256	-6.63079
O75821	EIF3G	Eukaryotic translation initiation factor 3 subunit G OS=Homo sapiens GN=EIF3G PE=1 SV=2	18.5001	-0.289526	-2.10053	0.0494444	0.999256	-4.36392	-0.0648307	-0.470353	0.643527	0.999047	-4.66842	-0.0634784	-0.460541	0.650423	0.974055	-5.79445	-0.0267567	-0.194122	0.848167	0.990632	-6.33129	-0.162328	-1.17771	0.253642	0.71957	-6.11318	-0.25445	-1.84606	0.0807284	0.483669	-5.41146	-0.146396	-1.06212	0.301668	0.72625	-6.62952
O75822	EIF3J	Eukaryotic translation initiation factor 3 subunit J OS=Homo sapiens GN=EIF3J PE=1 SV=2	19.1691	0.126837	0.585118	0.565442	0.999256	-4.6579	0.0029484	0.0136015	0.989292	0.999388	-4.68794	-0.084688	-0.39068	0.700436	0.976043	-5.82315	0.118264	0.54557	0.591792	0.990632	-6.19968	-0.0748634	-0.345358	0.733669	0.930809	-6.74732	-0.212801	-0.981685	0.33875	0.750447	-6.55615	-0.0969019	-0.447025	0.659976	0.912167	-7.09912
O75844	ZMPSTE24	CAAX prenyl protease 1 homolog OS=Homo sapiens GN=ZMPSTE24 PE=1 SV=2	17.4774	-0.0263735	-0.0986277	0.92248	0.999256	-4.68709	-0.127771	-0.477817	0.638302	0.999047	-4.66781	-0.0389534	-0.145672	0.885734	0.993149	-5.88692	-0.129543	-0.484446	0.633679	0.990632	-6.23138	-0.516831	-1.93277	0.0685089	0.514164	-5.03853	-0.16506	-0.617266	0.544482	0.837914	-6.85015	0.0290422	0.108608	0.914667	0.974926	-7.19706
O75874	IDH1	Isocitrate dehydrogenase [NADP] cytoplasmic OS=Homo sapiens GN=IDH1 PE=1 SV=2	18.3608	-0.147436	-0.705089	0.48942	0.999256	-4.64464	-0.298266	-1.42641	0.170186	0.999047	-4.52277	0.123441	0.590337	0.562011	0.974055	-5.72898	0.0869327	0.415741	0.682318	0.990632	-6.26263	-0.094415	-0.451523	0.65679	0.899862	-6.70368	-0.403041	-1.92748	0.0692047	0.468394	-5.27667	-0.174724	-0.835586	0.413907	0.790543	-6.8442
O75915	ARL6IP5	PRA1 family protein 3 OS=Homo sapiens GN=ARL6IP5 PE=1 SV=1	20.0305	-0.146018	-0.492056	0.62839	0.999256	-4.6666	-0.254815	-0.858683	0.401357	0.999047	-4.62444	-0.0729038	-0.245674	0.808603	0.991681	-5.86788	0.100157	0.337512	0.739479	0.990632	-6.2925	0.205696	0.693163	0.496702	0.832584	-6.56235	0.0200126	0.0674391	0.946946	0.979412	-7.04494	-0.29845	-1.00573	0.327347	0.7312	-6.68729
O75923	DYSF	Dysferlin OS=Homo sapiens GN=DYSF PE=1 SV=1	23.6677	0.098624	0.403342	0.691258	0.999256	-4.67355	0.4088	1.67187	0.111152	0.999047	-4.46844	0.327089	1.3377	0.196992	0.874532	-5.06659	0.261459	1.06929	0.298509	0.990632	-5.78397	0.165112	0.675257	0.507753	0.834416	-6.57478	0.320319	1.31001	0.206012	0.645758	-6.18919	0.0518757	0.212156	0.834274	0.964511	-7.17969
O75937	DNAJC8	DnaJ homolog subfamily C member 8 OS=Homo sapiens GN=DNAJC8 PE=1 SV=2	19.6376	-0.121736	-0.349248	0.730794	0.999256	-4.67714	-0.722621	-2.07312	0.0521888	0.999047	-4.37087	-0.552892	-1.58619	0.129413	0.874532	-4.75136	-0.368655	-1.05763	0.303656	0.990632	-5.79589	-0.184991	-0.530718	0.601843	0.881249	-6.66372	0.136557	0.391767	0.699646	0.897325	-6.96741	-0.474465	-1.36119	0.189586	0.620284	-6.27797
O75947	ATP5H	ATP synthase subunit d, mitochondrial OS=Homo sapiens GN=ATP5H PE=1 SV=3	19.7825	-0.0788712	-0.359256	0.723417	0.999256	-4.67651	-0.12685	-0.577798	0.570273	0.999047	-4.65864	0.0308634	0.140582	0.889699	0.993149	-5.88763	-0.0927752	-0.422588	0.677401	0.990632	-6.25973	0.184272	0.839354	0.411842	0.795918	-6.44937	-0.0238471	-0.108623	0.914655	0.973159	-7.04115	0.360287	1.6411	0.11744	0.5153	-5.88557
O75964	ATP5L	ATP synthase subunit g, mitochondrial OS=Homo sapiens GN=ATP5L PE=1 SV=3	19.6207	-0.0534787	-0.242238	0.811225	0.999256	-4.68273	0.0704174	0.318964	0.753279	0.999047	-4.67892	0.0551742	0.249918	0.805368	0.991475	-5.86686	0.0540454	0.244805	0.809266	0.990632	-6.31996	-0.200859	-0.909814	0.374465	0.789444	-6.38779	0.117481	0.532143	0.600874	0.86699	-6.9004	0.154589	0.700231	0.492379	0.84067	-6.94972
O76003	GLRX3	Glutaredoxin-3 OS=Homo sapiens GN=GLRX3 PE=1 SV=2	19.9133	-0.173906	-1.10751	0.282075	0.999256	-4.58467	-0.215314	-1.37122	0.186493	0.999047	-4.53425	-0.264739	-1.68598	0.108364	0.874532	-4.61347	-0.00964397	-0.0614172	0.951677	0.996526	-6.3486	0.281157	1.79054	0.0895237	0.560736	-5.27056	-0.268851	-1.71217	0.103352	0.505481	-5.62425	-0.0524302	-0.333899	0.74216	0.947352	-7.14501
O76011	KRT34	Keratin, type I cuticular Ha4 OS=Homo sapiens GN=KRT34 PE=2 SV=2	19.1618	0.0213447	0.108092	0.915071	0.999256	-4.68691	0.182465	0.924028	0.367208	0.999047	-4.6148	-0.00464844	-0.0235403	0.981468	0.993903	-5.897	-0.0627667	-0.317859	0.754104	0.990632	-6.29905	-0.161884	-0.8198	0.422627	0.795918	-6.46565	-0.0682062	-0.345406	0.733633	0.910113	-6.98515	-0.246061	-1.24608	0.228074	0.656483	-6.42201
O76021	RSL1D1	Ribosomal L1 domain-containing protein 1 OS=Homo sapiens GN=RSL1D1 PE=1 SV=3	18.4156	-0.234859	-1.3082	0.206611	0.999256	-4.54699	-0.180105	-1.00322	0.328524	0.999047	-4.60234	-0.399421	-2.22484	0.038572	0.76035	-3.77467	-0.558436	-3.11059	0.00582288	0.296215	-2.39244	-0.421313	-2.34679	0.030082	0.38974	-4.3006	-0.473136	-2.63545	0.0164176	0.238776	-3.96245	-0.193121	-1.07572	0.295697	0.721421	-6.61517
O76054	SEC14L2	SEC14-like protein 2 OS=Homo sapiens GN=SEC14L2 PE=1 SV=1	18.7231	-0.331916	-1.69551	0.106517	0.999256	-4.46295	-0.494409	-2.52556	0.020728	0.999047	-4.25377	-0.0598702	-0.305831	0.763102	0.981238	-5.85177	-0.04132	-0.211072	0.835107	0.990632	-6.32779	-0.0958846	-0.489801	0.629955	0.885335	-6.68515	-0.379353	-1.93782	0.0678497	0.461706	-5.25926	-0.599401	-3.06188	0.00648691	0.111194	-3.22586
O76071	CIAO1	Probable cytosolic iron-sulfur protein assembly protein CIAO1 OS=Homo sapiens GN=CIAO1 PE=1 SV=1	17.1699	0.407228	1.84368	0.0810887	0.999256	-4.42774	0.0847943	0.383898	0.705372	0.999047	-4.6749	-0.0397272	-0.179861	0.859191	0.993149	-5.8815	-0.274671	-1.24354	0.228988	0.990632	-5.59224	0.126359	0.572077	0.574064	0.865486	-6.64037	0.147033	0.665677	0.513722	0.823312	-6.81839	-0.210341	-0.952296	0.35306	0.747776	-6.73941
O76094	SRP72	Signal recognition particle subunit SRP72 OS=Homo sapiens GN=SRP72 PE=1 SV=3	17.2987	0.161555	0.831595	0.4161	0.999256	-4.62825	0.249187	1.28268	0.215232	0.999047	-4.55204	0.096113	0.494735	0.626532	0.974055	-5.77872	0.00407426	0.020972	0.983489	0.996946	-6.3503	0.0394423	0.203027	0.841301	0.952083	-6.78776	-0.147958	-0.761607	0.455765	0.8109	-6.74873	0.110384	0.568194	0.576643	0.882043	-7.03558
O94760	DDAH1	N(G),N(G)-dimethylarginine dimethylaminohydrolase 1 OS=Homo sapiens GN=DDAH1 PE=1 SV=3	20.4637	0.0816337	0.322605	0.750563	0.999256	-4.67872	0.212821	0.84104	0.410921	0.999047	-4.62694	0.390406	1.54283	0.139576	0.874532	-4.80933	0.128999	0.509784	0.616149	0.990632	-6.21868	-0.0163806	-0.0647339	0.949071	0.985309	-6.80701	-0.237126	-0.937087	0.360625	0.765418	-6.59877	-0.0567931	-0.224438	0.824843	0.964511	-7.17689
O94776	MTA2	Metastasis-associated protein MTA2 OS=Homo sapiens GN=MTA2 PE=1 SV=1	18.0098	0.196356	0.638412	0.530925	0.999256	-4.65229	-0.331895	-1.07909	0.29423	0.999047	-4.58962	-0.520005	-1.69069	0.107447	0.874532	-4.6068	-0.392504	-1.27615	0.21748	0.990632	-5.55363	-0.282466	-0.918381	0.37008	0.789444	-6.37999	-0.151803	-0.493556	0.62735	0.867834	-6.9208	-0.247479	-0.804627	0.431117	0.801003	-6.86987
O94826	TOMM70A	Mitochondrial import receptor subunit TOM70 OS=Homo sapiens GN=TOMM70A PE=1 SV=1	17.1409	-0.0274628	-0.0684713	0.946135	0.999256	-4.68754	-0.426726	-1.06393	0.300868	0.999047	-4.59222	-0.0468422	-0.116789	0.908269	0.993149	-5.89062	0.380441	0.948531	0.354922	0.990632	-5.90184	0.47521	1.18481	0.250889	0.718988	-6.10505	0.0104838	0.0261386	0.979423	0.992004	-7.04696	0.313237	0.780974	0.444564	0.808625	-6.88887
O94855	SEC24D	Protein transport protein Sec24D OS=Homo sapiens GN=SEC24D PE=1 SV=2	18.4052	-0.182227	-0.716807	0.482325	0.999256	-4.64322	-0.134793	-0.53022	0.602181	0.999047	-4.66321	0.295099	1.1608	0.260287	0.912162	-5.2643	-0.300825	-1.18332	0.251465	0.990632	-5.66131	-0.195147	-0.767629	0.452264	0.808164	-6.50733	-0.294722	-1.15931	0.260875	0.701423	-6.36894	-0.201924	-0.794284	0.436966	0.806903	-6.87824
O94903	PROSC	Proline synthase co-transcribed bacterial homolog protein OS=Homo sapiens GN=PROSC PE=1 SV=1	18.1253	-0.190296	-0.440353	0.665663	0.999256	-4.66768	0.41643	0.901347	0.380976	0.999047	-4.61383	0.0757481	0.175284	0.863089	0.993149	-5.86215	-0.384102	-0.888827	0.387466	0.990632	-5.93269	-0.696401	-1.6115	0.12692	0.599025	-5.52673	-1.09255	-2.36479	0.0312306	0.332157	-4.44097	0.309693	0.703317	0.492122	0.84067	-6.90557
O94905	ERLIN2	Erlin-2 OS=Homo sapiens GN=ERLIN2 PE=1 SV=1	18.9887	0.141865	0.64999	0.523581	0.999256	-4.65101	0.145744	0.667762	0.51242	0.999047	-4.64901	0.126696	0.580487	0.568496	0.974055	-5.73449	0.0707722	0.32426	0.74933	0.990632	-6.29696	-0.11727	-0.537302	0.597377	0.877469	-6.66012	0.350521	1.606	0.12498	0.544403	-5.78465	0.208449	0.955062	0.351695	0.747328	-6.73677
O94925	GLS	Glutaminase kidney isoform, mitochondrial OS=Homo sapiens GN=GLS PE=1 SV=1	19.5017	-0.178805	-0.774004	0.448576	0.999256	-4.63601	-0.103926	-0.449869	0.657961	0.999047	-4.67007	-0.10383	-0.449455	0.658254	0.974055	-5.79931	-0.228583	-0.989479	0.335023	0.990632	-5.86329	-0.101894	-0.441076	0.664201	0.902441	-6.70848	0.0469194	0.203103	0.841242	0.949959	-7.02578	-0.106328	-0.460267	0.650616	0.911252	-7.0929
O94973	AP2A2	AP-2 complex subunit alpha-2 OS=Homo sapiens GN=AP2A2 PE=1 SV=2	19.0595	-0.349856	-1.02995	0.316133	0.999256	-4.59794	-0.634208	-1.86706	0.0776049	0.999047	-4.42207	-0.353779	-1.0415	0.310884	0.921335	-5.38406	-0.630628	-1.85652	0.0791589	0.990632	-4.7382	-0.756356	-2.22665	0.0384313	0.416119	-4.52341	-0.135566	-0.399097	0.69433	0.89714	-6.96441	-0.832497	-2.45081	0.0242472	0.260617	-4.47614
O94979	SEC31A	Protein transport protein Sec31A OS=Homo sapiens GN=SEC31A PE=1 SV=3	18.2721	-0.316235	-1.00811	0.326234	0.999256	-4.60154	-0.253247	-0.807312	0.429607	0.999047	-4.63158	-0.140299	-0.447252	0.659815	0.974055	-5.80026	-0.100482	-0.32032	0.752267	0.990632	-6.29825	-0.077333	-0.246525	0.807954	0.941021	-6.77761	-0.191591	-0.610763	0.548687	0.837914	-6.85424	-0.392792	-1.25216	0.225902	0.656074	-6.41467
O95059	RPP14	Ribonuclease P protein subunit p14 OS=Homo sapiens GN=RPP14 PE=1 SV=3	15.6804	0.364439	0.622858	0.540878	0.999256	-4.65398	1.21285	2.07286	0.0522153	0.999047	-4.37093	0.795369	1.35936	0.190155	0.874532	-5.0408	0.0594567	0.101617	0.920139	0.990632	-6.34525	0.959004	1.63902	0.117875	0.595377	-5.50383	0.218345	0.373171	0.713206	0.906702	-6.97479	0.870098	1.48708	0.153614	0.575414	-6.10861
O95197	RTN3	Reticulon-3 OS=Homo sapiens GN=RTN3 PE=1 SV=2	18.7486	-0.102778	-0.385719	0.704045	0.999256	-4.67477	-0.053832	-0.202027	0.842071	0.999047	-4.68432	-0.150429	-0.564547	0.579072	0.974055	-5.74323	-0.10627	-0.398825	0.694527	0.990632	-6.26961	-0.0562169	-0.210978	0.83518	0.952083	-6.78605	-0.193142	-0.724848	0.477492	0.817197	-6.77647	0.0926422	0.347679	0.731953	0.937592	-7.14012
O95202	LETM1	LETM1 and EF-hand domain-containing protein 1, mitochondrial OS=Homo sapiens GN=LETM1 PE=1 SV=1	18.0196	0.0524347	0.243281	0.810429	0.999256	-4.68269	-0.0437289	-0.202888	0.841407	0.999047	-4.68429	0.00270421	0.0125467	0.990122	0.993903	-5.89719	0.0368797	0.17111	0.86597	0.990632	-6.33558	-0.0164837	-0.0764793	0.939848	0.983504	-6.80614	0.177264	0.822447	0.421156	0.791445	-6.69999	0.138504	0.642614	0.528253	0.859843	-6.98929
O95232	LUC7L3	Luc7-like protein 3 OS=Homo sapiens GN=LUC7L3 PE=1 SV=2	19.0707	0.102531	0.442827	0.662956	0.999256	-4.67062	-0.227019	-0.98048	0.339329	0.999047	-4.60601	-0.137483	-0.59378	0.559753	0.974055	-5.72703	0.0369711	0.159676	0.874844	0.990632	-6.33751	0.0583211	0.251885	0.803869	0.940687	-6.77623	0.308979	1.33446	0.19803	0.641382	-6.1583	-0.0273402	-0.118081	0.907259	0.974926	-7.19594
O95292	VAPB	Vesicle-associated membrane protein-associated protein B/C OS=Homo sapiens GN=VAPB PE=1 SV=3	19.3499	-0.175285	-0.519782	0.609296	0.999256	-4.66416	-0.369878	-1.09682	0.286604	0.999047	-4.58655	-0.289883	-0.859605	0.400861	0.930259	-5.54432	-0.664499	-1.97047	0.0637279	0.990582	-4.55288	-0.278057	-0.824538	0.419997	0.795918	-6.46174	0.20167	0.598024	0.556977	0.842917	-6.86214	0.0463517	0.137449	0.892141	0.974404	-7.19335
O95336	PGLS	6-phosphogluconolactonase OS=Homo sapiens GN=PGLS PE=1 SV=2	19.6166	0.0303733	0.115714	0.909109	0.999256	-4.68676	0.0855068	0.325757	0.748215	0.999047	-4.67853	-0.208449	-0.794133	0.437052	0.941426	-5.59512	0.0871316	0.331947	0.74361	0.990632	-6.2944	-0.18708	-0.712722	0.484792	0.829041	-6.54841	0.0961765	0.366405	0.718164	0.90721	-6.97739	-0.242675	-0.924523	0.366957	0.759437	-6.76548
O95340	PAPSS2	Bifunctional 3'-phosphoadenosine 5'-phosphosulfate synthase 2 OS=Homo sapiens GN=PAPSS2 PE=1 SV=2	19.4836	0.00341201	0.015566	0.987745	0.999256	-4.68793	-0.018151	-0.0828066	0.934883	0.999388	-4.68734	-0.0263155	-0.120054	0.905717	0.993149	-5.89024	0.05367	0.244848	0.809233	0.990632	-6.31995	-0.239921	-1.09454	0.287575	0.750837	-6.2051	-0.302898	-1.38185	0.183256	0.626966	-6.09707	-0.0482069	-0.219925	0.828305	0.964511	-7.17794
O95373	IPO7	Importin-7 OS=Homo sapiens GN=IPO7 PE=1 SV=1	19.1375	-0.138191	-0.694998	0.495578	0.999256	-4.64584	-0.248046	-1.24749	0.227571	0.999047	-4.55887	-0.18075	-0.90904	0.374863	0.921335	-5.50351	-0.259076	-1.30296	0.208359	0.990632	-5.52127	-0.314939	-1.58391	0.129932	0.602654	-5.58489	-0.229742	-1.15543	0.262422	0.701423	-6.37332	-0.266722	-1.34141	0.195805	0.624315	-6.30346
O95433	AHSA1	Activator of 90 kDa heat shock protein ATPase homolog 1 OS=Homo sapiens GN=AHSA1 PE=1 SV=1	19.5935	-0.213267	-0.43231	0.670446	0.999256	-4.67143	-0.4694	-0.951515	0.353445	0.999047	-4.61057	0.0296049	0.0600116	0.952781	0.993903	-5.89551	-0.866757	-1.75699	0.0952326	0.990632	-4.89389	-0.596702	-1.20957	0.241471	0.715851	-6.07643	-0.311792	-0.632029	0.534997	0.833225	-6.84071	-0.839856	-1.70246	0.105186	0.504627	-5.79211
O95447	LCA5L	Lebercilin-like protein OS=Homo sapiens GN=LCA5L PE=2 SV=1	19.7784	-0.00961099	-0.0263646	0.979245	0.999256	-4.68789	-0.196652	-0.539449	0.595924	0.999047	-4.66235	-0.830237	-2.27748	0.0346674	0.740996	-3.68546	-0.340675	-0.93453	0.361907	0.990632	-5.91469	-0.760428	-2.08598	0.0508844	0.480507	-4.7756	-0.433344	-1.18874	0.249378	0.692374	-6.33532	-0.788052	-2.16176	0.0437818	0.371612	-5.01904
O95571	ETHE1	Protein ETHE1, mitochondrial OS=Homo sapiens GN=ETHE1 PE=1 SV=2	19.0141	0.191674	1.10417	0.283484	0.999256	-4.58526	0.410104	2.36247	0.0291259	0.999047	-4.29643	0.209224	1.20527	0.243087	0.89777	-5.2168	0.190981	1.10018	0.285176	0.990632	-5.75181	0.209935	1.20936	0.241547	0.715851	-6.07666	0.140039	0.80672	0.42994	0.797956	-6.71292	0.246824	1.42187	0.171482	0.599361	-6.19783
O95573	ACSL3	Long-chain-fatty-acid--CoA ligase 3 OS=Homo sapiens GN=ACSL3 PE=1 SV=3	18.9461	0.0793293	0.430959	0.671411	0.999256	-4.67153	-0.0904098	-0.491154	0.629015	0.999047	-4.66668	0.0637879	0.34653	0.732802	0.976043	-5.8389	-0.273172	-1.48402	0.154417	0.990632	-5.28845	-0.110245	-0.598909	0.556399	0.859271	-6.62432	-0.330573	-1.79585	0.0886473	0.490112	-5.49258	-0.188357	-1.02326	0.319205	0.731114	-6.66963
O95678	KRT75	Keratin, type II cytoskeletal 75 OS=Homo sapiens GN=KRT75 PE=1 SV=2	19.8759	0.0406742	0.139627	0.890443	0.999256	-4.68622	-0.0680913	-0.233745	0.817715	0.999047	-4.68309	-0.102361	-0.351388	0.729214	0.976043	-5.83726	0.0248864	0.0854303	0.932825	0.992649	-6.3468	-0.0894361	-0.307018	0.762213	0.932473	-6.76026	-0.148842	-0.510948	0.615349	0.86764	-6.91179	-0.0836089	-0.287014	0.777248	0.95247	-7.16018
O95747	OXSR1	Serine/threonine-protein kinase OSR1 OS=Homo sapiens GN=OXSR1 PE=1 SV=1	17.7442	-0.31295	-1.40721	0.175721	0.999256	-4.5268	-0.106463	-0.478724	0.637669	0.999047	-4.66773	-0.0160255	-0.0720603	0.943317	0.993903	-5.89473	-0.146969	-0.660864	0.516736	0.990632	-6.13002	-0.311464	-1.40053	0.177681	0.675498	-5.839	-0.30302	-1.36256	0.189159	0.634352	-6.1222	-0.480631	-2.16121	0.0438299	0.371612	-5.02003
O95757	HSPA4L	Heat shock 70 kDa protein 4L OS=Homo sapiens GN=HSPA4L PE=1 SV=3	18.6606	0.0587677	0.32664	0.747558	0.999256	-4.67848	0.222229	1.23518	0.232013	0.999047	-4.56123	0.229362	1.27483	0.217938	0.881764	-5.13952	0.16594	0.922319	0.368076	0.990632	-5.92575	0.172888	0.96094	0.348808	0.778258	-6.34026	0.0164686	0.0915347	0.928038	0.979027	-7.04294	0.0939095	0.521963	0.607806	0.892719	-7.06156
O95782	AP2A1	AP-2 complex subunit alpha-1 OS=Homo sapiens GN=AP2A1 PE=1 SV=3	18.868	-0.255424	-0.840921	0.410986	0.999256	-4.62695	-0.207127	-0.681914	0.503628	0.999047	-4.64738	-0.379789	-1.25036	0.226544	0.881812	-5.16711	-0.31703	-1.04374	0.309872	0.990632	-5.80995	-0.533259	-1.75562	0.0954723	0.566654	-5.32563	-0.158841	-0.522946	0.607135	0.86699	-6.9054	-0.232434	-0.765231	0.453657	0.815754	-6.90123
O95793	STAU1	Double-stranded RNA-binding protein Staufen homolog 1 OS=Homo sapiens GN=STAU1 PE=1 SV=2	21.3319	0.179732	0.613261	0.547069	0.999256	-4.655	0.0403704	0.137747	0.891908	0.999047	-4.68626	0.118533	0.404444	0.690462	0.976043	-5.81786	0.198305	0.676632	0.5069	0.990632	-6.1195	0.00893754	0.0304956	0.975994	0.993337	-6.8087	0.126327	0.431037	0.671355	0.890029	-6.95068	-0.429139	-1.46426	0.159685	0.58615	-6.14019
O95816	BAG2	BAG family molecular chaperone regulator 2 OS=Homo sapiens GN=BAG2 PE=1 SV=1	18.5103	0.405701	1.45125	0.163232	0.999256	-4.51751	0.211491	0.756532	0.458729	0.999047	-4.63827	0.348559	1.24685	0.227802	0.881812	-5.17104	-0.00696191	-0.0249037	0.980395	0.996946	-6.35021	0.398584	1.42579	0.170361	0.664999	-5.80547	0.156124	0.558479	0.583124	0.858932	-6.88562	0.54846	1.96192	0.064786	0.450663	-5.37038
O95817	BAG3	BAG family molecular chaperone regulator 3 OS=Homo sapiens GN=BAG3 PE=1 SV=3	17.988	-0.0405163	-0.241303	0.811939	0.999256	-4.68277	0.105935	0.630917	0.535708	0.999047	-4.65311	0.074348	0.442795	0.662979	0.974055	-5.80217	-0.0244137	-0.145401	0.885946	0.990632	-6.33973	0.0740159	0.440818	0.664384	0.902441	-6.70859	-0.154039	-0.917413	0.370573	0.773816	-6.617	0.34449	2.05168	0.0544303	0.412676	-5.21522
O95861	BPNT1	3'(2'),5'-bisphosphate nucleotidase 1 OS=Homo sapiens GN=BPNT1 PE=1 SV=1	17.9098	-0.0750508	-0.233509	0.817896	0.999256	-4.6831	-0.0977675	-0.304188	0.764334	0.999047	-4.67974	0.114525	0.356326	0.725573	0.976043	-5.83557	0.295561	0.919589	0.369464	0.990632	-5.9282	-0.0607272	-0.188943	0.852167	0.955809	-6.79063	-0.27034	-0.841119	0.410878	0.786986	-6.68433	-0.254015	-0.790327	0.439217	0.808425	-6.88142
O95865	DDAH2	N(G),N(G)-dimethylarginine dimethylaminohydrolase 2 OS=Homo sapiens GN=DDAH2 PE=1 SV=1	16.8894	-0.0121902	-0.0421017	0.966863	0.999256	-4.6878	-0.181512	-0.626893	0.538286	0.999047	-4.65354	-0.135877	-0.469282	0.644278	0.974055	-5.79053	-0.114427	-0.395199	0.697155	0.990632	-6.27107	-0.149656	-0.516873	0.611287	0.883166	-6.67116	-0.281723	-0.972996	0.342938	0.752912	-6.56459	-0.140521	-0.485321	0.633069	0.907812	-7.08064
O95881	TXNDC12	Thioredoxin domain-containing protein 12 OS=Homo sapiens GN=TXNDC12 PE=1 SV=1	18.8166	0.168333	0.354996	0.726553	0.999256	-4.67678	0.836483	1.76406	0.0940048	0.999047	-4.44684	0.255433	0.538682	0.596443	0.974055	-5.75691	0.437097	0.921791	0.368344	0.990632	-5.92622	0.216845	0.457303	0.652706	0.898967	-6.70097	0.408921	0.862372	0.399376	0.783353	-6.66612	0.28583	0.602786	0.553871	0.875204	-7.01474
O96005	CLPTM1	Cleft lip and palate transmembrane protein 1 OS=Homo sapiens GN=CLPTM1 PE=1 SV=1	17.261	-0.0900568	-0.253155	0.802902	0.999256	-4.68225	0.126987	0.356968	0.725101	0.999047	-4.67665	0.161414	0.453744	0.65522	0.974055	-5.79744	-0.09427	-0.264999	0.793901	0.990632	-6.31472	-0.0381086	-0.107126	0.915827	0.975851	-6.80322	0.0200458	0.05635	0.955659	0.979622	-7.04566	0.538007	1.51237	0.147108	0.558903	-6.07315
P00338	LDHA	L-lactate dehydrogenase A chain OS=Homo sapiens GN=LDHA PE=1 SV=2	20.6661	-0.281089	-1.36471	0.188495	0.999256	-4.53559	-0.396038	-1.9228	0.0698254	0.999047	-4.40842	-0.337272	-1.63749	0.118198	0.874532	-4.68124	-0.27737	-1.34665	0.194142	0.990632	-5.46733	-0.373235	-1.81209	0.0860156	0.547809	-5.2362	-0.483793	-2.34886	0.0299542	0.325778	-4.52174	-0.350282	-1.70065	0.105532	0.504627	-5.79491
P00367	GLUD1	Glutamate dehydrogenase 1, mitochondrial OS=Homo sapiens GN=GLUD1 PE=1 SV=2	19.5883	-0.139682	-0.77284	0.449248	0.999256	-4.63616	-0.0757592	-0.419165	0.679857	0.999047	-4.67241	-0.432951	-2.39546	0.0272057	0.714156	-3.48161	0.215971	1.19494	0.247005	0.990632	-5.64821	0.147509	0.816149	0.42466	0.795918	-6.46865	0.543689	3.00816	0.00730462	0.135529	-3.19362	0.590978	3.2698	0.00408261	0.0785156	-2.77783
P00374	DHFR	Dihydrofolate reductase OS=Homo sapiens GN=DHFR PE=1 SV=2	18.788	0.0167707	0.0818689	0.935618	0.999256	-4.68736	-0.117948	-0.575781	0.571608	0.999047	-4.65884	0.156823	0.765553	0.45347	0.945072	-5.61613	0.00458499	0.0223823	0.982379	0.996946	-6.35027	-0.205441	-1.00289	0.328678	0.767073	-6.29951	-0.0815947	-0.398317	0.694895	0.89714	-6.96473	-0.0517639	-0.252693	0.803254	0.964511	-7.16985
P00387	CYB5R3	NADH-cytochrome b5 reductase 3 OS=Homo sapiens GN=CYB5R3 PE=1 SV=3	19.464	-0.105136	-0.508369	0.617122	0.999256	-4.66518	-0.111919	-0.541168	0.594762	0.999047	-4.66219	-0.160187	-0.774561	0.448254	0.945072	-5.60959	-0.136994	-0.662416	0.515763	0.990632	-6.12899	-0.184769	-0.893424	0.382952	0.789444	-6.40252	-0.284282	-1.3746	0.185457	0.630313	-6.10655	-0.113843	-0.550469	0.588495	0.888302	-7.04579
P00390	GSR	Glutathione reductase, mitochondrial OS=Homo sapiens GN=GSR PE=1 SV=2	18.408	-0.0269759	-0.107466	0.91556	0.999256	-4.68693	0.557375	2.22046	0.0389149	0.999047	-4.33324	0.464781	1.85159	0.0798959	0.874532	-4.37164	0.214723	0.85541	0.40312	0.990632	-5.98399	0.443745	1.76778	0.093363	0.560736	-5.30654	0.0927163	0.369361	0.715996	0.906702	-6.97626	0.134609	0.536254	0.598087	0.892719	-7.05376
P00403	MT-CO2	Cytochrome c oxidase subunit 2 OS=Homo sapiens GN=MT-CO2 PE=1 SV=1	19.6425	-0.0655798	-0.248131	0.806729	0.999256	-4.68248	0.41699	1.57775	0.131342	0.999047	-4.48986	0.0876483	0.331631	0.743845	0.976043	-5.8438	0.12697	0.48041	0.636492	0.990632	-6.23335	-0.0774428	-0.293017	0.772727	0.932473	-6.76461	0.133858	0.506472	0.618427	0.86764	-6.91414	0.512375	1.93865	0.0677425	0.450978	-5.40986
P00441	SOD1	Superoxide dismutase [Cu-Zn] OS=Homo sapiens GN=SOD1 PE=1 SV=2	20.2556	0.0785739	0.177379	0.861112	0.999256	-4.68515	0.1112	0.251032	0.804519	0.999047	-4.68235	0.346398	0.78199	0.443982	0.942409	-5.60414	0.0970251	0.219033	0.828991	0.990632	-6.32605	0.130318	0.294192	0.771842	0.932473	-6.76425	-0.0945891	-0.213534	0.833215	0.949143	-7.02351	0.130369	0.294307	0.771756	0.950002	-7.15797
P00491	PNP	Purine nucleoside phosphorylase OS=Homo sapiens GN=PNP PE=1 SV=2	19.4921	0.0799921	0.387879	0.702473	0.999256	-4.67463	0.0258677	0.125432	0.901517	0.999047	-4.68655	0.289807	1.40526	0.176292	0.874532	-4.98505	0.0665696	0.322793	0.750423	0.990632	-6.29744	0.108616	0.526677	0.604592	0.881513	-6.66591	0.0717207	0.347771	0.731885	0.910113	-6.9843	0.213157	1.03359	0.314472	0.731114	-6.6591
P00492	HPRT1	Hypoxanthine-guanine phosphoribosyltransferase OS=Homo sapiens GN=HPRT1 PE=1 SV=2	20.0621	0.0008382	0.00296083	0.997669	0.999912	-4.68796	0.117767	0.415998	0.682133	0.999047	-4.67264	0.24882	0.878926	0.390564	0.930259	-5.52861	0.0175389	0.0619537	0.951255	0.996526	-6.34856	0.152573	0.538944	0.596266	0.877379	-6.65921	-0.242231	-0.85565	0.402991	0.784953	-6.67193	-0.0760592	-0.268669	0.791117	0.958212	-7.1655
P00505	GOT2	Aspartate aminotransferase, mitochondrial OS=Homo sapiens GN=GOT2 PE=1 SV=3	19.4631	0.0859421	0.569811	0.575568	0.999256	-4.65943	0.194503	1.28959	0.21287	0.999047	-4.55068	0.245741	1.62931	0.119929	0.874532	-4.69253	0.0335789	0.222634	0.826227	0.990632	-6.32524	0.306564	2.03257	0.056501	0.489572	-4.86871	0.162123	1.07491	0.296051	0.720508	-6.46132	0.309879	2.05455	0.0541256	0.412348	-5.21019
P00533	EGFR	Epidermal growth factor receptor OS=Homo sapiens GN=EGFR PE=1 SV=2	19.2105	0.0760349	0.498765	0.623744	0.999256	-4.66602	-0.116268	-0.762682	0.455139	0.999047	-4.63748	-0.0961117	-0.630462	0.535999	0.974055	-5.70558	-0.0674643	-0.442544	0.663157	0.990632	-6.251	-0.18491	-1.21295	0.240205	0.715851	-6.07247	-0.197621	-1.29633	0.210587	0.647685	-6.20627	-0.0165	-0.108235	0.914959	0.974926	-7.1971
P00558	PGK1	Phosphoglycerate kinase 1 OS=Homo sapiens GN=PGK1 PE=1 SV=3	20.4427	-0.0827537	-0.41464	0.68311	0.999256	-4.67274	0.0778895	0.390268	0.700736	0.999047	-4.67446	0.218898	1.09679	0.286615	0.921335	-5.32995	-0.0997027	-0.499563	0.623192	0.990632	-6.22388	-0.100759	-0.504855	0.619541	0.883166	-6.67746	-0.278033	-1.39309	0.179885	0.626966	-6.0823	-0.160647	-0.804928	0.430948	0.801003	-6.86962
P00846	MT-ATP6	ATP synthase subunit a OS=Homo sapiens GN=MT-ATP6 PE=1 SV=1	19.9349	-0.183561	-0.503404	0.620542	0.999256	-4.66562	-0.0183331	-0.0502774	0.960433	0.999388	-4.68773	0.0879234	0.241124	0.812075	0.992695	-5.86896	0.134411	0.368613	0.716544	0.990632	-6.28136	-0.110899	-0.304132	0.764376	0.932473	-6.76117	0.0229615	0.0629704	0.950456	0.979613	-7.04525	-0.0367623	-0.100818	0.920765	0.977151	-7.19792
P02511	CRYAB	Alpha-crystallin B chain OS=Homo sapiens GN=CRYAB PE=1 SV=2	20.1498	-0.0262356	-0.0991573	0.922066	0.999256	-4.68708	-0.125521	-0.474407	0.640687	0.999047	-4.66809	-0.135081	-0.510539	0.61563	0.974055	-5.77108	0.0336326	0.127115	0.900203	0.990632	-6.34227	-0.225588	-0.852609	0.404633	0.795918	-6.43814	-0.151938	-0.57425	0.572623	0.851846	-6.87644	-0.230822	-0.872392	0.394026	0.784197	-6.81251
P02545	LMNA	Prelamin-A/C OS=Homo sapiens GN=LMNA PE=1 SV=1	20.3391	-0.0867162	-0.551893	0.587538	0.999256	-4.66117	-0.158819	-1.01078	0.324985	0.999047	-4.60111	-0.177129	-1.12731	0.273827	0.914881	-5.29905	-0.172208	-1.09599	0.286956	0.990632	-5.75621	-0.114437	-0.728318	0.475415	0.818482	-6.53703	-0.106671	-0.678895	0.505497	0.823312	-6.80932	-0.0635233	-0.404285	0.690576	0.920218	-7.118
P02751	FN1	Fibronectin OS=Homo sapiens GN=FN1 PE=1 SV=4	17.3317	-0.250691	-0.512104	0.614556	0.999256	-4.66485	-0.0588131	-0.120142	0.905649	0.999047	-4.68667	-0.472829	-0.965882	0.346394	0.921335	-5.45403	-0.395201	-0.807305	0.429611	0.990632	-6.02336	0.255869	0.522681	0.607316	0.881513	-6.66806	-0.46781	-0.955629	0.351416	0.759155	-6.58127	-0.637062	-1.30137	0.208891	0.644661	-6.35414
P02765	AHSG	Alpha-2-HS-glycoprotein OS=Homo sapiens GN=AHSG PE=1 SV=1	18.2687	0.264236	0.563218	0.579959	0.999256	-4.66008	0.769914	1.64107	0.117447	0.999047	-4.47552	1.05151	2.24129	0.0373105	0.76035	-3.74691	1.08197	2.30621	0.0326937	0.758205	-3.96788	0.816499	1.74036	0.0981782	0.566654	-5.34946	1.22384	2.60861	0.0173841	0.238776	-4.01614	1.66243	3.54346	0.00220527	0.0469961	-2.17672
P02768	ALB	Serum albumin OS=Homo sapiens GN=ALB PE=1 SV=2	19.4289	0.171789	0.411387	0.685452	0.999256	-4.67298	0.501743	1.20154	0.244497	0.999047	-4.56759	0.518509	1.24169	0.229657	0.881812	-5.17679	0.769935	1.84378	0.0810739	0.990632	-4.75846	1.00046	2.39581	0.0271858	0.366427	-4.20786	1.11748	2.67607	0.0150512	0.227768	-3.88073	1.35052	3.23411	0.00442191	0.0840162	-2.85533
P02786	TFRC	Transferrin receptor protein 1 OS=Homo sapiens GN=TFRC PE=1 SV=2	19.5275	-0.0948927	-0.47382	0.641097	0.999256	-4.66814	-0.175262	-0.875119	0.392579	0.999047	-4.62207	-0.130976	-0.653992	0.521056	0.974055	-5.69119	-0.243184	-1.21427	0.239713	0.990632	-5.62617	-0.500683	-2.50002	0.0218727	0.343201	-4.00745	-0.0946887	-0.472801	0.641811	0.869094	-6.93116	-0.387326	-1.934	0.0683473	0.450978	-5.41771
P02795	MT2A	Metallothionein-2 OS=Homo sapiens GN=MT2A PE=1 SV=1	19.0082	-0.130966	-0.394622	0.697574	0.999256	-4.67416	0.161801	0.48753	0.631532	0.999047	-4.66699	0.372783	1.12325	0.275503	0.914881	-5.3032	0.0477312	0.143822	0.887175	0.990632	-6.33996	-0.441479	-1.33024	0.199388	0.690638	-5.92974	-0.272831	-0.822083	0.421358	0.791445	-6.70029	-0.0277882	-0.0837302	0.934158	0.978293	-7.19957
P04004	VTN	Vitronectin OS=Homo sapiens GN=VTN PE=1 SV=1	19.0037	-0.590475	-1.1096	0.281196	0.999256	-4.5843	0.0744873	0.139974	0.890173	0.999047	-4.68621	0.464813	0.873462	0.393458	0.930259	-5.53309	-0.285432	-0.536374	0.598006	0.990632	-6.20468	-0.677497	-1.27313	0.218527	0.707632	-6.00062	-0.350128	-0.65795	0.518565	0.826035	-6.82361	-1.40546	-2.6411	0.0162209	0.21496	-4.09977
P04040	CAT	Catalase OS=Homo sapiens GN=CAT PE=1 SV=3	18.9806	-0.268402	-0.994061	0.332846	0.999256	-4.60382	-0.115469	-0.427656	0.673772	0.999047	-4.67178	-0.277716	-1.02856	0.316771	0.921335	-5.39636	-0.293627	-1.08749	0.290601	0.990632	-5.76512	-0.175213	-0.648923	0.524256	0.841905	-6.59251	0.0233052	0.0863137	0.932132	0.979027	-7.04342	-0.211277	-0.782491	0.443694	0.808425	-6.88767
P04075	ALDOA	Fructose-bisphosphate aldolase A OS=Homo sapiens GN=ALDOA PE=1 SV=2	21.7955	-0.028936	-0.159445	0.875023	0.999256	-4.68569	0.0198205	0.109216	0.914191	0.999047	-4.68689	0.287766	1.58567	0.129532	0.874532	-4.75207	0.0618126	0.340604	0.737187	0.990632	-6.29144	0.050108	0.276108	0.785485	0.935671	-6.7696	-0.0777288	-0.428306	0.673307	0.890029	-6.95189	-0.0210966	-0.116248	0.908692	0.974926	-7.19616
P04080	CSTB	Cystatin-B OS=Homo sapiens GN=CSTB PE=1 SV=2	21.3133	-0.0608211	-0.252597	0.803328	0.999256	-4.68228	0.306561	1.27318	0.218509	0.999047	-4.55389	0.389682	1.61839	0.122273	0.874532	-4.70754	0.129845	0.539261	0.596051	0.990632	-6.20312	-0.336858	-1.39901	0.178132	0.675498	-5.84101	-0.253547	-1.05301	0.305716	0.724983	-6.48428	0.126823	0.526707	0.604571	0.892719	-7.05899
P04083	ANXA1	Annexin A1 OS=Homo sapiens GN=ANXA1 PE=1 SV=2	20.3921	-0.101101	-0.517642	0.61076	0.999256	-4.66435	-0.185265	-0.948563	0.354906	0.999047	-4.61103	-0.073145	-0.374504	0.71223	0.976043	-5.82914	-0.110926	-0.567944	0.57681	0.990632	-6.18716	-0.240505	-1.23139	0.233395	0.715851	-6.05077	-0.194489	-0.995786	0.332029	0.745733	-6.5423	-0.34583	-1.77066	0.0928698	0.500614	-5.68533
P04181	OAT	Ornithine aminotransferase, mitochondrial OS=Homo sapiens GN=OAT PE=1 SV=1	19.971	-0.140472	-0.514981	0.612583	0.999256	-4.66459	0.419737	1.53879	0.140558	0.999047	-4.49852	0.277982	1.0191	0.32112	0.921335	-5.40527	0.109821	0.402611	0.691787	0.990632	-6.26807	0.172993	0.634204	0.533607	0.849141	-6.60212	0.14608	0.535542	0.598569	0.86699	-6.89853	0.180007	0.659919	0.517329	0.85749	-6.97775
P04183	TK1	Thymidine kinase, cytosolic OS=Homo sapiens GN=TK1 PE=1 SV=2	18.2092	0.120188	0.14637	0.885191	0.999256	-4.68605	-0.0356479	-0.0434134	0.965831	0.999388	-4.68779	-0.0986783	-0.120174	0.905623	0.993149	-5.89023	0.483569	0.58891	0.562948	0.990632	-6.175	0.734271	0.894225	0.382534	0.789444	-6.40181	0.0379662	0.0462367	0.96361	0.985288	-7.0462	0.0159447	0.0194182	0.984713	0.995456	-7.20304
P04264	KRT1	Keratin, type II cytoskeletal 1 OS=Homo sapiens GN=KRT1 PE=1 SV=6	19.2392	-0.190103	-0.455165	0.654215	0.999256	-4.66965	-0.00473063	-0.0113266	0.991082	0.999388	-4.68795	-0.386438	-0.925253	0.366587	0.921335	-5.48967	-0.967261	-2.31592	0.0320499	0.758205	-3.95017	-0.807495	-1.93339	0.0684268	0.514164	-5.03748	-0.598006	-1.43181	0.168653	0.607717	-6.03066	-0.47367	-1.13411	0.271036	0.706246	-6.55174
P04406	GAPDH	Glyceraldehyde-3-phosphate dehydrogenase OS=Homo sapiens GN=GAPDH PE=1 SV=3	19.9908	-0.196799	-0.755892	0.459104	0.999256	-4.63835	0.134219	0.515525	0.612209	0.999047	-4.66454	0.153854	0.590945	0.561612	0.974055	-5.72863	0.0788695	0.302933	0.765275	0.990632	-6.30376	0.00518005	0.0198963	0.984336	0.993577	-6.80898	-0.0817252	-0.313902	0.75706	0.915498	-6.99594	0.0908313	0.348878	0.731067	0.937592	-7.13969
P04439	HLA-A	HLA class I histocompatibility antigen, A-3 alpha chain OS=Homo sapiens GN=HLA-A PE=1 SV=2	18.4545	-0.138335	-0.706306	0.48868	0.999256	-4.64449	-0.157304	-0.803158	0.431945	0.999047	-4.63214	-0.0665439	-0.339757	0.737815	0.976043	-5.84115	-0.111018	-0.566831	0.577551	0.990632	-6.1878	-0.435209	-2.22207	0.0387885	0.416119	-4.53178	-0.499874	-2.55224	0.0195927	0.252816	-4.12809	-0.165269	-0.843826	0.409401	0.788549	-6.83721
P04632	CAPNS1	Calpain small subunit 1 OS=Homo sapiens GN=CAPNS1 PE=1 SV=1	20.6542	-0.153932	-0.596197	0.558172	0.999256	-4.65678	-0.104212	-0.403627	0.691052	0.999047	-4.67353	-0.0462057	-0.17896	0.859888	0.993149	-5.88166	-0.172789	-0.66923	0.511504	0.990632	-6.12447	-0.328808	-1.27351	0.218395	0.707632	-6.00016	-0.30195	-1.16949	0.256856	0.696251	-6.3574	-0.0585733	-0.226861	0.822986	0.964511	-7.17632
P04792	HSPB1	Heat shock protein beta-1 OS=Homo sapiens GN=HSPB1 PE=1 SV=2	20.3826	-0.0522887	-0.364239	0.719754	0.999256	-4.67619	-0.0944264	-0.657767	0.51868	0.999047	-4.65014	0.0741727	0.516682	0.611418	0.974055	-5.76805	0.0416583	0.290188	0.774856	0.990632	-6.3076	-0.154114	-1.07354	0.296646	0.754534	-6.22737	-0.172499	-1.20162	0.244466	0.684767	-6.32037	-0.156191	-1.08801	0.290374	0.716621	-6.60206
P04818	TYMS	Thymidylate synthase OS=Homo sapiens GN=TYMS PE=1 SV=3	18.9726	0.148985	0.479046	0.637444	0.999256	-4.6677	-0.0478585	-0.153883	0.879345	0.999047	-4.68585	-0.28	-0.900309	0.379371	0.921831	-5.51087	-0.326288	-1.04914	0.307445	0.990632	-5.80451	-0.555826	-1.7872	0.0900787	0.560736	-5.27587	-0.477587	-1.53563	0.141329	0.570822	-5.88668	-0.419431	-1.34863	0.193515	0.623297	-6.29419
P04843	RPN1	Dolichyl-diphosphooligosaccharide--protein glycosyltransferase subunit 1 OS=Homo sapiens GN=RPN1 PE=1 SV=1	19.568	0.0521463	0.254571	0.801825	0.999256	-4.68219	-0.0196164	-0.0957646	0.924723	0.999047	-4.68714	-0.0411662	-0.200968	0.842887	0.992695	-5.87759	-0.21448	-1.04706	0.308377	0.990632	-5.80661	-0.221275	-1.08024	0.293733	0.754274	-6.22032	0.0267294	0.130489	0.897569	0.968733	-7.03842	0.0524447	0.256028	0.800716	0.962446	-7.16896
P04844	RPN2	Dolichyl-diphosphooligosaccharide--protein glycosyltransferase subunit 2 OS=Homo sapiens GN=RPN2 PE=1 SV=3	20.0816	-0.082866	-0.331995	0.743574	0.999256	-4.67817	-0.451909	-1.81053	0.0862642	0.999047	-4.43574	-0.279427	-1.1195	0.27706	0.91574	-5.30703	-0.274644	-1.10034	0.285109	0.990632	-5.75165	-0.432218	-1.73164	0.0997537	0.566654	-5.36301	-0.23237	-0.93097	0.363699	0.767808	-6.60448	-0.366576	-1.46865	0.1585	0.58615	-6.13414
P04899	GNAI2	Guanine nucleotide-binding protein G(i) subunit alpha-2 OS=Homo sapiens GN=GNAI2 PE=1 SV=3	19.2297	-0.0804901	-0.477002	0.638872	0.999256	-4.66787	-0.173859	-1.03033	0.315961	0.999047	-4.59788	-0.259668	-1.53885	0.140543	0.874532	-4.81459	-0.104837	-0.621289	0.541888	0.990632	-6.15537	-0.365432	-2.16563	0.0434446	0.442014	-4.63402	-0.185185	-1.09745	0.286336	0.720508	-6.43725	-0.257508	-1.52605	0.143685	0.554013	-6.05377
P05023	ATP1A1	Sodium/potassium-transporting ATPase subunit alpha-1 OS=Homo sapiens GN=ATP1A1 PE=1 SV=1	19.6089	-0.099283	-0.600054	0.555652	0.999256	-4.65638	-0.128518	-0.776745	0.446996	0.999047	-4.63565	-0.144273	-0.871965	0.394253	0.930259	-5.53431	-0.155218	-0.938116	0.36011	0.990632	-5.91141	-0.385467	-2.32972	0.0311562	0.38974	-4.33267	-0.188253	-1.13778	0.269539	0.711153	-6.39309	-0.329456	-1.99119	0.0612297	0.4423	-5.32027
P05026	ATP1B1	Sodium/potassium-transporting ATPase subunit beta-1 OS=Homo sapiens GN=ATP1B1 PE=1 SV=1	19.6568	0.373285	1.17071	0.256377	0.999256	-4.57331	0.000890894	0.00279405	0.9978	0.999388	-4.68796	0.104673	0.328278	0.746338	0.976043	-5.84487	0.0941159	0.295169	0.771107	0.990632	-6.30612	0.0056946	0.0178596	0.98594	0.993577	-6.80902	0.109704	0.344057	0.734631	0.910113	-6.98563	-0.109822	-0.344426	0.734358	0.938478	-7.1413
P05091	ALDH2	Aldehyde dehydrogenase, mitochondrial OS=Homo sapiens GN=ALDH2 PE=1 SV=2	18.7306	-0.304817	-1.29912	0.209648	0.999256	-4.5488	-0.252964	-1.07812	0.29465	0.999047	-4.58979	-0.0878871	-0.374572	0.712181	0.976043	-5.82911	-0.347672	-1.48177	0.15501	0.990632	-5.29149	-0.00529238	-0.022556	0.982243	0.993577	-6.80892	-0.420286	-1.79124	0.0894068	0.490666	-5.49994	-0.20684	-0.881544	0.389182	0.780839	-6.80443
P05114	HMGN1	Non-histone chromosomal protein HMG-14 OS=Homo sapiens GN=HMGN1 PE=1 SV=3	17.871	-0.121481	-0.55025	0.588642	0.999256	-4.66133	-0.116926	-0.529618	0.60259	0.999047	-4.66326	-0.0175702	-0.0795843	0.937411	0.993903	-5.89418	-0.190507	-0.862904	0.39909	0.990632	-5.97767	-0.136215	-0.616988	0.544661	0.853196	-6.6131	-0.166789	-0.755472	0.459349	0.813753	-6.75344	-0.145581	-0.659411	0.517648	0.85749	-6.97809
P05121	SERPINE1	Plasminogen activator inhibitor 1 OS=Homo sapiens GN=SERPINE1 PE=1 SV=1	18.5983	-0.0133938	-0.0439764	0.965388	0.999256	-4.68778	-0.275797	-0.905534	0.376669	0.999047	-4.61759	-0.424681	-1.39437	0.179505	0.874532	-4.99841	-0.752574	-2.47095	0.0232473	0.632087	-3.6624	-0.929401	-3.05153	0.00663714	0.174694	-2.88564	-1.28788	-4.22853	0.000466284	0.0163407	-0.50334	-1.31716	-4.32468	0.000375052	0.0105617	-0.423721
P05141	SLC25A5	ADP/ATP translocase 2 OS=Homo sapiens GN=SLC25A5 PE=1 SV=7	19.5952	-0.356341	-0.800628	0.433373	0.999256	-4.63249	-0.140419	-0.315494	0.75587	0.999047	-4.67912	-0.151691	-0.34082	0.737027	0.976043	-5.8408	-0.485383	-1.09056	0.28928	0.990632	-5.76191	-0.412202	-0.926138	0.366139	0.789444	-6.37287	-0.568862	-1.27812	0.216799	0.654967	-6.22877	-0.0625896	-0.140626	0.889664	0.974033	-7.19288
P05198	EIF2S1	Eukaryotic translation initiation factor 2 subunit 1 OS=Homo sapiens GN=EIF2S1 PE=1 SV=3	19.9816	-0.279518	-1.30302	0.208339	0.999256	-4.54802	-0.156709	-0.730528	0.474095	0.999047	-4.64154	-0.288123	-1.34313	0.195257	0.874532	-5.06014	-0.294895	-1.3747	0.185427	0.990632	-5.43194	-0.15658	-0.729923	0.474456	0.818054	-6.53585	-0.340699	-1.58823	0.128951	0.554215	-5.81074	-0.394375	-1.83844	0.0818883	0.484053	-5.57625
P05204	HMGN2	Non-histone chromosomal protein HMG-17 OS=Homo sapiens GN=HMGN2 PE=1 SV=3	16.6795	0.726626	1.12651	0.274157	0.999256	-4.58131	0.822155	1.27461	0.218012	0.999047	-4.55361	1.01949	1.58054	0.130701	0.874532	-4.75898	1.55319	2.40796	0.0265093	0.663573	-3.78047	0.812974	1.26038	0.222989	0.710342	-6.01609	1.31369	2.03665	0.0560534	0.435449	-5.08993	0.808211	1.25299	0.225605	0.656074	-6.41366
P05387	RPLP2	60S acidic ribosomal protein P2 OS=Homo sapiens GN=RPLP2 PE=1 SV=1	21.1116	-0.311613	-1.76063	0.0945986	0.999256	-4.44765	-0.0821759	-0.464298	0.647778	0.999047	-4.66892	-0.101118	-0.571322	0.574565	0.974055	-5.73954	-0.165002	-0.932267	0.363045	0.990632	-5.91675	-0.260658	-1.47273	0.157407	0.637838	-5.74188	-0.339754	-1.91963	0.0702485	0.473427	-5.28984	-0.198628	-1.12226	0.275914	0.707507	-6.56485
P05388	RPLP0	60S acidic ribosomal protein P0 OS=Homo sapiens GN=RPLP0 PE=1 SV=1	21.5429	-0.00293452	-0.013603	0.98929	0.999256	-4.68794	-0.310148	-1.4377	0.166997	0.999047	-4.52039	-0.206456	-0.95703	0.350727	0.921335	-5.46191	-0.150473	-0.69752	0.494034	0.990632	-6.10521	-0.222965	-1.03356	0.314487	0.758327	-6.26874	-0.159958	-0.741489	0.467581	0.817075	-6.76407	-0.0867062	-0.401928	0.69228	0.920511	-7.11898
P05412	JUN	Transcription factor AP-1 OS=Homo sapiens GN=JUN PE=1 SV=2	18.7405	-0.371179	-0.513653	0.613828	0.999256	-4.66466	0.736129	0.950103	0.354815	0.999047	-4.60817	-0.128413	-0.177704	0.860967	0.993149	-5.88184	0.338	0.467738	0.645662	0.990632	-6.23913	0.830922	1.14986	0.265453	0.726951	-6.14397	1.88991	2.61534	0.017658	0.238776	-4.01816	1.44863	2.00467	0.0604919	0.44063	-5.30141
P05455	SSB	Lupus La protein OS=Homo sapiens GN=SSB PE=1 SV=2	19.055	0.199952	1.36867	0.187274	0.999256	-4.53478	0.115619	0.791412	0.438598	0.999047	-4.63372	0.189359	1.29616	0.210644	0.874532	-5.11509	0.0567935	0.388751	0.701838	0.990632	-6.27363	0.245731	1.68203	0.109138	0.583368	-5.43914	0.0140174	0.0959489	0.924579	0.979027	-7.04251	0.0675779	0.46257	0.648994	0.911252	-7.0918
P05556	ITGB1	Integrin beta-1 OS=Homo sapiens GN=ITGB1 PE=1 SV=2	20.3314	-0.117868	-0.789722	0.439561	0.999256	-4.63394	-0.156157	-1.04626	0.308739	0.999047	-4.59522	-0.177115	-1.18668	0.250169	0.905311	-5.23684	-0.38188	-2.55862	0.0193302	0.575166	-3.49562	-0.308202	-2.06497	0.053031	0.489018	-4.81241	-0.38986	-2.61208	0.0172563	0.238776	-4.00922	-0.381716	-2.55751	0.0193753	0.233243	-4.26675
P05783	KRT18	Keratin, type I cytoskeletal 18 OS=Homo sapiens GN=KRT18 PE=1 SV=2	20.9588	-0.137738	-0.502501	0.621164	0.999256	-4.6657	-0.180852	-0.65979	0.51741	0.999047	-4.64991	-0.148877	-0.543138	0.593432	0.974055	-5.75459	-0.256471	-0.935663	0.361339	0.990632	-5.91365	-0.238302	-0.869379	0.39563	0.794112	-6.42369	-0.135967	-0.496038	0.62563	0.867757	-6.91953	-0.0333543	-0.121684	0.904444	0.974926	-7.19548
P05787	KRT8	Keratin, type II cytoskeletal 8 OS=Homo sapiens GN=KRT8 PE=1 SV=7	20.5723	-0.162468	-0.608384	0.550231	0.999256	-4.65551	-0.231742	-0.867787	0.396479	0.999047	-4.62313	-0.371097	-1.38962	0.180922	0.874532	-5.00421	-0.24679	-0.924136	0.367154	0.990632	-5.92411	-0.313765	-1.17493	0.254724	0.71957	-6.11634	-0.302562	-1.13298	0.271498	0.712509	-6.39841	-0.244303	-0.914824	0.371896	0.764642	-6.77442
P06132	UROD	Uroporphyrinogen decarboxylase OS=Homo sapiens GN=UROD PE=1 SV=2	18.844	0.0233784	0.111213	0.912629	0.999256	-4.68685	0.0392026	0.18649	0.854063	0.999047	-4.68486	0.67599	3.21575	0.00460711	0.404224	-1.95442	-0.0385723	-0.183492	0.856381	0.990632	-6.33334	-0.0122597	-0.0583205	0.95411	0.987745	-6.80742	-0.231769	-1.10255	0.284171	0.720508	-6.43174	0.0417843	0.198772	0.84458	0.964511	-7.18256
P06396	GSN	Gelsolin OS=Homo sapiens GN=GSN PE=1 SV=1	19.3276	-0.462983	-2.07913	0.051576	0.999256	-4.36935	-0.749191	-3.36441	0.0033019	0.999047	-4.03699	-0.367068	-1.6484	0.115921	0.874532	-4.66611	-0.234858	-1.05468	0.304969	0.990632	-5.79889	-0.316354	-1.42066	0.171829	0.667424	-5.81232	-0.189713	-0.851946	0.404992	0.784953	-6.67511	-0.113585	-0.510077	0.615948	0.897632	-7.0679
P06454	PTMA	Prothymosin alpha OS=Homo sapiens GN=PTMA PE=1 SV=2	19.4832	0.15205	0.555027	0.585435	0.999256	-4.66087	0.0979411	0.357514	0.724699	0.999047	-4.67662	0.266283	0.972014	0.343414	0.921335	-5.44853	0.102105	0.372715	0.713539	0.990632	-6.27982	0.160929	0.587438	0.563916	0.860886	-6.63127	0.0258316	0.0942932	0.925876	0.979027	-7.04267	0.294982	1.07677	0.295238	0.721421	-6.61405
P06493	CDK1	Cyclin-dependent kinase 1 OS=Homo sapiens GN=CDK1 PE=1 SV=3	19.6708	0.044391	0.169807	0.86698	0.999256	-4.68539	-0.555964	-2.1267	0.0469473	0.999047	-4.35727	-0.217874	-0.833425	0.415093	0.93506	-5.56508	-0.468732	-1.79302	0.0891136	0.990632	-4.83822	-0.480718	-1.83887	0.0818234	0.535417	-5.19308	-0.549223	-2.10092	0.0494071	0.417273	-4.97694	-0.554716	-2.12193	0.047394	0.389272	-5.09075
P06576	ATP5B	ATP synthase subunit beta, mitochondrial OS=Homo sapiens GN=ATP5B PE=1 SV=3	20.2996	0.050331	0.332391	0.743281	0.999256	-4.67815	0.143184	0.945599	0.356378	0.999047	-4.61149	0.25098	1.65749	0.114053	0.874532	-4.65345	0.0908661	0.600088	0.55563	0.990632	-6.16833	0.137147	0.905733	0.376566	0.789444	-6.39148	0.158486	1.04666	0.30856	0.726346	-6.49086	0.216592	1.43039	0.169054	0.596644	-6.18635
P06703	S100A6	Protein S100-A6 OS=Homo sapiens GN=S100A6 PE=1 SV=1	24.1725	0.174574	0.471658	0.642612	0.999256	-4.66832	-0.37103	-1.00243	0.328893	0.999047	-4.60247	0.139917	0.378022	0.709658	0.976043	-5.82786	-0.114186	-0.308504	0.761099	0.990632	-6.30202	-0.352696	-0.952899	0.352762	0.781328	-6.34789	-0.367555	-0.993046	0.333327	0.745733	-6.545	-0.134715	-0.363967	0.719954	0.934458	-7.13409
P06730	EIF4E	Eukaryotic translation initiation factor 4E OS=Homo sapiens GN=EIF4E PE=1 SV=2	17.5534	0.242873	0.403896	0.690858	0.999256	-4.67351	0.583943	0.971094	0.34386	0.999047	-4.6075	0.666968	1.10916	0.28138	0.917594	-5.31751	-0.100779	-0.167594	0.868696	0.990632	-6.33619	0.3479	0.578556	0.569772	0.864614	-6.63656	-0.0983892	-0.163621	0.87178	0.959836	-7.03333	-0.130789	-0.217501	0.830167	0.964511	-7.17849
P06733	ENO1	Alpha-enolase OS=Homo sapiens GN=ENO1 PE=1 SV=2	21.5972	-0.0565865	-0.237934	0.814512	0.999256	-4.68292	0.156281	0.657126	0.519083	0.999047	-4.65021	0.258877	1.08852	0.290156	0.921335	-5.3382	0.029489	0.123995	0.902638	0.990632	-6.34267	-0.0590754	-0.248399	0.806525	0.940967	-6.77713	-0.150952	-0.634718	0.533279	0.832555	-6.83896	0.048331	0.203221	0.841151	0.964511	-7.18163
P06737	PYGL	Glycogen phosphorylase, liver form OS=Homo sapiens GN=PYGL PE=1 SV=4	19.1784	0.203797	0.958494	0.350008	0.999256	-4.60948	0.353233	1.66132	0.113274	0.999047	-4.47087	0.68138	3.20466	0.00472262	0.404224	-1.97596	0.144752	0.680795	0.50432	0.990632	-6.11669	0.129394	0.608566	0.550113	0.856527	-6.61837	-0.00431704	-0.0203039	0.984015	0.995395	-7.0471	0.0574174	0.270045	0.790075	0.958212	-7.16511
P06744	GPI	Glucose-6-phosphate isomerase OS=Homo sapiens GN=GPI PE=1 SV=4	21.2285	-0.0607776	-0.33922	0.738213	0.999256	-4.67774	-0.0441861	-0.246617	0.807884	0.999047	-4.68254	0.0429579	0.239762	0.813115	0.992695	-5.86928	-0.151101	-0.843346	0.409662	0.990632	-5.99406	-0.00419416	-0.023409	0.981571	0.993577	-6.8089	-0.18993	-1.06006	0.302579	0.724611	-6.47693	0.0334243	0.186552	0.854015	0.964511	-7.18503
P06748	NPM1	Nucleophosmin OS=Homo sapiens GN=NPM1 PE=1 SV=2	18.2866	-0.471404	-1.01894	0.321194	0.999256	-4.59977	0.262097	0.566524	0.577755	0.999047	-4.65975	-0.276973	-0.59868	0.556549	0.974055	-5.72423	0.0570078	0.123223	0.903242	0.990632	-6.34277	-0.442833	-0.957187	0.35065	0.779937	-6.34383	0.381397	0.824392	0.420078	0.791445	-6.69837	0.253038	0.546943	0.590867	0.889969	-7.04779
P06753	TPM3	Tropomyosin alpha-3 chain OS=Homo sapiens GN=TPM3 PE=1 SV=2	19.9939	0.0626647	0.363856	0.720035	0.999256	-4.67622	0.319929	1.85764	0.078993	0.999047	-4.42436	0.227331	1.31997	0.202729	0.874532	-5.08744	0.0145692	0.0845947	0.93348	0.992649	-6.34687	-0.125655	-0.729603	0.474647	0.818054	-6.53609	-0.176996	-1.02771	0.317158	0.734869	-6.51029	-0.0707185	-0.41062	0.686004	0.920218	-7.11532
P06756	ITGAV	Integrin alpha-V OS=Homo sapiens GN=ITGAV PE=1 SV=2	19.218	-0.174924	-1.22846	0.234467	0.999256	-4.56251	-0.16654	-1.16958	0.256819	0.999047	-4.57351	-0.226006	-1.5872	0.129184	0.874532	-4.75	-0.144835	-1.01715	0.322026	0.990632	-5.83641	-0.350529	-2.4617	0.0237017	0.349324	-4.08164	-0.312399	-2.19392	0.0410504	0.374199	-4.80966	-0.347544	-2.44074	0.0247621	0.260617	-4.49568
P06865	HEXA	Beta-hexosaminidase subunit alpha OS=Homo sapiens GN=HEXA PE=1 SV=2	19.6936	-0.190492	-0.467909	0.645241	0.999256	-4.66862	-0.041394	-0.101677	0.920093	0.999047	-4.68703	0.258086	0.63394	0.533776	0.974055	-5.70349	-0.269657	-0.662361	0.515797	0.990632	-6.12903	-0.281081	-0.690422	0.498385	0.832584	-6.56427	-0.463532	-1.13858	0.269214	0.711153	-6.3922	-0.044984	-0.110495	0.913191	0.974926	-7.19684
P07195	LDHB	L-lactate dehydrogenase B chain OS=Homo sapiens GN=LDHB PE=1 SV=2	20.8409	-0.150273	-0.715516	0.483104	0.999256	-4.64338	-0.184391	-0.877968	0.39107	0.999047	-4.62166	-0.139283	-0.663185	0.515281	0.974055	-5.68542	-0.0767839	-0.365602	0.718753	0.990632	-6.28248	-0.279265	-1.3297	0.199564	0.690638	-5.93042	-0.268923	-1.28046	0.215993	0.653784	-6.2259	-0.125957	-0.599735	0.55586	0.875448	-7.01663
P07237	P4HB	Protein disulfide-isomerase OS=Homo sapiens GN=P4HB PE=1 SV=3	20.6031	0.00177692	0.00936273	0.992629	0.999417	-4.68795	0.0427204	0.225097	0.824338	0.999047	-4.68345	0.0971514	0.511897	0.614698	0.974055	-5.77042	-0.0409877	-0.215967	0.831345	0.990632	-6.32673	0.223949	1.18	0.252749	0.719469	-6.11056	0.139557	0.735333	0.471233	0.817197	-6.76868	0.169911	0.895272	0.381988	0.777211	-6.79218
P07339	CTSD	Cathepsin D OS=Homo sapiens GN=CTSD PE=1 SV=1	19.6586	-0.0686702	-0.405313	0.689834	0.999256	-4.67341	0.0238672	0.140872	0.889473	0.999047	-4.68619	0.107506	0.634535	0.533396	0.974055	-5.70313	-0.112865	-0.666161	0.513419	0.990632	-6.12651	0.0854158	0.504151	0.620026	0.883166	-6.67782	-0.308952	-1.82353	0.0842015	0.484579	-5.44805	0.0228524	0.134882	0.894142	0.974926	-7.19371
P07355	ANXA2	Annexin A2 OS=Homo sapiens GN=ANXA2 PE=1 SV=2	20.785	-0.00197901	-0.0119501	0.990592	0.999329	-4.68794	-0.0444593	-0.268464	0.791273	0.999047	-4.68155	-0.0405529	-0.244876	0.809212	0.991681	-5.86807	-0.0292459	-0.176599	0.861716	0.990632	-6.3346	-0.254661	-1.53775	0.14081	0.616658	-5.65114	-0.20133	-1.21572	0.239173	0.677157	-6.30385	-0.269369	-1.62657	0.120514	0.521346	-5.90732
P07384	CAPN1	Calpain-1 catalytic subunit OS=Homo sapiens GN=CAPN1 PE=1 SV=1	18.8199	-0.409989	-2.28316	0.0342684	0.999256	-4.31704	-0.203583	-1.13372	0.271197	0.999047	-4.58002	-0.112396	-0.625914	0.538915	0.974055	-5.70831	-0.251308	-1.39949	0.177989	0.990632	-5.40017	0.402224	2.23992	0.0374142	0.415508	-4.49913	0.0911122	0.507389	0.617797	0.86764	-6.91366	0.442909	2.46649	0.0234657	0.260601	-4.44566
P07437	TUBB	Tubulin beta chain OS=Homo sapiens GN=TUBB PE=1 SV=2	22.0916	-0.292108	-1.64527	0.116569	0.999256	-4.47456	-0.31512	-1.77489	0.0921487	0.999047	-4.44426	-0.353933	-1.9935	0.0609572	0.813228	-4.15257	-0.231557	-1.30423	0.207936	0.990632	-5.51972	-0.526934	-2.96792	0.00798173	0.187869	-3.06124	-0.459453	-2.58783	0.0181694	0.238776	-4.05755	-0.249807	-1.40702	0.175777	0.603924	-6.2177
P07476	IVL	Involucrin OS=Homo sapiens GN=IVL PE=1 SV=2	17.502	0.0497582	0.127697	0.899748	0.999256	-4.6865	-0.363722	-0.933438	0.362456	0.999047	-4.61337	0.0876503	0.224941	0.824458	0.992695	-5.87262	-0.560408	-1.4382	0.166854	0.990632	-5.34965	-0.332091	-0.852262	0.404821	0.795918	-6.43843	-0.388828	-0.997868	0.331045	0.745733	-6.54024	-0.31505	-0.808528	0.428924	0.800489	-6.86668
P07602	PSAP	Proactivator polypeptide OS=Homo sapiens GN=PSAP PE=1 SV=2	20.4812	0.0635379	0.229617	0.820875	0.999256	-4.68326	0.0127028	0.045906	0.96387	0.999388	-4.68777	0.365765	1.32182	0.202124	0.874532	-5.08527	-0.201687	-0.728868	0.475087	0.990632	-6.08298	0.10704	0.386827	0.703239	0.918768	-6.73163	-0.25023	-0.904295	0.377309	0.774995	-6.62896	0.112136	0.405242	0.689885	0.920218	-7.1176
P07686	HEXB	Beta-hexosaminidase subunit beta OS=Homo sapiens GN=HEXB PE=1 SV=3	19.19	-0.0167494	-0.0571215	0.955053	0.999256	-4.68767	-0.097063	-0.331019	0.7443	0.999047	-4.67823	0.497535	1.69677	0.106274	0.874532	-4.59819	0.437893	1.49337	0.151974	0.990632	-5.27577	0.0594626	0.202788	0.841484	0.952083	-6.78781	-0.104197	-0.355348	0.726294	0.910113	-6.98153	-0.0666944	-0.227451	0.822534	0.964511	-7.17618
P07711	CTSL1	Cathepsin L1 OS=Homo sapiens GN=CTSL1 PE=1 SV=2	20.0024	-0.0646562	-0.264576	0.794222	0.999256	-4.68173	-0.0926888	-0.379287	0.708735	0.999047	-4.67521	-0.253696	-1.03814	0.312407	0.921335	-5.38727	-0.21623	-0.884823	0.387455	0.990632	-5.95888	-0.227066	-0.929164	0.364609	0.789444	-6.37008	-0.338848	-1.38658	0.181832	0.626966	-6.09087	-0.442892	-1.81233	0.0859758	0.493966	-5.61861
P07737	PFN1	Profilin-1 OS=Homo sapiens GN=PFN1 PE=1 SV=2	20.8921	-0.229859	-0.951937	0.353237	0.999256	-4.61051	0.149437	0.61888	0.54344	0.999047	-4.6544	0.416965	1.72682	0.100635	0.874532	-4.5553	0.0229456	0.0950269	0.925301	0.990632	-6.34591	-0.0431211	-0.178582	0.860181	0.960698	-6.79261	-0.179292	-0.742522	0.46697	0.817075	-6.76329	-0.139162	-0.576325	0.571248	0.881466	-7.03079
P07741	APRT	Adenine phosphoribosyltransferase OS=Homo sapiens GN=APRT PE=1 SV=2	19.324	-0.171175	-0.692768	0.496945	0.999256	-4.64611	0.108534	0.439251	0.665499	0.999047	-4.6709	0.550292	2.22711	0.0383961	0.76035	-3.77086	0.0983185	0.397908	0.695191	0.990632	-6.26998	-0.220354	-0.8918	0.383799	0.789444	-6.40397	-0.207045	-0.83794	0.412616	0.787767	-6.68702	0.094045	0.380613	0.707767	0.927422	-7.12765
P07814	EPRS	Bifunctional glutamate/proline--tRNA ligase OS=Homo sapiens GN=EPRS PE=1 SV=5	19.5031	-0.0373595	-0.214682	0.832332	0.999256	-4.68385	-0.215333	-1.23738	0.231214	0.999047	-4.56081	-0.14917	-0.857186	0.402163	0.930259	-5.54626	-0.268261	-1.54153	0.139892	0.990632	-5.2095	-0.267352	-1.5363	0.141163	0.616658	-5.65319	-0.280181	-1.61003	0.124094	0.543131	-5.7787	-0.32545	-1.87016	0.0771526	0.475272	-5.52424
P07858	CTSB	Cathepsin B OS=Homo sapiens GN=CTSB PE=1 SV=3	20.2126	-0.0635815	-0.270698	0.78958	0.999256	-4.68144	-0.122822	-0.522915	0.607156	0.999047	-4.66387	0.0599842	0.255382	0.801207	0.990207	-5.86552	0.044372	0.188913	0.85219	0.990632	-6.33231	0.173598	0.739091	0.469001	0.817254	-6.52904	-0.0730114	-0.310846	0.759346	0.915498	-6.99694	0.0536346	0.228349	0.821846	0.964511	-7.17596
P07900	HSP90AA1	Heat shock protein HSP 90-alpha OS=Homo sapiens GN=HSP90AA1 PE=1 SV=5	20.049	-0.104669	-0.608606	0.550087	0.999256	-4.65549	-0.0768653	-0.446941	0.660036	0.999047	-4.6703	-0.103291	-0.600594	0.555299	0.974055	-5.72314	-0.0818889	-0.476151	0.639466	0.990632	-6.2354	-0.329962	-1.9186	0.0703862	0.514164	-5.06218	-0.227994	-1.32569	0.200864	0.644475	-6.16943	-0.278033	-1.61665	0.12265	0.521346	-5.92209
P07910	HNRNPC	Heterogeneous nuclear ribonucleoproteins C1/C2 OS=Homo sapiens GN=HNRNPC PE=1 SV=4	20.7288	0.114089	0.767591	0.452286	0.999256	-4.63684	-0.00354244	-0.0238337	0.981237	0.999388	-4.68791	0.0537249	0.361463	0.721793	0.976043	-5.83378	-0.164467	-1.10654	0.282484	0.990632	-5.74509	-0.0797242	-0.536387	0.597997	0.877469	-6.66062	-0.0465577	-0.313242	0.757554	0.915498	-6.99616	0.0573134	0.385606	0.704127	0.926489	-7.12566
P07919	UQCRH	Cytochrome b-c1 complex subunit 6, mitochondrial OS=Homo sapiens GN=UQCRH PE=1 SV=2	19.2145	-0.297942	-0.887664	0.385964	0.999256	-4.62024	-0.56027	-1.66922	0.111681	0.999047	-4.46905	-0.605795	-1.80486	0.0871789	0.874532	-4.44145	-0.691307	-2.05962	0.0535903	0.927399	-4.40297	-0.250234	-0.745527	0.465195	0.813134	-6.52421	0.107476	0.320206	0.752352	0.915478	-6.99387	0.477462	1.42251	0.171298	0.599361	-6.19697
P07951	TPM2	Tropomyosin beta chain OS=Homo sapiens GN=TPM2 PE=1 SV=1	20.2223	-0.153502	-0.728799	0.475127	0.999256	-4.64175	-0.0242985	-0.115365	0.909382	0.999047	-4.68677	-0.00737213	-0.0350016	0.972448	0.993903	-5.89667	-0.167315	-0.794383	0.436909	0.990632	-6.03357	-0.359558	-1.70712	0.104302	0.573115	-5.40084	-0.664709	-3.15592	0.00526455	0.115717	-2.87876	-0.589386	-2.7983	0.0115627	0.175331	-3.77928
P07954	FH	Fumarate hydratase, mitochondrial OS=Homo sapiens GN=FH PE=1 SV=3	19.3938	-0.0827645	-0.417414	0.681115	0.999256	-4.67254	0.0576714	0.290859	0.774351	0.999047	-4.68044	0.0992038	0.500323	0.622667	0.974055	-5.77605	-0.0656632	-0.331165	0.744191	0.990632	-6.29466	0.271777	1.37068	0.186658	0.684835	-5.87801	-0.0884213	-0.445943	0.660744	0.883045	-6.94391	0.0117149	0.0590829	0.953511	0.984584	-7.20141
P07996	THBS1	Thrombospondin-1 OS=Homo sapiens GN=THBS1 PE=1 SV=2	18.7309	-0.145624	-0.47178	0.642526	0.999256	-4.66831	0.140577	0.455428	0.65403	0.999047	-4.66963	-0.0895658	-0.290167	0.774872	0.982797	-5.8563	-0.676974	-2.1932	0.0411098	0.864535	-4.17081	-0.829911	-2.68867	0.0146496	0.281737	-3.63427	-1.18543	-3.84046	0.00112501	0.034787	-1.37373	-1.38595	-4.49008	0.000258134	0.00768071	-0.050708
P08107	HSPA1A	Heat shock 70 kDa protein 1A/1B OS=Homo sapiens GN=HSPA1A PE=1 SV=5	20.2583	0.0288898	0.167739	0.868584	0.999256	-4.68545	-0.023539	-0.136672	0.892747	0.999047	-4.68629	0.0176734	0.102615	0.919358	0.993903	-5.89213	-0.0839644	-0.487512	0.631545	0.990632	-6.22988	-0.00365434	-0.0212177	0.983296	0.993577	-6.80895	0.014691	0.0852986	0.932928	0.979027	-7.04352	0.143538	0.833406	0.415104	0.790543	-6.84603
P08133	ANXA6	Annexin A6 OS=Homo sapiens GN=ANXA6 PE=1 SV=3	19.1184	-0.0700723	-0.395981	0.696588	0.999256	-4.67407	-0.0821821	-0.464413	0.647698	0.999047	-4.66891	0.051274	0.289751	0.775186	0.982797	-5.85642	-0.0859646	-0.485789	0.632744	0.990632	-6.23073	-0.290544	-1.64187	0.117278	0.595377	-5.49958	-0.209274	-1.18261	0.251739	0.695259	-6.34238	-0.149185	-0.843047	0.409826	0.788549	-6.83788
P08134	RHOC	Rho-related GTP-binding protein RhoC OS=Homo sapiens GN=RHOC PE=1 SV=1	19.7675	0.0287089	0.126143	0.900961	0.999256	-4.68654	0.147017	0.645974	0.526122	0.999047	-4.65146	0.037113	0.163069	0.872208	0.993149	-5.88431	0.0503062	0.221039	0.827451	0.990632	-6.3256	0.17142	0.753196	0.460683	0.808164	-6.51841	-0.199574	-0.8769	0.391635	0.779809	-6.65343	-0.373925	-1.64298	0.117048	0.5153	-5.88274
P08195	SLC3A2	4F2 cell-surface antigen heavy chain OS=Homo sapiens GN=SLC3A2 PE=1 SV=3	19.3215	-0.0555217	-0.29512	0.771144	0.999256	-4.68022	-0.205511	-1.09237	0.288503	0.999047	-4.58732	-0.114742	-0.609898	0.549248	0.974055	-5.71776	-0.125779	-0.668564	0.511919	0.990632	-6.12491	-0.132335	-0.703413	0.490439	0.829625	-6.55509	-0.179968	-0.956601	0.350938	0.759155	-6.58034	-0.203119	-1.07966	0.293982	0.721291	-6.61098
P08238	HSP90AB1	Heat shock protein HSP 90-beta OS=Homo sapiens GN=HSP90AB1 PE=1 SV=4	20.1767	-0.0924552	-0.628548	0.537225	0.999256	-4.65337	-0.148867	-1.01206	0.324389	0.999047	-4.6009	-0.0153905	-0.104631	0.917779	0.993903	-5.89193	-0.0853825	-0.580465	0.568511	0.990632	-6.17995	-0.214885	-1.46088	0.1606	0.644443	-5.75809	-0.230787	-1.56899	0.133369	0.56086	-5.83874	-0.199267	-1.3547	0.191609	0.623026	-6.28637
P08243	ASNS	Asparagine synthetase [glutamine-hydrolyzing] OS=Homo sapiens GN=ASNS PE=1 SV=4	17.6398	0.240281	0.685311	0.501531	0.999256	-4.64698	0.0352273	0.100473	0.921035	0.999047	-4.68706	0.590911	1.68535	0.108488	0.874532	-4.61436	0.112549	0.321002	0.751758	0.990632	-6.29803	0.055723	0.158929	0.875424	0.964067	-6.79605	-0.501848	-1.43133	0.168789	0.607717	-6.03131	-0.16303	-0.464981	0.647298	0.911252	-7.09064
P08574	CYC1	Cytochrome c1, heme protein, mitochondrial OS=Homo sapiens GN=CYC1 PE=1 SV=3	18.7589	0.0733047	0.153765	0.87953	0.999256	-4.67935	-0.366693	-0.769178	0.4519	0.999047	-4.63331	-0.940332	-1.97245	0.064339	0.818247	-4.16426	-0.0995658	-0.20885	0.836943	0.990632	-6.28906	-0.395645	-0.829909	0.41761	0.795918	-6.41704	0.0853169	0.178961	0.859994	0.955751	-6.99041	0.18569	0.389505	0.701535	0.926489	-7.08369
P08579	SNRPB2	U2 small nuclear ribonucleoprotein B'' OS=Homo sapiens GN=SNRPB2 PE=1 SV=1	16.8839	0.383591	0.731174	0.47371	0.999256	-4.64146	0.645814	1.231	0.233536	0.999047	-4.56203	0.518071	0.987509	0.335962	0.921335	-5.4345	0.343361	0.65449	0.520742	0.990632	-6.1342	0.710242	1.35381	0.191887	0.686724	-5.89974	0.631139	1.20303	0.243931	0.684482	-6.31872	0.734282	1.39964	0.177945	0.60872	-6.22752
P08582	MFI2	Melanotransferrin OS=Homo sapiens GN=MFI2 PE=1 SV=2	19.457	-0.195932	-0.76364	0.454582	0.999256	-4.63735	0.102918	0.40112	0.692865	0.999047	-4.67371	-0.0872281	-0.339969	0.737658	0.976043	-5.84108	-0.217602	-0.8481	0.407076	0.990632	-5.99011	-0.459549	-1.79108	0.0894335	0.560736	-5.2697	-0.350205	-1.36492	0.188431	0.634352	-6.11915	-0.446668	-1.74088	0.0980855	0.504627	-5.73233
P08621	SNRNP70	U1 small nuclear ribonucleoprotein 70 kDa OS=Homo sapiens GN=SNRNP70 PE=1 SV=2	18.5042	-0.178491	-0.85848	0.401466	0.999256	-4.62447	0.0558804	0.268765	0.791045	0.999047	-4.68153	-0.129278	-0.621783	0.54157	0.974055	-5.71077	-0.124942	-0.600929	0.555081	0.990632	-6.16783	-0.208026	-1.00053	0.329788	0.767073	-6.30185	-0.0581006	-0.279443	0.782963	0.925797	-7.00658	-0.0585524	-0.281616	0.781322	0.954915	-7.16178
P08648	ITGA5	Integrin alpha-5 OS=Homo sapiens GN=ITGA5 PE=1 SV=2	19.1579	-0.0953012	-0.462191	0.649261	0.999256	-4.66909	-0.156694	-0.759934	0.456741	0.999047	-4.63783	-0.0408377	-0.198055	0.845133	0.992695	-5.87816	-0.120604	-0.584905	0.565582	0.990632	-6.17735	-0.483079	-2.34283	0.0303277	0.38974	-4.30804	-0.388052	-1.88197	0.0754519	0.47848	-5.35249	-0.533397	-2.58687	0.0182066	0.226423	-4.2084
P08670	VIM	Vimentin OS=Homo sapiens GN=VIM PE=1 SV=4	21.0936	-0.139284	-0.584866	0.565608	0.999256	-4.65793	-0.0868477	-0.36468	0.71943	0.999047	-4.67616	-0.40912	-1.71793	0.102276	0.874532	-4.56804	-0.0670808	-0.281677	0.781275	0.990632	-6.31008	-0.472659	-1.98473	0.0619993	0.511892	-4.9508	-0.157858	-0.662857	0.515487	0.82363	-6.8203	-0.137558	-0.577615	0.570394	0.881011	-7.03002
P08708	RPS17	40S ribosomal protein S17 OS=Homo sapiens GN=RPS17 PE=1 SV=2 [P08708,P0CW22]	19.8251	0.185742	1.12089	0.276481	0.999256	-4.58231	-0.0643821	-0.388526	0.702002	0.999047	-4.67458	0.103453	0.624305	0.539948	0.974055	-5.70927	0.0992645	0.59903	0.55632	0.990632	-6.16897	0.114422	0.690498	0.498338	0.832584	-6.56422	0.168226	1.01519	0.322932	0.738585	-6.52295	-0.0445678	-0.268953	0.790902	0.958212	-7.16542
P08729	KRT7	Keratin, type II cytoskeletal 7 OS=Homo sapiens GN=KRT7 PE=1 SV=5	20.959	-0.183253	-0.998444	0.330773	0.999256	-4.60312	-0.276212	-1.50492	0.148999	0.999047	-4.50595	-0.313923	-1.71039	0.103685	0.874532	-4.57882	-0.226662	-1.23496	0.232096	0.990632	-5.60226	-0.370019	-2.01602	0.0583513	0.500108	-4.89725	-0.385788	-2.10194	0.0493071	0.417273	-4.97512	-0.295472	-1.60986	0.124131	0.524166	-5.93215
P08754	GNAI3	Guanine nucleotide-binding protein G(k) subunit alpha OS=Homo sapiens GN=GNAI3 PE=1 SV=3	20.299	-0.11169	-0.52619	0.604924	0.999256	-4.66358	-0.241322	-1.1369	0.269896	0.999047	-4.57945	-0.268739	-1.26607	0.220988	0.881812	-5.14944	-0.201155	-0.947671	0.355349	0.990632	-5.90264	-0.537968	-2.53445	0.0203429	0.330729	-3.94029	-0.274198	-1.29179	0.212124	0.649551	-6.21191	-0.237507	-1.11893	0.277296	0.70889	-6.56851
P08758	ANXA5	Annexin A5 OS=Homo sapiens GN=ANXA5 PE=1 SV=2	20.4491	-0.145058	-0.842555	0.410094	0.999256	-4.62672	-0.309986	-1.80052	0.0878832	0.999047	-4.43814	-0.212433	-1.2339	0.232481	0.884382	-5.18544	-0.30316	-1.76087	0.0945571	0.990632	-4.88793	-0.128234	-0.744831	0.465606	0.813134	-6.52473	-0.103816	-0.603006	0.553727	0.840451	-6.85907	-0.299228	-1.73803	0.0985965	0.504627	-5.73679
P08865	RPSA	40S ribosomal protein SA OS=Homo sapiens GN=RPSA PE=1 SV=4	21.1527	-0.166069	-0.944319	0.357014	0.999256	-4.61169	0.00356074	0.0202474	0.98406	0.999388	-4.68792	-0.227121	-1.29148	0.212228	0.874532	-5.12048	-0.367924	-2.09212	0.0502722	0.911255	-4.34728	-0.155062	-0.88173	0.389084	0.789685	-6.41288	-0.137232	-0.780343	0.444927	0.805543	-6.73409	-0.191877	-1.09107	0.289061	0.716621	-6.59878
P09038	FGF2	Fibroblast growth factor 2 OS=Homo sapiens GN=FGF2 PE=1 SV=3	20.2725	0.254062	1.33493	0.197878	0.999256	-4.54164	0.106631	0.560277	0.581922	0.999047	-4.66036	-0.0337666	-0.177421	0.86108	0.993149	-5.88193	-0.0501741	-0.263632	0.794938	0.990632	-6.31508	0.0717896	0.377208	0.710254	0.925443	-6.73543	-0.328248	-1.72473	0.101018	0.505481	-5.60477	-0.0316865	-0.166492	0.869552	0.967977	-7.18873
P09104	ENO2	Gamma-enolase OS=Homo sapiens GN=ENO2 PE=1 SV=3	20.4312	-0.00234381	-0.0101873	0.991979	0.999417	-4.68795	0.254896	1.1079	0.281911	0.999047	-4.5846	0.375574	1.63242	0.119267	0.874532	-4.68823	0.188286	0.818381	0.423416	0.990632	-6.01448	0.174213	0.757214	0.45833	0.808164	-6.51534	-0.045234	-0.196608	0.846249	0.951201	-7.02713	0.0962349	0.418283	0.680491	0.918779	-7.11202
P09132	SRP19	Signal recognition particle 19 kDa protein OS=Homo sapiens GN=SRP19 PE=1 SV=3	18.6256	0.2445	1.51051	0.147579	0.999256	-4.50473	0.167777	1.03652	0.31314	0.999047	-4.59685	0.163286	1.00877	0.325923	0.921335	-5.41492	0.264227	1.63238	0.119276	0.990632	-5.08014	0.244301	1.50928	0.14789	0.623791	-5.69125	-0.0903484	-0.558167	0.583333	0.858932	-6.8858	0.266223	1.64471	0.116686	0.5153	-5.88013
P09211	GSTP1	Glutathione S-transferase P OS=Homo sapiens GN=GSTP1 PE=1 SV=2	20.8366	-0.132263	-0.507644	0.617621	0.999256	-4.66524	0.178959	0.686872	0.500569	0.999047	-4.6468	0.323953	1.24338	0.229047	0.881812	-5.17491	0.156304	0.599918	0.55574	0.990632	-6.16844	-0.0933629	-0.358341	0.72409	0.926972	-6.7426	-0.0799392	-0.306819	0.762362	0.915498	-6.99823	0.00131354	0.00504155	0.996031	0.998694	-7.20322
P09234	SNRPC	U1 small nuclear ribonucleoprotein C OS=Homo sapiens GN=SNRPC PE=1 SV=1	21.1572	-0.046762	-0.179038	0.859828	0.999256	-4.6851	0.169313	0.648251	0.524681	0.999047	-4.65121	-0.0197575	-0.0756457	0.940502	0.993903	-5.89448	-0.0932143	-0.35689	0.725158	0.990632	-6.28567	-0.00642644	-0.024605	0.98063	0.993577	-6.80887	0.123315	0.472138	0.642275	0.869094	-6.93148	-0.0780963	-0.299008	0.768222	0.950002	-7.15652
P09382	LGALS1	Galectin-1 OS=Homo sapiens GN=LGALS1 PE=1 SV=2	22.1626	0.160443	0.703416	0.490438	0.999256	-4.64484	0.0632295	0.277211	0.784651	0.999047	-4.68112	0.307887	1.34984	0.193136	0.874532	-5.05217	-0.0563423	-0.247016	0.80758	0.990632	-6.3194	-0.204881	-0.898239	0.380445	0.789444	-6.39822	-0.479032	-2.10017	0.04948	0.417273	-4.97827	-0.0883413	-0.387306	0.70289	0.926489	-7.12498
P09417	QDPR	Dihydropteridine reductase OS=Homo sapiens GN=QDPR PE=1 SV=2	18.7056	-0.293834	-0.593053	0.56023	0.999256	-4.6571	-0.117586	-0.237326	0.814977	0.999047	-4.68294	-0.0160597	-0.0324136	0.974485	0.993903	-5.89675	-0.17623	-0.355689	0.726042	0.990632	-6.28611	-0.341277	-0.688807	0.499378	0.832584	-6.5654	-0.0284883	-0.0574986	0.954756	0.979622	-7.04559	-0.826033	-1.6672	0.112086	0.511758	-5.84612
P09429	HMGB1	High mobility group protein B1 OS=Homo sapiens GN=HMGB1 PE=1 SV=3	20.4489	-0.0941686	-0.736326	0.470643	0.999256	-4.64082	-0.0617476	-0.482819	0.634812	0.999047	-4.66739	-0.238666	-1.86618	0.0777334	0.874532	-4.3496	-0.203111	-1.58817	0.128963	0.990632	-5.14379	-0.199378	-1.55899	0.135714	0.607227	-5.62084	-0.393669	-3.07819	0.00625679	0.123337	-3.04501	-0.122517	-0.957986	0.350257	0.745419	-6.73398
P09486	SPARC	SPARC OS=Homo sapiens GN=SPARC PE=1 SV=1	18.9973	-0.21017	-0.832232	0.41575	0.999256	-4.62817	-0.522367	-2.06847	0.0526679	0.999047	-4.37204	-0.931729	-3.68946	0.00158463	0.246729	-1.02372	-1.31043	-5.18906	5.43516e-05	0.00952361	2.02794	-1.13825	-4.50726	0.000248328	0.011518	0.313071	-1.25141	-4.95535	9.1092e-05	0.00350371	1.1241	-1.23418	-4.88711	0.000106017	0.0034831	0.841179
P09493	TPM1	Tropomyosin alpha-1 chain OS=Homo sapiens GN=TPM1 PE=1 SV=2	18.5368	-0.253652	-0.83172	0.416032	0.999256	-4.62824	-0.11698	-0.383573	0.705608	0.999047	-4.67492	-0.256626	-0.841472	0.410685	0.93506	-5.55876	-0.257732	-0.845097	0.408709	0.990632	-5.99261	-0.582419	-1.90974	0.0715832	0.516979	-5.07691	-0.810678	-2.65819	0.0156386	0.232661	-3.91676	-0.787579	-2.58245	0.018378	0.226423	-4.21719
P09496	CLTA	Clathrin light chain A OS=Homo sapiens GN=CLTA PE=1 SV=1	19.4833	0.0192505	0.0614167	0.951677	0.999256	-4.68762	-0.0373994	-0.119319	0.906291	0.999047	-4.68669	0.275045	0.877504	0.391315	0.930259	-5.52978	0.117007	0.373299	0.713112	0.990632	-6.2796	0.25644	0.818146	0.423547	0.795918	-6.46701	-0.0947747	-0.302369	0.765698	0.916873	-6.99964	0.388538	1.23959	0.230414	0.658377	-6.42982
P09497	CLTB	Clathrin light chain B OS=Homo sapiens GN=CLTB PE=1 SV=1	19.8859	-0.0272366	-0.116503	0.908493	0.999256	-4.68675	0.0727486	0.311177	0.759098	0.999047	-4.67936	0.184868	0.79076	0.43897	0.941426	-5.59764	-0.256981	-1.09922	0.285584	0.990632	-5.75282	-0.202215	-0.864961	0.397989	0.794466	-6.42752	-0.225942	-0.96645	0.346117	0.756597	-6.57091	-0.135709	-0.580484	0.568498	0.879348	-7.02831
P09525	ANXA4	Annexin A4 OS=Homo sapiens GN=ANXA4 PE=1 SV=4	19.9369	0.308436	1.5006	0.150106	0.999256	-4.50689	0.00111024	0.00540156	0.995747	0.999388	-4.68795	0.152791	0.74336	0.466475	0.950427	-5.63195	0.256123	1.24609	0.228073	0.990632	-5.58925	-0.263702	-1.28296	0.215134	0.707632	-5.9886	-0.199646	-0.971317	0.343752	0.752912	-6.56621	-0.316511	-1.53989	0.140289	0.550339	-6.03403
P09543	CNP	2',3'-cyclic-nucleotide 3'-phosphodiesterase OS=Homo sapiens GN=CNP PE=1 SV=2	18.7409	-0.391331	-0.951428	0.353488	0.999256	-4.61059	-0.286703	-0.697051	0.494321	0.999047	-4.6456	-0.0807045	-0.196214	0.846553	0.992695	-5.87851	-0.420593	-1.02257	0.31952	0.990632	-5.83106	-0.103169	-0.250831	0.804672	0.940687	-6.7765	-0.213362	-0.518739	0.61001	0.86699	-6.90766	-0.539757	-1.31229	0.205256	0.636313	-6.34045
P09601	HMOX1	Heme oxygenase 1 OS=Homo sapiens GN=HMOX1 PE=1 SV=1	18.5735	0.0979751	0.501258	0.622022	0.999256	-4.6658	-0.170377	-0.871681	0.394404	0.999047	-4.62257	-0.15665	-0.80145	0.432908	0.939059	-5.58963	-0.333667	-1.7071	0.104306	0.990632	-4.96965	-0.175612	-0.898461	0.38033	0.789444	-6.39802	-0.186558	-0.954462	0.351991	0.759357	-6.58238	-0.171681	-0.878349	0.390869	0.781335	-6.80726
P09622	DLD	Dihydrolipoyl dehydrogenase, mitochondrial OS=Homo sapiens GN=DLD PE=1 SV=2	19.0954	0.218281	0.856356	0.40261	0.999256	-4.62477	-0.0515514	-0.202245	0.841903	0.999047	-4.68431	0.207815	0.815297	0.425135	0.93506	-5.57911	-0.0522916	-0.20515	0.839665	0.990632	-6.32905	0.125797	0.493524	0.627372	0.884543	-6.68327	0.0313416	0.122959	0.903448	0.969869	-7.03942	0.280992	1.10238	0.284241	0.714265	-6.58657
P09651	HNRNPA1	Heterogeneous nuclear ribonucleoprotein A1 OS=Homo sapiens GN=HNRNPA1 PE=1 SV=5	20.1447	0.12059	0.690314	0.498451	0.999256	-4.64639	-0.0410385	-0.234924	0.816813	0.999047	-4.68304	-0.00825669	-0.0472653	0.962801	0.993903	-5.89618	-0.0747858	-0.42811	0.673447	0.990632	-6.25735	-0.0189595	-0.108534	0.914725	0.975336	-6.80306	-0.0328129	-0.187837	0.853022	0.955046	-7.02889	0.060722	0.347602	0.732009	0.937592	-7.14015
P09661	SNRPA1	U2 small nuclear ribonucleoprotein A' OS=Homo sapiens GN=SNRPA1 PE=1 SV=2	19.0399	-0.0226501	-0.0817064	0.935746	0.999256	-4.68736	0.223763	0.807187	0.429677	0.999047	-4.6316	-0.100938	-0.364116	0.719844	0.976043	-5.83285	-0.0848277	-0.306001	0.762975	0.990632	-6.30281	0.121475	0.438201	0.666246	0.904134	-6.70978	0.0215233	0.0776413	0.938936	0.979027	-7.04417	-0.0306775	-0.110664	0.913059	0.974926	-7.19683
P09668	CTSH	Pro-cathepsin H OS=Homo sapiens GN=CTSH PE=1 SV=4	20.1055	0.0859691	0.252308	0.803547	0.999256	-4.68229	0.253039	0.742635	0.466903	0.999047	-4.64003	0.197042	0.578294	0.569945	0.974055	-5.73571	0.0089325	0.0262157	0.979362	0.996946	-6.35017	-0.256876	-0.753898	0.460272	0.808164	-6.51787	-0.0945899	-0.277609	0.784349	0.925797	-7.00711	0.260377	0.764172	0.454272	0.815931	-6.90205
P09669	COX6C	Cytochrome c oxidase subunit 6C OS=Homo sapiens GN=COX6C PE=1 SV=2	18.9368	0.26494	0.422471	0.677485	0.999256	-4.67217	0.190639	0.303992	0.764481	0.999047	-4.67975	0.384301	0.612804	0.547366	0.974055	-5.71606	-0.152547	-0.24325	0.810452	0.990632	-6.32034	-0.929839	-1.48272	0.154759	0.631374	-5.72815	0.468944	0.747774	0.46387	0.813753	-6.75932	-0.298005	-0.475197	0.640134	0.909451	-7.08567
P09874	PARP1	Poly [ADP-ribose] polymerase 1 OS=Homo sapiens GN=PARP1 PE=1 SV=4	17.5797	-0.202816	-1.12934	0.272991	0.999256	-4.5808	-0.383015	-2.13275	0.0463867	0.999047	-4.35572	-0.434739	-2.42077	0.0258134	0.714156	-3.43722	-0.278097	-1.54854	0.138202	0.990632	-5.19972	-0.273449	-1.52265	0.144528	0.622736	-5.67248	-0.540223	-3.00813	0.00730499	0.135529	-3.19366	-0.0784849	-0.43703	0.66708	0.914695	-7.1037
P09936	UCHL1	Ubiquitin carboxyl-terminal hydrolase isozyme L1 OS=Homo sapiens GN=UCHL1 PE=1 SV=2	21.5612	-0.178627	-0.902563	0.378204	0.999256	-4.61804	-0.0138348	-0.0699042	0.94501	0.999388	-4.68752	-0.178813	-0.903505	0.377717	0.921831	-5.50818	-0.137928	-0.696918	0.494402	0.990632	-6.10562	-0.23004	-1.16234	0.259674	0.726075	-6.1306	-0.151848	-0.767256	0.452481	0.810866	-6.74435	-0.368978	-1.86437	0.0779994	0.476764	-5.53378
P09960	LTA4H	Leukotriene A-4 hydrolase OS=Homo sapiens GN=LTA4H PE=1 SV=2	19.0755	-0.166133	-0.934692	0.361826	0.999256	-4.61318	-0.060868	-0.342455	0.735817	0.999047	-4.67755	0.188277	1.05928	0.302923	0.921335	-5.36692	0.006165	0.0346854	0.972697	0.996946	-6.34991	-0.120792	-0.6796	0.50506	0.832584	-6.5718	-0.109999	-0.618876	0.543443	0.837914	-6.84913	-0.085554	-0.481343	0.635841	0.907812	-7.08263
P09972	ALDOC	Fructose-bisphosphate aldolase C OS=Homo sapiens GN=ALDOC PE=1 SV=2	20.2995	-0.214702	-0.671219	0.510264	0.999256	-4.64861	-0.147391	-0.460785	0.650251	0.999047	-4.6692	0.102305	0.319835	0.752629	0.976066	-5.84752	0.137738	0.430609	0.671661	0.990632	-6.25627	0.0364856	0.114064	0.910399	0.973355	-6.80242	-0.102167	-0.319403	0.752951	0.915498	-6.99413	0.0166094	0.0519257	0.959137	0.98731	-7.20183
P0C0S5	H2AFZ	Histone H2A.Z OS=Homo sapiens GN=H2AFZ PE=1 SV=2 [P0C0S5,Q71UI9]	19.4805	-0.340111	-0.724944	0.477434	0.999256	-4.64223	-0.747301	-1.59287	0.127904	0.999047	-4.48646	-1.11011	-2.36619	0.0289029	0.723491	-3.53266	-0.923151	-1.96769	0.0640706	0.990582	-4.5575	-0.64125	-1.36682	0.187844	0.685585	-5.883	-0.564998	-1.20429	0.243457	0.684369	-6.31725	-0.348162	-0.742105	0.467217	0.824162	-6.91895
P10155	TROVE2	60 kDa SS-A/Ro ribonucleoprotein OS=Homo sapiens GN=TROVE2 PE=1 SV=2	19.1186	0.0645171	0.238506	0.814075	0.999256	-4.68289	-0.0920821	-0.340408	0.737332	0.999047	-4.67767	-0.0157951	-0.0583913	0.954055	0.993903	-5.8956	0.0316476	0.116995	0.908108	0.990632	-6.34353	-0.323884	-1.19733	0.246092	0.715851	-6.09064	0.0740081	0.273592	0.787388	0.925797	-7.00827	-0.208578	-0.77107	0.450271	0.814309	-6.89667
P10253	GAA	Lysosomal alpha-glucosidase OS=Homo sapiens GN=GAA PE=1 SV=4	17.7504	0.286796	1.09322	0.28814	0.999256	-4.58717	0.132683	0.505768	0.618912	0.999047	-4.66541	0.303741	1.15781	0.261473	0.912262	-5.26743	0.12297	0.468741	0.644657	0.990632	-6.23894	0.646709	2.46515	0.0235312	0.349324	-4.07498	0.0951684	0.362767	0.720835	0.90721	-6.97877	0.260608	0.993397	0.333161	0.737256	-6.69954
P10301	RRAS	Ras-related protein R-Ras OS=Homo sapiens GN=RRAS PE=1 SV=1	19.1229	0.507619	1.71198	0.103386	0.999256	-4.45911	0.161468	0.544563	0.59247	0.999047	-4.66187	0.190573	0.64272	0.528185	0.974055	-5.69815	0.557838	1.88135	0.075541	0.990632	-4.69845	0.249557	0.841648	0.410589	0.795918	-6.44744	0.36662	1.23645	0.231552	0.671861	-6.27926	0.0706076	0.238129	0.814363	0.964511	-7.17358
P10412	HIST1H1E	Histone H1.4 OS=Homo sapiens GN=HIST1H1E PE=1 SV=2	22.1432	-0.134666	-0.728436	0.475344	0.999256	-4.6418	-0.1067	-0.577165	0.570692	0.999047	-4.6587	-0.4285	-2.31785	0.0319237	0.737827	-3.6163	-0.400074	-2.16409	0.0435784	0.892508	-4.22213	-0.186572	-1.00921	0.325717	0.767073	-6.29324	-0.0279263	-0.151059	0.881542	0.96354	-7.0354	-0.128353	-0.694291	0.496011	0.842502	-6.95395
P10599	TXN	Thioredoxin OS=Homo sapiens GN=TXN PE=1 SV=3	19.9534	0.0848832	0.177787	0.860796	0.999256	-4.68514	0.120939	0.253305	0.802788	0.999047	-4.68225	0.413309	0.865673	0.397608	0.930259	-5.53942	-0.0310746	-0.0650854	0.948795	0.996526	-6.34836	-0.010308	-0.0215901	0.983003	0.993577	-6.80894	-0.0521322	-0.109191	0.914211	0.973159	-7.04109	0.0164638	0.0344834	0.972856	0.993155	-7.20262
P10606	COX5B	Cytochrome c oxidase subunit 5B, mitochondrial OS=Homo sapiens GN=COX5B PE=1 SV=2	19.5096	-0.36983	-0.981364	0.338904	0.999256	-4.60586	-0.0725914	-0.192625	0.849323	0.999047	-4.68465	0.104462	0.277197	0.784661	0.983556	-5.85987	0.0532817	0.141386	0.889073	0.990632	-6.34032	-0.491585	-1.30445	0.207862	0.698327	-5.96207	-0.169067	-0.448628	0.65884	0.881996	-6.94267	0.330774	0.877726	0.391198	0.781335	-6.80781
P10619	CTSA	Lysosomal protective protein OS=Homo sapiens GN=CTSA PE=1 SV=2	19.3652	-0.114131	-0.530516	0.60198	0.999256	-4.66318	-0.177496	-0.825057	0.41971	0.999047	-4.62916	-0.112012	-0.520667	0.608691	0.974055	-5.76607	-0.337905	-1.57069	0.132972	0.990632	-5.16859	-0.0584642	-0.27176	0.788775	0.936515	-6.77083	-0.0592657	-0.275486	0.785955	0.925797	-7.00773	-0.0633812	-0.294616	0.771523	0.950002	-7.15788
P10620	MGST1	Microsomal glutathione S-transferase 1 OS=Homo sapiens GN=MGST1 PE=1 SV=1	19.407	0.110803	0.488605	0.630786	0.999256	-4.6669	0.171955	0.758264	0.457716	0.999047	-4.63804	0.239853	1.05767	0.303637	0.921335	-5.36848	0.11885	0.524088	0.606356	0.990632	-6.21124	0.103953	0.458397	0.651934	0.898967	-6.70046	0.427788	1.8864	0.0748223	0.47848	-5.34516	0.164037	0.723348	0.478392	0.834539	-6.93294
P10644	PRKAR1A	cAMP-dependent protein kinase type I-alpha regulatory subunit OS=Homo sapiens GN=PRKAR1A PE=1 SV=1	18.8602	-0.31563	-1.26756	0.220467	0.999256	-4.55499	0.0178042	0.0715012	0.943756	0.999388	-4.6875	-0.177182	-0.711557	0.485496	0.961648	-5.65385	-0.0863479	-0.346771	0.732624	0.990632	-6.28929	-0.333597	-1.33972	0.196345	0.689612	-5.91773	-0.502461	-2.01787	0.0581423	0.440819	-5.12252	-0.447972	-1.79905	0.088124	0.499898	-5.64
P10768	ESD	S-formylglutathione hydrolase OS=Homo sapiens GN=ESD PE=1 SV=2	19.658	-0.121594	-0.614793	0.546079	0.999256	-4.65484	-0.292833	-1.48059	0.155319	0.999047	-4.51122	-0.125545	-0.634765	0.533249	0.974055	-5.70299	-0.138582	-0.700685	0.492102	0.990632	-6.103	-0.232206	-1.17406	0.255066	0.71957	-6.11734	-0.360846	-1.82447	0.0840536	0.484579	-5.44652	-0.470519	-2.37899	0.028149	0.279188	-4.6145
P10809	HSPD1	60 kDa heat shock protein, mitochondrial OS=Homo sapiens GN=HSPD1 PE=1 SV=2	20.3752	0.0872188	0.375857	0.711241	0.999256	-4.67544	0.164378	0.708364	0.487431	0.999047	-4.64425	0.158288	0.682118	0.503502	0.974055	-5.67332	0.110221	0.474981	0.640285	0.990632	-6.23597	0.184041	0.793099	0.437639	0.805766	-6.4873	0.171153	0.73756	0.46991	0.817197	-6.76702	0.261066	1.12503	0.27477	0.706246	-6.5618
P11021	HSPA5	78 kDa glucose-regulated protein OS=Homo sapiens GN=HSPA5 PE=1 SV=2	21.1885	-0.00919009	-0.051919	0.959142	0.999256	-4.68772	0.0790618	0.446656	0.660238	0.999047	-4.67032	0.0386266	0.218219	0.829615	0.992695	-5.87407	-0.106153	-0.599707	0.555878	0.990632	-6.16856	0.0485051	0.274027	0.787059	0.936042	-6.77019	-0.0267103	-0.150899	0.881667	0.96354	-7.03542	0.246477	1.39246	0.180072	0.609908	-6.23702
P11047	LAMC1	Laminin subunit gamma-1 OS=Homo sapiens GN=LAMC1 PE=1 SV=3	17.6742	0.0934525	0.417892	0.680771	0.999256	-4.6725	-0.180141	-0.805541	0.430603	0.999047	-4.63182	-0.127538	-0.570314	0.575234	0.974055	-5.74009	-0.433774	-1.93971	0.0676053	0.990632	-4.60363	-0.315387	-1.41032	0.174815	0.672218	-5.82606	-0.513263	-2.29516	0.0334397	0.340222	-4.62277	-0.483436	-2.16179	0.0437793	0.371612	-5.01899
P11142	HSPA8	Heat shock cognate 71 kDa protein OS=Homo sapiens GN=HSPA8 PE=1 SV=1	20.5085	-0.0729745	-0.479934	0.636824	0.999256	-4.66763	0.0193157	0.127034	0.900266	0.999047	-4.68652	0.125187	0.82332	0.420672	0.93506	-5.57293	-0.0766293	-0.50397	0.620151	0.990632	-6.22165	-0.0150265	-0.0988252	0.922326	0.979466	-6.80411	-0.247233	-1.62598	0.120638	0.534414	-5.75503	0.000438168	0.00288171	0.997731	0.998694	-7.20323
P11166	SLC2A1	Solute carrier family 2, facilitated glucose transporter member 1 OS=Homo sapiens GN=SLC2A1 PE=1 SV=2	20.4907	-0.137883	-0.655503	0.520104	0.999256	-4.6504	-0.0603045	-0.286691	0.777492	0.999047	-4.68065	-0.158862	-0.755241	0.459485	0.948997	-5.62353	-0.0765982	-0.364152	0.719817	0.990632	-6.28302	-0.353711	-1.68156	0.10923	0.583368	-5.43985	-0.30577	-1.45365	0.162574	0.603006	-6.00104	-0.228052	-1.08417	0.29203	0.718459	-6.60617
P11216	PYGB	Glycogen phosphorylase, brain form OS=Homo sapiens GN=PYGB PE=1 SV=5	18.9098	-0.155567	-0.857793	0.401836	0.999256	-4.62457	-0.073169	-0.403452	0.691178	0.999047	-4.67354	0.0598594	0.330063	0.74501	0.976043	-5.8443	0.190063	1.04801	0.307955	0.990632	-5.80566	-0.0667607	-0.368117	0.716908	0.926972	-6.73893	0.0794425	0.438044	0.666358	0.886619	-6.94752	-0.00208618	-0.0115032	0.990943	0.998542	-7.20317
P11233	RALA	Ras-related protein Ral-A OS=Homo sapiens GN=RALA PE=1 SV=1	19.0276	-0.251612	-0.576779	0.570947	0.999256	-4.65874	-0.370585	-0.849504	0.406314	0.999047	-4.62574	-0.987161	-2.2629	0.0357107	0.740996	-3.71028	-0.298717	-0.684759	0.501872	0.990632	-6.11399	-0.480345	-1.10111	0.28478	0.746885	-6.19805	-0.40634	-0.931467	0.363448	0.767808	-6.60401	-0.752769	-1.7256	0.100859	0.504627	-5.75623
P11279	LAMP1	Lysosome-associated membrane glycoprotein 1 OS=Homo sapiens GN=LAMP1 PE=1 SV=3	19.6799	0.515789	1.38771	0.181492	0.999256	-4.53085	0.198121	0.533039	0.600267	0.999047	-4.66295	0.259585	0.698406	0.493493	0.965726	-5.66264	0.128055	0.344529	0.734282	0.990632	-6.29008	0.105989	0.285161	0.778646	0.932473	-6.76696	0.497481	1.33846	0.196748	0.641382	-6.1532	-0.11857	-0.319009	0.753246	0.950002	-7.15008
P11387	TOP1	DNA topoisomerase 1 OS=Homo sapiens GN=TOP1 PE=1 SV=2	17.9727	-0.102779	-0.439739	0.665151	0.999256	-4.67086	-0.0798391	-0.341591	0.736456	0.999047	-4.6776	0.0330528	0.141416	0.889049	0.993149	-5.88752	0.211685	0.905692	0.376588	0.990632	-5.9406	0.227356	0.97274	0.343062	0.776669	-6.32896	0.151651	0.648837	0.52431	0.827867	-6.8297	0.182994	0.78294	0.443437	0.808425	-6.88731
P11388	TOP2A	DNA topoisomerase 2-alpha OS=Homo sapiens GN=TOP2A PE=1 SV=3	17.2131	-0.0939622	-0.359199	0.723458	0.999256	-4.67651	0.0170888	0.0653271	0.948605	0.999388	-4.68758	0.238293	0.910947	0.373883	0.921335	-5.50189	0.248437	0.949727	0.35433	0.990632	-5.90074	0.345433	1.32052	0.202549	0.693689	-5.94198	0.660654	2.52555	0.0207283	0.25739	-4.18067	0.308926	1.18097	0.252377	0.686203	-6.49873
P11413	G6PD	Glucose-6-phosphate 1-dehydrogenase OS=Homo sapiens GN=G6PD PE=1 SV=4	19.901	-0.0705937	-0.331865	0.743671	0.999256	-4.67818	-0.216886	-1.01959	0.320894	0.999047	-4.59966	-0.007698	-0.0361887	0.971514	0.993903	-5.89663	-0.152734	-0.718012	0.481599	0.990632	-6.09078	-0.213961	-1.00584	0.327292	0.767073	-6.29659	-0.196289	-0.922767	0.367848	0.772433	-6.61207	-0.395951	-1.86139	0.0784376	0.477591	-5.53868
P11586	MTHFD1	C-1-tetrahydrofolate synthase, cytoplasmic OS=Homo sapiens GN=MTHFD1 PE=1 SV=3	19.8349	-0.137252	-0.846764	0.407802	0.999256	-4.62613	-0.211025	-1.30189	0.208716	0.999047	-4.54825	-0.00899759	-0.0555097	0.95632	0.993903	-5.89576	-0.0983821	-0.606957	0.551157	0.990632	-6.16418	-0.197115	-1.21608	0.23904	0.715851	-6.06881	-0.249202	-1.53743	0.140889	0.570822	-5.88411	-0.335841	-2.07193	0.0523109	0.406376	-5.17961
P11717	IGF2R	Cation-independent mannose-6-phosphate receptor OS=Homo sapiens GN=IGF2R PE=1 SV=3	18.1399	-0.0542567	-0.243133	0.810542	0.999256	-4.6827	-0.137568	-0.616463	0.545	0.999047	-4.65466	-0.221065	-0.990626	0.334478	0.921335	-5.43165	-0.230724	-1.03391	0.314328	0.990632	-5.81981	-0.217965	-0.976733	0.341133	0.775167	-6.32511	-0.381813	-1.71096	0.103578	0.505481	-5.62611	-0.275587	-1.23494	0.232099	0.659496	-6.43538
P11766	ADH5	Alcohol dehydrogenase class-3 OS=Homo sapiens GN=ADH5 PE=1 SV=4	19.5205	-0.159462	-0.916252	0.371167	0.999256	-4.61598	-0.213005	-1.22391	0.236142	0.999047	-4.56338	0.044554	0.256003	0.800735	0.990207	-5.86536	0.0876383	0.503562	0.620433	0.990632	-6.22186	0.00890719	0.0511799	0.959723	0.989433	-6.80782	-0.0309749	-0.177979	0.860648	0.955804	-7.03077	-0.161641	-0.928777	0.364805	0.759437	-6.76153
P11908	PRPS2	Ribose-phosphate pyrophosphokinase 2 OS=Homo sapiens GN=PRPS2 PE=1 SV=2	18.6958	-0.252856	-1.61751	0.122463	0.999256	-4.48089	-0.142692	-0.912793	0.372937	0.999047	-4.6165	-0.16011	-1.02422	0.318763	0.921335	-5.40046	-0.115259	-0.737306	0.470061	0.990632	-6.07684	-0.187657	-1.20043	0.244914	0.715851	-6.08705	-0.337734	-2.16047	0.0438947	0.388887	-4.87033	-0.159104	-1.01778	0.321732	0.731114	-6.67518
P11940	PABPC1	Polyadenylate-binding protein 1 OS=Homo sapiens GN=PABPC1 PE=1 SV=2	20.3625	-0.102092	-0.649114	0.524135	0.999256	-4.65111	-0.0393866	-0.250424	0.804982	0.999047	-4.68238	-0.0716196	-0.455365	0.654074	0.974055	-5.79673	-0.208637	-1.32653	0.20059	0.990632	-5.49235	-0.297663	-1.89257	0.0739535	0.522696	-5.10532	-0.241445	-1.53513	0.141449	0.570822	-5.88738	-0.243703	-1.54949	0.137974	0.548768	-6.02026
P12004	PCNA	Proliferating cell nuclear antigen OS=Homo sapiens GN=PCNA PE=1 SV=1	21.1689	0.0807454	0.388836	0.701777	0.999256	-4.67456	0.13192	0.635273	0.532925	0.999047	-4.65264	0.210089	1.0117	0.324557	0.921335	-5.41219	0.100258	0.482799	0.634826	0.990632	-6.23219	0.240532	1.1583	0.261278	0.726951	-6.13515	-0.0437547	-0.210704	0.83539	0.949143	-7.02414	0.19206	0.924882	0.366775	0.759437	-6.76515
P12081	HARS	Histidine--tRNA ligase, cytoplasmic OS=Homo sapiens GN=HARS PE=1 SV=2	18.8879	0.117112	0.472159	0.64226	0.999256	-4.66827	0.0307212	0.123859	0.902745	0.999047	-4.68659	-0.0446103	-0.179855	0.859195	0.993149	-5.8815	-0.0883583	-0.356234	0.725641	0.990632	-6.28591	-0.0804884	-0.324505	0.749148	0.932473	-6.75454	-0.337871	-1.36219	0.189274	0.634352	-6.12268	-0.0285224	-0.114993	0.909673	0.974926	-7.19631
P12236	SLC25A6	ADP/ATP translocase 3 OS=Homo sapiens GN=SLC25A6 PE=1 SV=4	20.4866	-0.262898	-1.03927	0.311892	0.999256	-4.59639	-0.259093	-1.02423	0.318756	0.999047	-4.59889	-0.232701	-0.919899	0.369307	0.921335	-5.49427	-0.244195	-0.965337	0.346659	0.990632	-5.8862	-0.315309	-1.24646	0.22794	0.715851	-6.03283	-0.00244481	-0.00966466	0.992391	0.998073	-7.04727	0.0886101	0.350288	0.730026	0.937592	-7.13918
P12268	IMPDH2	Inosine-5'-monophosphate dehydrogenase 2 OS=Homo sapiens GN=IMPDH2 PE=1 SV=2	19.6868	0.0669198	0.192986	0.849045	0.999256	-4.68464	0.298763	0.861583	0.399799	0.999047	-4.62402	0.339019	0.977674	0.340679	0.921335	-5.44343	0.197165	0.568592	0.576379	0.990632	-6.18679	0.144262	0.416028	0.682111	0.913504	-6.71954	-0.0531755	-0.153349	0.879761	0.96346	-7.03503	0.217611	0.627553	0.537863	0.867594	-6.9991
P12270	TPR	Nucleoprotein TPR OS=Homo sapiens GN=TPR PE=1 SV=3	19.0191	0.1169	0.716335	0.48261	0.999256	-4.64328	0.187403	1.14836	0.265256	0.999047	-4.57738	0.205506	1.25929	0.223374	0.881812	-5.1571	0.0571499	0.350201	0.73009	0.990632	-6.28808	0.170281	1.04344	0.310008	0.75773	-6.25864	0.00535445	0.0328108	0.974172	0.989227	-7.04676	-0.00522306	-0.0320056	0.974806	0.993357	-7.2027
P12429	ANXA3	Annexin A3 OS=Homo sapiens GN=ANXA3 PE=1 SV=3	19.7955	-0.0101682	-0.0655642	0.948419	0.999256	-4.68757	-0.169571	-1.09339	0.288069	0.999047	-4.58714	0.00373477	0.0240817	0.981042	0.993903	-5.89698	-0.163727	-1.0557	0.304513	0.990632	-5.79785	-0.22396	-1.44409	0.165213	0.64864	-5.78088	-0.204093	-1.31598	0.204039	0.644829	-6.18169	-0.423619	-2.73148	0.0133607	0.193302	-3.91648
P12814	ACTN1	Alpha-actinin-1 OS=Homo sapiens GN=ACTN1 PE=1 SV=2	20.5079	-0.0387033	-0.235277	0.816543	0.999256	-4.68303	-0.0823974	-0.500894	0.622274	0.999047	-4.66584	-0.155331	-0.944259	0.357044	0.921335	-5.47317	-0.167604	-1.01886	0.321233	0.990632	-5.83472	-0.083516	-0.507693	0.617587	0.883166	-6.67598	-0.177031	-1.07617	0.295502	0.720508	-6.45999	-0.197454	-1.20032	0.244957	0.67785	-6.47629
P12955	PEPD	Xaa-Pro dipeptidase OS=Homo sapiens GN=PEPD PE=1 SV=3	19.7585	0.259102	1.45018	0.163526	0.999256	-4.51774	0.461678	2.58399	0.0183181	0.999047	-4.23844	0.570912	3.19537	0.00482153	0.404224	-1.99399	0.130569	0.730789	0.473939	0.990632	-6.08159	0.226686	1.26875	0.220052	0.708207	-6.00595	-0.0489615	-0.274035	0.787053	0.925797	-7.00814	-0.0684409	-0.383061	0.705982	0.927422	-7.12668
P12956	XRCC6	X-ray repair cross-complementing protein 6 OS=Homo sapiens GN=XRCC6 PE=1 SV=2	19.442	-0.110858	-0.761737	0.45569	0.999256	-4.6376	-0.141968	-0.975504	0.341726	0.999047	-4.6068	-0.0288819	-0.198456	0.844824	0.992695	-5.87808	-0.103151	-0.708784	0.487176	0.990632	-6.09733	-0.0520234	-0.357468	0.724733	0.926972	-6.74292	0.0377713	0.259537	0.798048	0.931427	-7.01217	-0.0628817	-0.432078	0.670611	0.916724	-7.10593
P13010	XRCC5	X-ray repair cross-complementing protein 5 OS=Homo sapiens GN=XRCC5 PE=1 SV=3	18.9198	-0.0697797	-0.426702	0.674454	0.999256	-4.67185	-0.156005	-0.953969	0.352234	0.999047	-4.61019	-0.229549	-1.40369	0.176752	0.874532	-4.98698	-0.194678	-1.19045	0.248719	0.990632	-5.65328	-0.0442844	-0.270798	0.789504	0.936515	-6.7711	-0.059909	-0.366343	0.71821	0.90721	-6.97741	-0.0365512	-0.22351	0.825555	0.964511	-7.17711
P13073	COX4I1	Cytochrome c oxidase subunit 4 isoform 1, mitochondrial OS=Homo sapiens GN=COX4I1 PE=1 SV=1	19.9338	-0.149237	-0.510198	0.615865	0.999256	-4.66502	-0.113967	-0.389619	0.701207	0.999047	-4.67451	0.316827	1.08314	0.292476	0.921335	-5.34354	-0.132671	-0.453565	0.655346	0.990632	-6.24601	0.144178	0.492901	0.627804	0.884543	-6.68358	0.194941	0.666447	0.513241	0.823312	-6.81786	-0.164765	-0.563282	0.579916	0.882076	-7.03844
P13489	RNH1	Ribonuclease inhibitor OS=Homo sapiens GN=RNH1 PE=1 SV=2	20.7107	-0.110065	-0.675615	0.507531	0.999256	-4.64811	-0.229319	-1.40764	0.175596	0.999047	-4.52671	-0.154058	-0.945663	0.356346	0.921335	-5.47194	-0.030552	-0.187539	0.853252	0.990632	-6.33257	-0.287706	-1.76604	0.0936629	0.560736	-5.30928	-0.377837	-2.31929	0.0318293	0.334632	-4.57752	-0.361882	-2.22136	0.038844	0.35004	-4.91025
P13639	EEF2	Elongation factor 2 OS=Homo sapiens GN=EEF2 PE=1 SV=4	20.3169	-0.0581036	-0.381603	0.707045	0.999256	-4.67505	-0.181573	-1.19251	0.247932	0.999047	-4.56928	-0.0669165	-0.439483	0.665334	0.974055	-5.80358	-0.182652	-1.19959	0.245234	0.990632	-5.64294	-0.166457	-1.09323	0.288138	0.751064	-6.20651	-0.284019	-1.86533	0.0778577	0.47848	-5.37991	-0.180662	-1.18652	0.25023	0.686203	-6.49232
P13645	KRT10	Keratin, type I cytoskeletal 10 OS=Homo sapiens GN=KRT10 PE=1 SV=6	17.2936	0.000906582	0.00127526	0.998996	0.999912	-4.68796	-0.239621	-0.337067	0.739809	0.999047	-4.67787	-0.115685	-0.16273	0.872471	0.993149	-5.88436	-1.16582	-1.63992	0.117687	0.990632	-5.06916	-0.970455	-1.36511	0.188373	0.685585	-5.88521	-1.162	-1.63455	0.118817	0.532316	-5.74226	-0.893864	-1.25737	0.224053	0.656074	-6.40836
P13646	KRT13	Keratin, type I cytoskeletal 13 OS=Homo sapiens GN=KRT13 PE=1 SV=4	18.7888	-0.407647	-1.42651	0.170155	0.999256	-4.52275	0.153511	0.537194	0.59745	0.999047	-4.66256	-0.119325	-0.417565	0.681006	0.976043	-5.81265	-0.0380296	-0.13308	0.895547	0.990632	-6.34148	0.0833379	0.291632	0.773769	0.932473	-6.76503	0.168571	0.589896	0.562301	0.842917	-6.86709	-0.444116	-1.55413	0.136865	0.547471	-6.01357
P13667	PDIA4	Protein disulfide-isomerase A4 OS=Homo sapiens GN=PDIA4 PE=1 SV=2	19.3131	0.0265713	0.175145	0.862842	0.999256	-4.68522	0.0667447	0.439949	0.665002	0.999047	-4.67084	-0.00422939	-0.0278781	0.978054	0.993903	-5.89689	-0.0259643	-0.171144	0.865943	0.990632	-6.33557	0.183394	1.20885	0.241742	0.715851	-6.07727	0.0758752	0.500133	0.622799	0.86764	-6.91743	0.0856028	0.564253	0.579268	0.882076	-7.03788
P13674	P4HA1	Prolyl 4-hydroxylase subunit alpha-1 OS=Homo sapiens GN=P4HA1 PE=1 SV=2	19.5079	-0.0655488	-0.32154	0.751357	0.999256	-4.67878	-0.109201	-0.535669	0.598483	0.999047	-4.6627	-0.0446562	-0.219055	0.828974	0.992695	-5.8739	0.0411117	0.201668	0.842348	0.990632	-6.32977	-0.0325181	-0.159513	0.87497	0.964067	-6.79595	-0.131283	-0.64399	0.52738	0.828786	-6.8329	-0.110319	-0.541155	0.594771	0.892719	-7.05104
P13693	TPT1	Translationally-controlled tumor protein OS=Homo sapiens GN=TPT1 PE=1 SV=1	18.1421	0.0135612	0.0217717	0.98286	0.999256	-4.68791	0.90832	1.45825	0.161315	0.999047	-4.51602	1.08233	1.73762	0.0986717	0.874532	-4.53975	1.0957	1.75907	0.0948703	0.990632	-4.8907	0.938369	1.50649	0.148599	0.623791	-5.69515	0.771382	1.2384	0.230844	0.671861	-6.27692	1.25382	2.01293	0.0587037	0.434628	-5.28276
P13726	F3	Tissue factor OS=Homo sapiens GN=F3 PE=1 SV=1	18.9346	0.363492	0.451275	0.657578	0.999256	-4.66356	-1.16979	-1.45229	0.16489	0.999047	-4.52347	0.100368	0.109879	0.913811	0.993903	-5.73363	0.467783	0.580751	0.569138	0.990632	-6.13377	0.24699	0.306638	0.762897	0.932473	-6.71359	0.248871	0.308973	0.761151	0.915498	-6.9505	-0.213937	-0.234209	0.817661	0.964511	-7.00262
P13797	PLS3	Plastin-3 OS=Homo sapiens GN=PLS3 PE=1 SV=4	19.9024	-0.0502346	-0.291203	0.774092	0.999256	-4.68042	-0.097305	-0.564064	0.579394	0.999047	-4.66	-0.124021	-0.718929	0.481047	0.961099	-5.64885	-0.0712783	-0.41319	0.684153	0.990632	-6.2637	-0.305979	-1.77372	0.0923476	0.560736	-5.29718	-0.316897	-1.83701	0.082109	0.484579	-5.4262	-0.319341	-1.85117	0.0799577	0.481272	-5.55545
P13798	APEH	Acylamino-acid-releasing enzyme OS=Homo sapiens GN=APEH PE=1 SV=4	18.9178	0.049036	0.159187	0.875224	0.999256	-4.6857	0.0840204	0.272757	0.78802	0.999047	-4.68134	0.740657	2.40441	0.0267054	0.714156	-3.46593	0.0185746	0.0602992	0.952555	0.996526	-6.34867	0.266617	0.865525	0.397687	0.794466	-6.42703	0.0309913	0.100608	0.92093	0.977984	-7.04203	0.15124	0.490975	0.62914	0.905249	-7.07778
P13804	ETFA	Electron transfer flavoprotein subunit alpha, mitochondrial OS=Homo sapiens GN=ETFA PE=1 SV=1	18.4768	-0.245251	-1.22033	0.237462	0.999256	-4.56405	-0.333605	-1.65997	0.113549	0.999047	-4.47118	-0.159002	-0.79117	0.438736	0.941426	-5.59734	-0.220777	-1.09856	0.285865	0.990632	-5.75352	0.0339471	0.168916	0.867672	0.963604	-6.79435	-0.20166	-1.00343	0.328425	0.742015	-6.53472	0.00116727	0.00580818	0.995427	0.998694	-7.20322
P13807	GYS1	Glycogen [starch] synthase, muscle OS=Homo sapiens GN=GYS1 PE=1 SV=2	17.398	0.215867	0.973177	0.34285	0.999256	-4.60717	-0.0485548	-0.218896	0.829096	0.999047	-4.68369	0.147394	0.664482	0.514469	0.974055	-5.6846	-0.115818	-0.522132	0.607691	0.990632	-6.21227	0.510281	2.30046	0.0330801	0.393869	-4.3873	0.147402	0.664521	0.514445	0.82363	-6.81917	0.0868037	0.39133	0.699963	0.926489	-7.12335
P13861	PRKAR2A	cAMP-dependent protein kinase type II-alpha regulatory subunit OS=Homo sapiens GN=PRKAR2A PE=1 SV=2	18.897	-0.759448	-1.04291	0.31273	0.999256	-4.59385	0.120176	0.151273	0.88168	0.999047	-4.64788	-1.15213	-1.58215	0.13348	0.874532	-4.61792	-0.104129	-0.131075	0.897375	0.990632	-6.06274	0.206042	0.282947	0.780901	0.933648	-6.56674	-0.146339	-0.20096	0.843302	0.949959	-6.82424	-0.142155	-0.195214	0.847721	0.964511	-6.98079
P13987	CD59	CD59 glycoprotein OS=Homo sapiens GN=CD59 PE=1 SV=1	20.5321	-0.295388	-1.27841	0.216699	0.999256	-4.55287	-0.18741	-0.811093	0.427486	0.999047	-4.63107	-0.307261	-1.3298	0.199533	0.874532	-5.07591	-0.390108	-1.68835	0.107902	0.990632	-4.99771	-0.372814	-1.61351	0.123334	0.595377	-5.54161	-0.515906	-2.2328	0.0379572	0.360594	-4.73847	-0.426576	-1.84618	0.0807097	0.483951	-5.56362
P13995	MTHFD2	Bifunctional methylenetetrahydrofolate dehydrogenase/cyclohydrolase, mitochondrial OS=Homo sapiens GN=MTHFD2 PE=1 SV=2	19.4603	0.997263	2.3714	0.0285941	0.999256	-4.2941	-0.109139	-0.259523	0.798059	0.999047	-4.68197	0.0533658	0.126899	0.900371	0.993149	-5.88942	-0.28299	-0.672923	0.509204	0.990632	-6.122	0.583555	1.38764	0.181515	0.682921	-5.85593	0.0740281	0.176032	0.862156	0.956805	-7.03113	0.157203	0.373813	0.712736	0.931222	-7.13032
P14174	MIF	Macrophage migration inhibitory factor OS=Homo sapiens GN=MIF PE=1 SV=4	22.0416	-0.308231	-0.719886	0.480471	0.999256	-4.64285	0.0214337	0.0500594	0.960604	0.999388	-4.68773	0.790181	1.8455	0.0808131	0.874532	-4.3808	0.284823	0.665216	0.514011	0.990632	-6.12714	0.412405	0.963189	0.347708	0.778258	-6.33812	-0.227565	-0.531488	0.60132	0.86699	-6.90076	0.396888	0.926947	0.36573	0.759437	-6.76323
P14209	CD99	CD99 antigen OS=Homo sapiens GN=CD99 PE=1 SV=1	19.1295	-0.139252	-0.449542	0.658192	0.999256	-4.6701	-0.100985	-0.326008	0.748028	0.999047	-4.67852	-0.0709955	-0.229193	0.8212	0.992695	-5.87169	-0.0187952	-0.0606761	0.952259	0.996526	-6.34864	-0.243358	-0.785626	0.441899	0.805766	-6.49324	-0.408787	-1.31967	0.202827	0.644475	-6.17704	-0.436507	-1.40916	0.175152	0.603089	-6.21485
P14314	PRKCSH	Glucosidase 2 subunit beta OS=Homo sapiens GN=PRKCSH PE=1 SV=2	19.7924	0.10134	0.790189	0.439295	0.999256	-4.63388	-0.0154613	-0.120558	0.905323	0.999047	-4.68666	0.081311	0.634014	0.533729	0.974055	-5.70344	-0.00393265	-0.0306645	0.975861	0.996946	-6.35005	0.331649	2.586	0.0182402	0.319609	-3.83893	0.210929	1.6447	0.116689	0.527593	-5.72706	0.229644	1.79063	0.089509	0.500614	-5.6535
P14324	FDPS	Farnesyl pyrophosphate synthase OS=Homo sapiens GN=FDPS PE=1 SV=4	18.1532	0.0999934	0.338682	0.738611	0.999256	-4.67778	0.584572	1.97997	0.0625714	0.999047	-4.39425	0.4973	1.68438	0.108678	0.874532	-4.61573	0.218963	0.741636	0.467494	0.990632	-6.07367	0.284463	0.96349	0.347561	0.778258	-6.33783	-0.0999543	-0.33855	0.73871	0.910113	-6.98759	0.0463462	0.156977	0.876941	0.971046	-7.19034
P14550	AKR1A1	Alcohol dehydrogenase [NADP(+)] OS=Homo sapiens GN=AKR1A1 PE=1 SV=3	18.4302	-0.25005	-0.935146	0.361598	0.999256	-4.61311	0.237565	0.888451	0.385551	0.999047	-4.62012	0.641886	2.40054	0.0269205	0.714156	-3.47271	0.276648	1.03462	0.314004	0.990632	-5.8191	0.1535	0.574063	0.572746	0.864614	-6.63921	0.0692143	0.25885	0.798571	0.931427	-7.01235	0.0290455	0.108625	0.914653	0.974926	-7.19706
P14618	PKM	Pyruvate kinase isozymes M1/M2 OS=Homo sapiens GN=PKM PE=1 SV=4	21.0823	-0.0785842	-0.384902	0.70464	0.999256	-4.67483	-0.00699557	-0.034264	0.973029	0.999388	-4.68785	0.0278314	0.136317	0.893023	0.993149	-5.88821	-0.00841467	-0.0412147	0.96756	0.996946	-6.34966	-0.279508	-1.36902	0.187168	0.684835	-5.88016	-0.112252	-0.549805	0.588941	0.864767	-6.89057	-0.057389	-0.281088	0.78172	0.954915	-7.16194
P14625	HSP90B1	Endoplasmin OS=Homo sapiens GN=HSP90B1 PE=1 SV=1	20.2002	-0.0552661	-0.396283	0.696368	0.999256	-4.67405	-0.087982	-0.630871	0.535738	0.999047	-4.65311	-0.112332	-0.805472	0.430641	0.939059	-5.58659	-0.132785	-0.952126	0.353143	0.990632	-5.89852	0.0109629	0.0786089	0.938176	0.982406	-6.80597	0.021732	0.155828	0.877833	0.962685	-7.03463	0.109195	0.782977	0.443416	0.808425	-6.88728
P14735	IDE	Insulin-degrading enzyme OS=Homo sapiens GN=IDE PE=1 SV=4	17.5369	0.384119	1.38658	0.181834	0.999256	-4.53109	0.403677	1.45718	0.161608	0.999047	-4.51625	0.359156	1.29646	0.210541	0.874532	-5.11474	0.42229	1.52436	0.144103	0.990632	-5.2333	0.144223	0.52061	0.608731	0.881513	-6.66917	0.146999	0.530632	0.601901	0.86699	-6.90123	0.105104	0.379401	0.708652	0.927422	-7.12813
P14854	COX6B1	Cytochrome c oxidase subunit 6B1 OS=Homo sapiens GN=COX6B1 PE=1 SV=2	19.8524	0.217622	1.05217	0.306088	0.999256	-4.59422	0.412991	1.99676	0.0605733	0.999047	-4.39007	0.476817	2.30535	0.0327507	0.737827	-3.63778	0.415914	2.0109	0.0589356	0.958159	-4.48542	0.421277	2.03682	0.0560343	0.489572	-4.86135	0.56849	2.74858	0.0128766	0.209345	-3.73346	0.567379	2.74321	0.0130268	0.190216	-3.8925
P14866	HNRNPL	Heterogeneous nuclear ribonucleoprotein L OS=Homo sapiens GN=HNRNPL PE=1 SV=2	19.2942	0.0185258	0.105725	0.916923	0.999256	-4.68696	-0.159273	-0.908954	0.374907	0.999047	-4.61708	-0.121954	-0.695977	0.494978	0.965726	-5.66425	-0.119657	-0.682869	0.503038	0.990632	-6.11528	-0.21375	-1.21985	0.237641	0.715851	-6.06439	-0.0192413	-0.109808	0.913728	0.973159	-7.04102	-0.145521	-0.830476	0.416717	0.791762	-6.8485
P14868	DARS	Aspartate--tRNA ligase, cytoplasmic OS=Homo sapiens GN=DARS PE=1 SV=2	19.0081	0.00379641	0.0210585	0.983421	0.999256	-4.68792	0.0462125	0.256339	0.80048	0.999047	-4.68211	0.0879281	0.487735	0.63139	0.974055	-5.78203	-0.00661284	-0.0366812	0.971127	0.996946	-6.34984	-0.0733402	-0.406816	0.688748	0.913504	-6.72345	-0.326138	-1.80908	0.0864978	0.484644	-5.47136	-0.0575509	-0.319233	0.753078	0.950002	-7.15
P14927	UQCRB	Cytochrome b-c1 complex subunit 7 OS=Homo sapiens GN=UQCRB PE=1 SV=2	19.3565	-0.228585	-0.926786	0.365811	0.999256	-4.61438	-0.0552376	-0.223958	0.825212	0.999047	-4.68349	0.0387671	0.157179	0.876784	0.993149	-5.88523	-0.33868	-1.37316	0.185898	0.990632	-5.4339	0.0795497	0.322529	0.750619	0.932473	-6.75521	0.00159798	0.00647891	0.994899	0.998073	-7.0473	-0.256794	-1.04116	0.31104	0.730423	-6.65132
P15104	GLUL	Glutamine synthetase OS=Homo sapiens GN=GLUL PE=1 SV=4	17.6589	0.512112	1.33896	0.196589	0.999256	-4.54083	0.437435	1.14371	0.267133	0.999047	-4.57822	0.139373	0.364401	0.719635	0.976043	-5.83275	0.433715	1.13398	0.271089	0.990632	-5.7157	1.04033	2.72003	0.0136944	0.266619	-3.57107	0.94138	2.46131	0.023721	0.286324	-4.30614	0.765263	2.00084	0.0600967	0.44063	-5.30365
P15121	AKR1B1	Aldose reductase OS=Homo sapiens GN=AKR1B1 PE=1 SV=3	20.221	0.0534769	0.258286	0.798999	0.999256	-4.68202	0.425259	2.05394	0.05419	0.999047	-4.37571	0.449149	2.16933	0.0431245	0.797618	-3.86752	0.228541	1.10382	0.283633	0.990632	-5.74797	0.207982	1.00452	0.327912	0.767073	-6.2979	-0.0227635	-0.109945	0.913621	0.973159	-7.041	0.24604	1.18834	0.24953	0.685555	-6.49022
P15170	GSPT1	Eukaryotic peptide chain release factor GTP-binding subunit ERF3A OS=Homo sapiens GN=GSPT1 PE=1 SV=1	19.14	-0.0570976	-0.345745	0.733382	0.999256	-4.67735	-0.0354397	-0.214599	0.832396	0.999047	-4.68386	0.0290878	0.176136	0.862075	0.993149	-5.88215	0.157823	0.955669	0.351397	0.990632	-5.89523	0.0363691	0.220227	0.828074	0.951802	-6.78398	0.0330241	0.199972	0.843654	0.949959	-7.02644	0.0273946	0.165883	0.870024	0.967977	-7.18883
P15311	EZR	Ezrin OS=Homo sapiens GN=EZR PE=1 SV=4	19.7392	-0.0420122	-0.282288	0.780814	0.999256	-4.68087	0.0774357	0.520305	0.608939	0.999047	-4.66411	0.0738186	0.496002	0.625656	0.974055	-5.77812	-0.0608123	-0.40861	0.687454	0.990632	-6.26561	-0.17213	-1.15657	0.261967	0.726951	-6.13709	-0.213532	-1.43477	0.16782	0.607	-6.02667	-0.150581	-1.01178	0.324519	0.731114	-6.68122
P15531	NME1	Nucleoside diphosphate kinase A OS=Homo sapiens GN=NME1 PE=1 SV=1	20.2632	-0.0120165	-0.0490879	0.961368	0.999256	-4.68774	-0.0648067	-0.264738	0.794099	0.999047	-4.68172	0.319175	1.30384	0.208065	0.874532	-5.10622	-0.0609629	-0.249036	0.80604	0.990632	-6.31889	-0.0084646	-0.0345782	0.972781	0.993337	-6.80856	-0.204249	-0.834367	0.414576	0.788644	-6.69003	0.118229	0.482972	0.634705	0.907812	-7.08181
P15559	NQO1	NAD(P)H dehydrogenase [quinone] 1 OS=Homo sapiens GN=NQO1 PE=1 SV=1	19.863	0.0148308	0.0673531	0.947013	0.999256	-4.68755	0.106228	0.482426	0.635086	0.999047	-4.66742	0.0435231	0.197657	0.84544	0.992695	-5.87823	-0.100657	-0.457129	0.652829	0.990632	-6.24437	-0.115232	-0.52332	0.60688	0.881513	-6.66772	-0.236178	-1.07259	0.297064	0.721832	-6.46377	-0.0546458	-0.24817	0.8067	0.964511	-7.17103
P15586	GNS	N-acetylglucosamine-6-sulfatase OS=Homo sapiens GN=GNS PE=1 SV=3	19.6372	-0.0403522	-0.176555	0.861751	0.999256	-4.68518	-0.0944272	-0.413151	0.684181	0.999047	-4.67285	0.0221848	0.097066	0.923704	0.993903	-5.89267	-0.262497	-1.14851	0.265195	0.990632	-5.69989	0.276847	1.2113	0.240823	0.715851	-6.07441	0.0198723	0.0869482	0.931634	0.979027	-7.04337	-0.0998935	-0.437068	0.667053	0.914695	-7.10369
P15880	RPS2	40S ribosomal protein S2 OS=Homo sapiens GN=RPS2 PE=1 SV=2	20.8288	-0.0910857	-0.498812	0.623712	0.999256	-4.66602	-0.185328	-1.01491	0.323064	0.999047	-4.60043	-0.190961	-1.04576	0.308965	0.921335	-5.37998	-0.126683	-0.693755	0.496339	0.990632	-6.10781	-0.296296	-1.6226	0.121363	0.595377	-5.52819	-0.319613	-1.7503	0.0964091	0.495235	-5.56481	-0.223684	-1.22496	0.235753	0.662358	-6.44728
P15954	COX7C	Cytochrome c oxidase subunit 7C, mitochondrial OS=Homo sapiens GN=COX7C PE=1 SV=1	18.2005	0.0389111	0.0550505	0.95668	0.999256	-4.68769	1.46018	2.06584	0.052941	0.999047	-4.37271	1.26314	1.78706	0.0901013	0.874532	-4.46772	0.88563	1.25297	0.225614	0.990632	-5.58116	1.13958	1.61225	0.123608	0.595377	-5.54346	0.902305	1.27656	0.217338	0.655339	-6.23069	1.17338	1.66007	0.113528	0.51266	-5.85694
P16070	CD44	CD44 antigen OS=Homo sapiens GN=CD44 PE=1 SV=3	20.1617	-0.0323535	-0.153102	0.879953	0.999256	-4.68587	0.0272313	0.128863	0.898838	0.999047	-4.68648	-0.126008	-0.596289	0.558111	0.974055	-5.7256	-0.169515	-0.802175	0.432499	0.990632	-6.02743	-0.187519	-0.88737	0.386118	0.789444	-6.4079	-0.214294	-1.01407	0.323452	0.738585	-6.52407	-0.0420697	-0.199081	0.844342	0.964511	-7.1825
P16152	CBR1	Carbonyl reductase [NADPH] 1 OS=Homo sapiens GN=CBR1 PE=1 SV=3	19.542	-0.20009	-0.761614	0.455762	0.999256	-4.63761	0.183105	0.696964	0.494375	0.999047	-4.64561	0.480344	1.82836	0.0834463	0.874532	-4.40649	0.0670136	0.255078	0.801439	0.990632	-6.31734	0.0224054	0.085283	0.93294	0.980618	-6.8054	-0.113504	-0.432035	0.670642	0.890029	-6.95023	0.174988	0.666065	0.513479	0.856932	-6.97358
P16278	GLB1	Beta-galactosidase OS=Homo sapiens GN=GLB1 PE=1 SV=2	18.9797	0.0452806	0.151464	0.881227	0.999256	-4.68591	-0.0569464	-0.190486	0.850975	0.999047	-4.68472	-0.022522	-0.0753364	0.940745	0.993903	-5.8945	0.182949	0.611967	0.547907	0.990632	-6.16112	0.0402464	0.134624	0.894343	0.968496	-6.79976	-0.151666	-0.507324	0.617841	0.86764	-6.91369	0.109117	0.364997	0.719197	0.934245	-7.1337
P16403	HIST1H1C	Histone H1.2 OS=Homo sapiens GN=HIST1H1C PE=1 SV=2	18.2073	0.225496	0.420796	0.678686	0.999256	-4.67229	0.679693	1.26837	0.220184	0.999047	-4.55483	0.661145	1.23376	0.232531	0.884382	-5.18559	0.383705	0.716029	0.482794	0.990632	-6.0922	0.458848	0.856255	0.402665	0.795918	-6.43502	0.5064	0.94499	0.35668	0.761805	-6.59135	1.19345	2.22709	0.0383972	0.348002	-4.8997
P16615	ATP2A2	Sarcoplasmic/endoplasmic reticulum calcium ATPase 2 OS=Homo sapiens GN=ATP2A2 PE=1 SV=1	19.057	0.0739059	0.398855	0.694505	0.999256	-4.67387	-0.0565527	-0.305203	0.763573	0.999047	-4.67968	-0.071207	-0.38429	0.705086	0.976043	-5.82554	-0.0408798	-0.22062	0.827772	0.990632	-6.32569	-0.622219	-3.35799	0.00334989	0.114843	-2.22976	-0.348087	-1.87855	0.0759406	0.47848	-5.35814	-0.362221	-1.95483	0.0656738	0.450663	-5.38244
P16949	STMN1	Stathmin OS=Homo sapiens GN=STMN1 PE=1 SV=3	19.1627	0.233521	0.882959	0.388436	0.999256	-4.62093	0.522188	1.97443	0.0632439	0.999047	-4.39563	0.615145	2.32591	0.0314005	0.737827	-3.60242	0.256945	0.971526	0.34365	0.990632	-5.88037	0.33719	1.27494	0.217899	0.707632	-5.99841	0.11026	0.416902	0.681483	0.893603	-6.95688	0.356622	1.34841	0.193585	0.623297	-6.29447
P16989	YBX3	Y-box-binding protein 3 OS=Homo sapiens GN=YBX3 PE=1 SV=4	19.2934	0.0722611	0.293917	0.77205	0.999256	-4.68028	-0.147662	-0.600606	0.555292	0.999047	-4.65632	-0.272464	-1.10823	0.281774	0.917594	-5.31846	-0.421529	-1.71454	0.102907	0.990632	-4.95845	-0.461831	-1.87846	0.0759538	0.522696	-5.12855	-0.645039	-2.62365	0.0168361	0.238776	-3.98609	-0.660777	-2.68766	0.0146813	0.20468	-4.00567
P17096	HMGA1	High mobility group protein HMG-I/HMG-Y OS=Homo sapiens GN=HMGA1 PE=1 SV=3	16.6107	0.056497	0.0671591	0.947166	0.999256	-4.68755	0.417144	0.495867	0.625749	0.999047	-4.66627	0.0567388	0.0674465	0.94694	0.993903	-5.89505	0.750845	0.892545	0.38341	0.990632	-5.95216	0.151386	0.179956	0.859117	0.96019	-6.79235	0.996883	1.18501	0.250811	0.695129	-6.33961	0.382453	0.45463	0.654594	0.911252	-7.09557
P17174	GOT1	Aspartate aminotransferase, cytoplasmic OS=Homo sapiens GN=GOT1 PE=1 SV=3	18.7077	-0.12394	-0.631693	0.535212	0.999256	-4.65302	0.279332	1.42369	0.17096	0.999047	-4.52334	0.266829	1.35996	0.189966	0.874532	-5.04007	0.0295416	0.150567	0.881925	0.990632	-6.33895	0.209585	1.06821	0.298984	0.756061	-6.23298	-0.283663	-1.44576	0.164747	0.604746	-6.01177	0.0541492	0.275985	0.785577	0.956403	-7.16342
P17252	PRKCA	Protein kinase C alpha type OS=Homo sapiens GN=PRKCA PE=1 SV=4	18.8322	0.207612	0.722381	0.478972	0.999256	-4.64254	0.0816108	0.283963	0.77955	0.999047	-4.68079	0.240434	0.836584	0.413359	0.93506	-5.5626	0.432083	1.50342	0.149383	0.990632	-5.26207	0.188939	0.657408	0.518906	0.839121	-6.58687	0.0759131	0.264138	0.794555	0.930916	-7.01091	-0.0542652	-0.188814	0.852267	0.964511	-7.18458
P17655	CAPN2	Calpain-2 catalytic subunit OS=Homo sapiens GN=CAPN2 PE=1 SV=6	19.9432	-0.113989	-0.584029	0.56616	0.999256	-4.65801	-0.14394	-0.737486	0.469954	0.999047	-4.64067	0.0113109	0.057952	0.9544	0.993903	-5.89563	-0.122878	-0.629577	0.536566	0.990632	-6.15018	-0.215487	-1.10407	0.283529	0.746885	-6.19487	-0.22708	-1.16346	0.259231	0.700013	-6.36425	-0.358736	-1.83801	0.0819545	0.484053	-5.57696
P17812	CTPS1	CTP synthase 1 OS=Homo sapiens GN=CTPS1 PE=1 SV=2	19.2538	0.256435	1.49417	0.151767	0.999256	-4.50828	0.404332	2.35591	0.0295222	0.999047	-4.29814	0.255027	1.48596	0.153907	0.874532	-4.88351	0.425286	2.47801	0.0229064	0.632087	-3.64909	0.173391	1.01029	0.325213	0.767073	-6.29216	0.385979	2.24897	0.0367343	0.357593	-4.70863	-0.15793	-0.920206	0.36915	0.761359	-6.76947
P17844	DDX5	Probable ATP-dependent RNA helicase DDX5 OS=Homo sapiens GN=DDX5 PE=1 SV=1	20.0567	0.00422324	0.0243535	0.980828	0.999256	-4.6879	-0.0351503	-0.202695	0.841556	0.999047	-4.6843	-0.0380168	-0.219225	0.828843	0.992695	-5.87386	0.00537176	0.0309764	0.975616	0.996946	-6.35004	-0.0675896	-0.389758	0.701106	0.918768	-6.73046	-0.125867	-0.725815	0.476912	0.817197	-6.77575	-0.115447	-0.665728	0.51369	0.856932	-6.97381
P17858	PFKL	6-phosphofructokinase, liver type OS=Homo sapiens GN=PFKL PE=1 SV=6	19.1826	-0.0353324	-0.217386	0.830255	0.999256	-4.68375	-0.0793901	-0.488454	0.63089	0.999047	-4.66691	0.183765	1.13063	0.272463	0.914881	-5.29564	0.0311399	0.191591	0.850122	0.990632	-6.33179	0.0105954	0.065189	0.948713	0.985309	-6.80698	-0.180831	-1.11258	0.279948	0.719994	-6.42085	0.0690609	0.424903	0.675742	0.917542	-7.10912
P17900	GM2A	Ganglioside GM2 activator OS=Homo sapiens GN=GM2A PE=1 SV=4	17.2176	-0.169281	-0.561837	0.58088	0.999256	-4.66021	0.0682076	0.226378	0.823356	0.999047	-4.68339	0.421764	1.39982	0.177892	0.874532	-4.99173	0.184289	0.611649	0.548114	0.990632	-6.16132	0.784564	2.60394	0.0175578	0.317861	-3.80343	-0.22529	-0.74773	0.463896	0.813753	-6.75935	0.240289	0.79751	0.435136	0.806357	-6.87564
P17931	LGALS3	Galectin-3 OS=Homo sapiens GN=LGALS3 PE=1 SV=5	19.9323	0.074265	0.297029	0.769709	0.999256	-4.68012	0.0106011	0.0424	0.966628	0.999388	-4.6878	0.0933802	0.373482	0.712978	0.976043	-5.82951	-0.04045	-0.161783	0.873207	0.990632	-6.33716	-0.143784	-0.575075	0.572076	0.864614	-6.63861	0.148029	0.592057	0.560883	0.842917	-6.86578	-0.243017	-0.971967	0.343436	0.743955	-6.72052
P17980	PSMC3	26S protease regulatory subunit 6A OS=Homo sapiens GN=PSMC3 PE=1 SV=3	19.6248	0.104457	0.433328	0.66972	0.999256	-4.67135	-0.122751	-0.509219	0.616538	0.999047	-4.6651	0.383022	1.58893	0.128793	0.874532	-4.74766	0.129799	0.538457	0.596595	0.990632	-6.20356	0.245877	1.01999	0.320709	0.767073	-6.28245	0.07614	0.315859	0.755598	0.915498	-6.9953	-0.311915	-1.29395	0.211391	0.647504	-6.3634
P17987	TCP1	T-complex protein 1 subunit alpha OS=Homo sapiens GN=TCP1 PE=1 SV=1	19.7347	-0.0213896	-0.149275	0.88293	0.999256	-4.68597	0.0596567	0.416337	0.681889	0.999047	-4.67262	-0.176885	-1.23446	0.232277	0.884382	-5.18482	-0.0376531	-0.262776	0.795588	0.990632	-6.31531	-0.0706176	-0.492831	0.627852	0.884543	-6.68362	-0.17113	-1.1943	0.247248	0.688886	-6.32888	-0.0935757	-0.653053	0.521648	0.858149	-6.98236
P18077	RPL35A	60S ribosomal protein L35a OS=Homo sapiens GN=RPL35A PE=1 SV=2	17.1865	0.368937	1.30536	0.20756	0.999256	-4.54756	0.441498	1.56209	0.134983	0.999047	-4.49335	0.332737	1.17727	0.253811	0.905311	-5.24688	0.27966	0.989481	0.335023	0.990632	-5.86329	0.233647	0.82668	0.418812	0.795918	-6.45996	0.35569	1.25849	0.223657	0.666743	-6.25274	0.285389	1.00975	0.325466	0.731114	-6.68326
P18085	ARF4	ADP-ribosylation factor 4 OS=Homo sapiens GN=ARF4 PE=1 SV=3	21.7379	-0.219212	-1.18199	0.251978	0.999256	-4.57123	-0.213587	-1.15167	0.263928	0.999047	-4.57678	-0.207638	-1.11959	0.277023	0.91574	-5.30694	-0.361872	-1.95122	0.0661309	0.990632	-4.5847	-0.426264	-2.29842	0.0332178	0.393869	-4.39109	-0.372512	-2.00859	0.0591998	0.44203	-5.13856	-0.389432	-2.09982	0.049514	0.398386	-5.1302
P18124	RPL7	60S ribosomal protein L7 OS=Homo sapiens GN=RPL7 PE=1 SV=1	20.0808	-0.0133013	-0.0671617	0.947164	0.999256	-4.68755	-0.176234	-0.889855	0.384816	0.999047	-4.61992	-0.221197	-1.11688	0.278148	0.91574	-5.30969	-0.134688	-0.680074	0.504767	0.990632	-6.11717	-0.155045	-0.782864	0.443481	0.805766	-6.49542	-0.153396	-0.774537	0.448268	0.806065	-6.73866	-0.0988824	-0.499284	0.623385	0.899254	-7.07353
P18206	VCL	Vinculin OS=Homo sapiens GN=VCL PE=1 SV=4	19.9491	0.0580883	0.461124	0.650012	0.999256	-4.66917	0.161111	1.27895	0.216512	0.999047	-4.55277	0.261648	2.07705	0.0517872	0.808598	-4.01889	-0.0129026	-0.102425	0.919506	0.990632	-6.34517	0.0503853	0.399975	0.693694	0.917207	-6.72629	-0.21643	-1.7181	0.102245	0.505481	-5.61507	-0.106103	-0.842281	0.410243	0.788549	-6.83853
P18621	RPL17	60S ribosomal protein L17 OS=Homo sapiens GN=RPL17 PE=1 SV=3	18.8874	0.172935	0.895749	0.38174	0.999256	-4.61905	-0.102315	-0.52996	0.602358	0.999047	-4.66323	-0.12333	-0.638812	0.53067	0.974055	-5.70053	-0.0120621	-0.062478	0.950843	0.996526	-6.34853	0.0142676	0.0739018	0.941871	0.983544	-6.80634	0.0716746	0.371251	0.714611	0.906702	-6.97553	-0.0817881	-0.423636	0.67665	0.917542	-7.10968
P18669	PGAM1	Phosphoglycerate mutase 1 OS=Homo sapiens GN=PGAM1 PE=1 SV=2	21.5077	0.123378	0.536966	0.597604	0.999256	-4.66258	0.170676	0.742817	0.466795	0.999047	-4.64	0.315093	1.37135	0.186452	0.874532	-5.02638	0.178991	0.779007	0.445694	0.990632	-6.04553	0.0194492	0.0846469	0.933439	0.980618	-6.80546	-0.132646	-0.577302	0.570601	0.851846	-6.87464	0.0578209	0.251649	0.80405	0.964511	-7.17012
P18754	RCC1	Regulator of chromosome condensation OS=Homo sapiens GN=RCC1 PE=1 SV=1	19.9145	-0.174485	-0.731056	0.47378	0.999256	-4.64147	-0.342416	-1.43465	0.167851	0.999047	-4.52103	-0.0292428	-0.122521	0.90379	0.993149	-5.88995	-0.308812	-1.29386	0.211421	0.990632	-5.53232	-0.44494	-1.86421	0.078023	0.522809	-5.15189	-0.114252	-0.478694	0.63769	0.869094	-6.92826	0.126057	0.528155	0.603586	0.892719	-7.05821
P18859	ATP5J	ATP synthase-coupling factor 6, mitochondrial OS=Homo sapiens GN=ATP5J PE=1 SV=1	19.4356	0.56762	1.36586	0.188139	0.999256	-4.53535	0.537756	1.294	0.211373	0.999047	-4.54981	0.0552195	0.132875	0.895708	0.993149	-5.88866	0.21613	0.520073	0.609098	0.990632	-6.21335	0.184345	0.44359	0.662414	0.902096	-6.70733	0.339746	0.817532	0.423889	0.791839	-6.70406	0.515099	1.23948	0.230453	0.658377	-6.42995
P19022	CDH2	Cadherin-2 OS=Homo sapiens GN=CDH2 PE=1 SV=4	20.0254	-0.210068	-0.898802	0.380153	0.999256	-4.61859	-0.424578	-1.81661	0.0852946	0.999047	-4.43428	-0.210573	-0.900961	0.379033	0.921831	-5.51032	-0.447774	-1.91586	0.0707548	0.990632	-4.64262	-0.448565	-1.91924	0.0703002	0.514164	-5.06111	-0.478405	-2.04691	0.0549407	0.435449	-5.07203	-0.720317	-3.08196	0.00620462	0.109354	-3.18297
P19338	NCL	Nucleolin OS=Homo sapiens GN=NCL PE=1 SV=3	20.0498	-0.103422	-0.806537	0.430042	0.999256	-4.63169	-0.121817	-0.949992	0.354198	0.999047	-4.61081	-0.10554	-0.823057	0.420818	0.93506	-5.57314	-0.256373	-1.99933	0.0602732	0.969907	-4.50482	-0.00155922	-0.0121596	0.990427	0.993577	-6.80911	-0.0439389	-0.342658	0.735666	0.910113	-6.98613	0.0390241	0.30433	0.764227	0.950002	-7.15485
P19367	HK1	Hexokinase-1 OS=Homo sapiens GN=HK1 PE=1 SV=3	19.5209	0.00963726	0.0593286	0.953318	0.999256	-4.68764	0.0010471	0.00644615	0.994925	0.999388	-4.68795	0.0952554	0.586409	0.564593	0.974055	-5.73119	-0.0233464	-0.143725	0.887251	0.990632	-6.33998	-0.0341369	-0.210153	0.835815	0.952083	-6.78623	0.00930927	0.0573095	0.954905	0.979622	-7.0456	0.107764	0.663415	0.515137	0.856932	-6.97538
P19623	SRM	Spermidine synthase OS=Homo sapiens GN=SRM PE=1 SV=1	19.233	0.431905	1.20278	0.244025	0.999256	-4.56736	-0.0560919	-0.156206	0.877539	0.999047	-4.68578	0.0575087	0.160152	0.874474	0.993149	-5.88477	-0.295462	-0.822813	0.420954	0.990632	-6.0109	0.286667	0.798318	0.434679	0.805509	-6.48312	0.0515408	0.143532	0.887401	0.965791	-7.03655	0.278176	0.774671	0.448191	0.811477	-6.89385
P19784	CSNK2A2	Casein kinase II subunit alpha' OS=Homo sapiens GN=CSNK2A2 PE=1 SV=1	18.2835	0.127111	0.458482	0.651874	0.999256	-4.66939	0.721713	2.60318	0.0175863	0.999047	-4.2334	0.427453	1.5418	0.139827	0.874532	-4.81069	0.41223	1.48689	0.153662	0.990632	-5.28455	0.289877	1.04557	0.30905	0.75773	-6.25646	0.437305	1.57734	0.131436	0.555697	-5.82662	-0.022524	-0.0812428	0.93611	0.978293	-7.19978
P20042	EIF2S2	Eukaryotic translation initiation factor 2 subunit 2 OS=Homo sapiens GN=EIF2S2 PE=1 SV=2	19.677	0.12493	0.695562	0.495232	0.999256	-4.64577	0.376665	2.09713	0.049778	0.999047	-4.36479	0.262237	1.46004	0.160829	0.874532	-4.91661	0.103027	0.573614	0.573044	0.990632	-6.18391	0.102561	0.571021	0.574764	0.865715	-6.64099	-0.146708	-0.816814	0.424289	0.791839	-6.70465	0.196215	1.09245	0.288469	0.716621	-6.59729
P20073	ANXA7	Annexin A7 OS=Homo sapiens GN=ANXA7 PE=1 SV=3	18.729	-0.138958	-0.815477	0.425035	0.999256	-4.63047	-0.0624881	-0.366712	0.717939	0.999047	-4.67603	0.14124	0.828868	0.417604	0.93506	-5.56863	-0.132728	-0.778917	0.445746	0.990632	-6.04559	-0.0496578	-0.291417	0.773931	0.932473	-6.7651	-0.0687884	-0.403685	0.69101	0.895422	-6.9625	-0.045429	-0.266601	0.792686	0.958639	-7.16608
P20290	BTF3	Transcription factor BTF3 OS=Homo sapiens GN=BTF3 PE=1 SV=1	19.8837	0.396944	1.55583	0.136461	0.999256	-4.49475	0.333788	1.30829	0.206582	0.999047	-4.54698	0.191036	0.748769	0.463284	0.949081	-5.62813	0.194716	0.763194	0.454841	0.990632	-6.05759	0.258691	1.01394	0.323512	0.767073	-6.28852	-0.115446	-0.452493	0.656104	0.880558	-6.94087	0.0317551	0.124465	0.902271	0.974926	-7.19513
P20337	RAB3B	Ras-related protein Rab-3B OS=Homo sapiens GN=RAB3B PE=1 SV=2	17.7812	-0.294823	-1.09332	0.288097	0.999256	-4.58716	-0.192079	-0.712305	0.485044	0.999047	-4.64377	-0.105938	-0.392861	0.698852	0.976043	-5.82232	0.219919	0.81555	0.424994	0.990632	-6.01676	0.291496	1.08099	0.293408	0.754274	-6.21952	0.466693	1.73069	0.0999274	0.503452	-5.5955	-0.39812	-1.47639	0.156433	0.583202	-6.12345
P20618	PSMB1	Proteasome subunit beta type-1 OS=Homo sapiens GN=PSMB1 PE=1 SV=2	19.4328	0.45735	2.13183	0.0464721	0.999256	-4.35596	0.445521	2.07669	0.0518243	0.999047	-4.36997	0.472764	2.20367	0.0402534	0.783699	-3.81023	0.199335	0.92915	0.364617	0.990632	-5.91958	0.313953	1.46341	0.159912	0.643321	-5.75463	0.136589	0.636677	0.53203	0.831527	-6.83769	0.16131	0.751905	0.461441	0.821112	-6.9115
P20645	M6PR	Cation-dependent mannose-6-phosphate receptor OS=Homo sapiens GN=M6PR PE=1 SV=1	19.0425	-0.0745488	-0.292283	0.773279	0.999256	-4.68036	-0.0929034	-0.364246	0.719748	0.999047	-4.67619	0.00994435	0.0389888	0.969311	0.993903	-5.89652	-0.292353	-1.14623	0.266115	0.990632	-5.70239	-0.475103	-1.86274	0.0782391	0.522809	-5.15429	-0.351761	-1.37915	0.184074	0.626966	-6.10061	-0.0714238	-0.280031	0.782519	0.955133	-7.16225
P20674	COX5A	Cytochrome c oxidase subunit 5A, mitochondrial OS=Homo sapiens GN=COX5A PE=1 SV=2	18.5311	0.15592	0.543782	0.592998	0.999256	-4.66194	0.100833	0.351664	0.72901	0.999047	-4.67699	0.361677	1.26137	0.222638	0.881812	-5.15475	-0.0080163	-0.0279574	0.977991	0.996946	-6.35013	0.30462	1.06238	0.301551	0.75773	-6.23906	-0.106166	-0.370263	0.715335	0.906702	-6.97591	0.0141268	0.0492681	0.961227	0.987702	-7.20197
P20700	LMNB1	Lamin-B1 OS=Homo sapiens GN=LMNB1 PE=1 SV=2	19.9264	0.0432557	0.275742	0.785762	0.999256	-4.6812	-0.142349	-0.90743	0.375692	0.999047	-4.61731	-0.0447974	-0.28557	0.778338	0.982797	-5.85759	-0.120878	-0.770562	0.450565	0.990632	-6.052	-0.0294399	-0.18767	0.853151	0.956232	-6.79088	0.0299533	0.190943	0.850622	0.953398	-7.02828	0.102592	0.65399	0.521057	0.858149	-6.98174
P20810	CAST	Calpastatin OS=Homo sapiens GN=CAST PE=1 SV=4	19.7069	-0.285	-1.4571	0.161628	0.999256	-4.51626	-0.226462	-1.15782	0.26147	0.999047	-4.57566	-0.115641	-0.591233	0.561423	0.974055	-5.72847	-0.039257	-0.200707	0.843088	0.990632	-6.32997	-0.0491533	-0.251304	0.804312	0.940687	-6.77638	-0.190354	-0.973211	0.342834	0.752912	-6.56438	-0.195704	-1.00056	0.329773	0.735575	-6.69244
P20962	PTMS	Parathymosin OS=Homo sapiens GN=PTMS PE=1 SV=2	18.8815	0.280129	1.48612	0.153863	0.999256	-4.51003	0.319775	1.69645	0.106336	0.999047	-4.46274	0.398376	2.11344	0.0481985	0.808598	-3.95966	0.156613	0.830853	0.416509	0.990632	-6.00435	0.353642	1.87612	0.0762906	0.522696	-5.13239	0.13509	0.71667	0.482408	0.817197	-6.78246	0.2944	1.56183	0.135044	0.547464	-6.00246
P21266	GSTM3	Glutathione S-transferase Mu 3 OS=Homo sapiens GN=GSTM3 PE=1 SV=3	16.8163	-0.157386	-0.389181	0.701526	0.999256	-4.67454	-0.485322	-1.20009	0.245043	0.999047	-4.56786	-0.204243	-0.505048	0.619408	0.974055	-5.77376	-0.216726	-0.535916	0.598316	0.990632	-6.20493	-0.277075	-0.685144	0.501634	0.832584	-6.56795	-0.562752	-1.39156	0.180342	0.626966	-6.08432	-0.650701	-1.60904	0.124311	0.524166	-5.93337
P21281	ATP6V1B2	V-type proton ATPase subunit B, brain isoform OS=Homo sapiens GN=ATP6V1B2 PE=1 SV=3	18.9523	-0.117045	-0.367092	0.717659	0.999256	-4.67601	-0.202254	-0.634338	0.533522	0.999047	-4.65274	-0.151416	-0.474892	0.640347	0.974055	-5.78798	-0.303228	-0.951028	0.353686	0.990632	-5.89954	-0.428858	-1.34505	0.19465	0.689612	-5.91094	0.0783108	0.24561	0.808652	0.936991	-7.01583	0.067832	0.212745	0.833821	0.964511	-7.17956
P21333	FLNA	Filamin-A OS=Homo sapiens GN=FLNA PE=1 SV=4	20.8686	-0.0826726	-0.585302	0.565321	0.999256	-4.65789	-0.153867	-1.08934	0.289804	0.999047	-4.58785	-0.139865	-0.990214	0.334674	0.921335	-5.43203	-0.142849	-1.01133	0.324727	0.990632	-5.84211	-0.195828	-1.38642	0.181881	0.682921	-5.85753	-0.274071	-1.94036	0.0675214	0.461706	-5.25499	-0.290721	-2.05823	0.0537364	0.41137	-5.20372
P21589	NT5E	5'-nucleotidase OS=Homo sapiens GN=NT5E PE=1 SV=1	17.0154	-0.0854491	-0.349328	0.730735	0.999256	-4.67713	-0.489054	-1.99932	0.0602737	0.999047	-4.38943	-0.115036	-0.470284	0.643575	0.974055	-5.79008	-0.252981	-1.03422	0.314185	0.990632	-5.81949	-0.312545	-1.27773	0.216935	0.707632	-5.99501	-0.300791	-1.22968	0.234022	0.673043	-6.28733	-0.481823	-1.96976	0.0638157	0.450663	-5.35701
P21796	VDAC1	Voltage-dependent anion-selective channel protein 1 OS=Homo sapiens GN=VDAC1 PE=1 SV=2	20.4544	-0.0607101	-0.265227	0.793728	0.999256	-4.6817	-0.0301658	-0.131787	0.896556	0.999047	-4.68641	-0.0462255	-0.201947	0.842132	0.992695	-5.8774	-0.0682098	-0.297991	0.768986	0.990632	-6.30527	-0.0734245	-0.320773	0.751929	0.932473	-6.75579	-0.0187328	-0.0818388	0.935642	0.979027	-7.04382	0.138464	0.604912	0.552487	0.875204	-7.01343
P21926	CD9	CD9 antigen OS=Homo sapiens GN=CD9 PE=1 SV=4	20.0668	-0.788982	-2.24325	0.0371626	0.999256	-4.32736	-0.0974611	-0.277104	0.784732	0.999047	-4.68113	-0.796023	-2.26327	0.0356839	0.740996	-3.70965	-0.909014	-2.58453	0.0182972	0.565626	-3.4458	-0.988096	-2.80938	0.0112881	0.23735	-3.38932	-1.15417	-3.28156	0.00397651	0.0998904	-2.60755	-0.946271	-2.69046	0.0145935	0.20468	-4
P21964	COMT	Catechol O-methyltransferase OS=Homo sapiens GN=COMT PE=1 SV=2	19.0588	0.283983	1.25622	0.224461	0.999256	-4.55719	0.229268	1.01418	0.323401	0.999047	-4.60055	0.233149	1.03135	0.315494	0.921335	-5.39372	0.219244	0.96984	0.344468	0.990632	-5.88196	0.0391895	0.173357	0.864228	0.96293	-6.79356	0.130191	0.575907	0.571525	0.851846	-6.87546	0.31145	1.37772	0.184509	0.61	-6.25642
P21980	TGM2	Protein-glutamine gamma-glutamyltransferase 2 OS=Homo sapiens GN=TGM2 PE=1 SV=2	18.8861	0.0787374	0.173704	0.863959	0.999256	-4.68527	-0.0296224	-0.0653506	0.948586	0.999388	-4.68758	-0.13917	-0.307025	0.762208	0.981238	-5.85142	0.289728	0.639175	0.530439	0.990632	-6.1441	-0.447102	-0.986361	0.336511	0.773814	-6.31576	-0.359426	-0.792937	0.437731	0.803611	-6.72407	-0.379137	-0.836421	0.413449	0.790543	-6.84349
P22061	PCMT1	Protein-L-isoaspartate(D-aspartate) O-methyltransferase OS=Homo sapiens GN=PCMT1 PE=1 SV=4	18.9931	0.209649	0.620835	0.54218	0.999256	-4.65419	-0.271106	-0.802826	0.432132	0.999047	-4.63219	0.229562	0.679803	0.504934	0.974055	-5.67481	0.260299	0.770823	0.450414	0.990632	-6.0518	-0.0786475	-0.232899	0.818363	0.946456	-6.781	-0.479262	-1.41924	0.172235	0.613126	-6.04755	-0.0821698	-0.24333	0.810391	0.964511	-7.17227
P22087	FBL	rRNA 2'-O-methyltransferase fibrillarin OS=Homo sapiens GN=FBL PE=1 SV=2	19.0172	-0.269765	-1.5343	0.141654	0.999256	-4.49951	-0.292576	-1.66403	0.112724	0.999047	-4.47025	-0.286506	-1.62951	0.119886	0.874532	-4.69225	-0.264454	-1.50409	0.149212	0.990632	-5.26115	-0.167098	-0.950376	0.354009	0.781727	-6.35028	-0.12392	-0.704796	0.489598	0.818773	-6.79105	-0.127684	-0.726204	0.47668	0.833397	-6.93083
P22090	RPS4Y1	40S ribosomal protein S4, Y isoform 1 OS=Homo sapiens GN=RPS4Y1 PE=1 SV=2	19.4479	0.0283377	0.102131	0.919736	0.999256	-4.68703	0.00883928	0.0318575	0.974922	0.999388	-4.68787	0.130534	0.470454	0.643455	0.974055	-5.79	-0.166953	-0.601713	0.55457	0.990632	-6.16736	-0.0901248	-0.324818	0.748914	0.932473	-6.75444	-0.178853	-0.644603	0.526991	0.828786	-6.8325	0.121312	0.437219	0.666945	0.914695	-7.10362
P22102	GART	Trifunctional purine biosynthetic protein adenosine-3 OS=Homo sapiens GN=GART PE=1 SV=1	19.0367	0.0303987	0.17394	0.863777	0.999256	-4.68526	-0.0628344	-0.359535	0.723211	0.999047	-4.67649	0.144837	0.828748	0.417669	0.93506	-5.56872	0.0967356	0.553516	0.586449	0.990632	-6.19529	-0.136979	-0.783788	0.442951	0.805766	-6.49469	-0.131341	-0.751525	0.461664	0.813753	-6.75646	-0.252387	-1.44414	0.165197	0.591194	-6.16771
P22234	PAICS	Multifunctional protein ADE2 OS=Homo sapiens GN=PAICS PE=1 SV=3	19.1411	-0.0205432	-0.120716	0.9052	0.999256	-4.68666	-0.0795673	-0.467554	0.64549	0.999047	-4.66865	-0.0202457	-0.118968	0.906566	0.993149	-5.89037	-0.10191	-0.598847	0.556439	0.990632	-6.16908	0.0460102	0.270365	0.789832	0.936515	-6.77122	-0.118988	-0.699199	0.493009	0.820121	-6.79505	-0.198974	-1.16921	0.256963	0.690342	-6.5122
P22307	SCP2	Non-specific lipid-transfer protein OS=Homo sapiens GN=SCP2 PE=1 SV=2	19.7452	-0.159066	-0.574711	0.572317	0.999256	-4.65895	-0.422587	-1.52682	0.143495	0.999047	-4.50116	-0.0878631	-0.317452	0.754408	0.976211	-5.84826	0.0157138	0.0567743	0.955325	0.996526	-6.34888	0.286678	1.03578	0.313478	0.758327	-6.26648	-0.0640256	-0.231326	0.819566	0.943188	-7.01938	0.0327753	0.118418	0.906996	0.974926	-7.1959
P22314	UBA1	Ubiquitin-like modifier-activating enzyme 1 OS=Homo sapiens GN=UBA1 PE=1 SV=3	19.4231	-0.212109	-1.66484	0.112562	0.999256	-4.47006	-0.0389205	-0.305487	0.76336	0.999047	-4.67967	-0.0189873	-0.149031	0.88312	0.993149	-5.88644	-0.0650812	-0.510821	0.615436	0.990632	-6.21815	-0.0859904	-0.674937	0.507952	0.834416	-6.575	-0.225259	-1.76806	0.0933159	0.494874	-5.53681	-0.218275	-1.71324	0.103151	0.504627	-5.77544
P22392	NME2	Nucleoside diphosphate kinase B OS=Homo sapiens GN=NME2 PE=1 SV=1	20.6473	0.087386	0.341303	0.73667	0.999256	-4.67762	0.261298	1.02055	0.320452	0.999047	-4.5995	0.259239	1.01251	0.32418	0.921335	-5.41144	0.00668093	0.0260937	0.979458	0.996946	-6.35018	0.0410264	0.160236	0.874408	0.964067	-6.79583	-0.0504061	-0.196871	0.846046	0.951201	-7.02708	0.0230767	0.0901307	0.929139	0.978094	-7.19898
P22570	FDXR	NADPH:adrenodoxin oxidoreductase, mitochondrial OS=Homo sapiens GN=FDXR PE=1 SV=3	17.8552	0.0390178	0.170021	0.866814	0.999256	-4.68538	-0.00856369	-0.0373165	0.970627	0.999388	-4.68783	0.104701	0.456235	0.65346	0.974055	-5.79635	0.243796	1.06235	0.301567	0.990632	-5.79109	0.373266	1.62651	0.120525	0.595377	-5.52241	0.141381	0.616068	0.545255	0.837914	-6.85091	0.393524	1.71479	0.102861	0.504627	-5.77304
P22626	HNRNPA2B1	Heterogeneous nuclear ribonucleoproteins A2/B1 OS=Homo sapiens GN=HNRNPA2B1 PE=1 SV=2	19.8738	-0.202806	-1.208	0.242058	0.999256	-4.56638	-0.204751	-1.21959	0.237735	0.999047	-4.56419	-0.254473	-1.51576	0.146254	0.874532	-4.84491	-0.179359	-1.06834	0.298924	0.990632	-5.78494	-0.279414	-1.66432	0.112668	0.588334	-5.46594	-0.210873	-1.25606	0.224517	0.666982	-6.25568	-0.185207	-1.10318	0.283905	0.714265	-6.58571
P22695	UQCRC2	Cytochrome b-c1 complex subunit 2, mitochondrial OS=Homo sapiens GN=UQCRC2 PE=1 SV=3	19.8537	-0.173111	-0.705441	0.489206	0.999256	-4.6446	-0.113625	-0.463032	0.648669	0.999047	-4.66902	0.0835937	0.340651	0.737152	0.976043	-5.84086	-0.185355	-0.755338	0.459428	0.990632	-6.0635	-0.035726	-0.145587	0.885801	0.968019	-6.79816	0.0324482	0.132229	0.896211	0.968733	-7.03818	0.162847	0.663615	0.515012	0.856932	-6.97524
P23246	SFPQ	Splicing factor, proline- and glutamine-rich OS=Homo sapiens GN=SFPQ PE=1 SV=2	19.5339	-0.11102	-0.840323	0.411312	0.999256	-4.62704	-0.0131719	-0.0996995	0.921641	0.999047	-4.68707	0.0298559	0.225983	0.823659	0.992695	-5.8724	-0.0560443	-0.424205	0.676242	0.990632	-6.25904	-0.010733	-0.0812394	0.936112	0.981549	-6.80575	0.0317639	0.240424	0.81261	0.938817	-7.01715	0.0853234	0.645822	0.526218	0.859054	-6.98717
P23284	PPIB	Peptidyl-prolyl cis-trans isomerase B OS=Homo sapiens GN=PPIB PE=1 SV=2	20.3488	0.0677069	0.416698	0.681629	0.999256	-4.67259	-0.0241383	-0.148558	0.883488	0.999047	-4.68599	0.046107	0.283763	0.779701	0.982797	-5.85808	0.0452181	0.278292	0.783833	0.990632	-6.31104	-0.0884077	-0.544101	0.592782	0.876161	-6.65635	-0.044227	-0.272193	0.788448	0.925825	-7.00866	0.0425445	0.261838	0.7963	0.960066	-7.16739
P23381	WARS	Tryptophan--tRNA ligase, cytoplasmic OS=Homo sapiens GN=WARS PE=1 SV=2	18.2139	0.0424408	0.273309	0.787603	0.999256	-4.68131	0.113094	0.728302	0.475425	0.999047	-4.64181	0.200925	1.29391	0.211404	0.874532	-5.11768	-0.00163015	-0.0104978	0.991735	0.998064	-6.35047	-0.0453712	-0.29218	0.773357	0.932473	-6.76486	-0.225998	-1.45537	0.1621	0.603006	-5.99868	-0.178619	-1.15026	0.264491	0.696704	-6.53367
P23396	RPS3	40S ribosomal protein S3 OS=Homo sapiens GN=RPS3 PE=1 SV=2	20.5393	0.00769575	0.0409703	0.967753	0.999256	-4.68781	-0.0403812	-0.21498	0.832104	0.999047	-4.68384	-0.0805792	-0.428984	0.672822	0.975221	-5.80798	-0.101997	-0.543009	0.593519	0.990632	-6.20108	-0.0783699	-0.417222	0.681253	0.913504	-6.71903	-0.191665	-1.02038	0.320533	0.736851	-6.51772	-0.0173181	-0.092197	0.927519	0.978094	-7.19879
P23526	AHCY	Adenosylhomocysteinase OS=Homo sapiens GN=AHCY PE=1 SV=4	19.8858	0.0266267	0.133303	0.895373	0.999256	-4.68637	0.110548	0.553445	0.586497	0.999047	-4.66102	0.190723	0.954834	0.351808	0.921335	-5.46386	-0.115559	-0.578531	0.569788	0.990632	-6.18107	0.1685	0.843577	0.409536	0.795918	-6.44581	-0.0980938	-0.491096	0.629056	0.869094	-6.92205	0.100557	0.503427	0.620526	0.898288	-7.07138
P23527	HIST1H2BO	Histone H2B type 1-O OS=Homo sapiens GN=HIST1H2BO PE=1 SV=3	20.9567	-0.103437	-0.341408	0.736592	0.999256	-4.67761	-0.327033	-1.07942	0.294088	0.999047	-4.58957	-0.260139	-0.858627	0.401387	0.930259	-5.5451	-0.273352	-0.902237	0.378373	0.990632	-5.94365	-0.205805	-0.679289	0.505252	0.832584	-6.57201	0.223396	0.737351	0.470034	0.817197	-6.76717	0.158121	0.5219	0.60785	0.892719	-7.0616
P23528	CFL1	Cofilin-1 OS=Homo sapiens GN=CFL1 PE=1 SV=3	21.1042	-0.147434	-0.866697	0.397061	0.999256	-4.62329	-0.106361	-0.625245	0.539344	0.999047	-4.65372	-0.158075	-0.92925	0.364566	0.921335	-5.48623	0.00033303	0.00195773	0.998459	0.999509	-6.35052	-0.33347	-1.96032	0.0649857	0.514151	-4.99221	-0.290804	-1.7095	0.103853	0.505481	-5.62837	-0.154903	-0.9106	0.374061	0.767093	-6.77828
P23588	EIF4B	Eukaryotic translation initiation factor 4B OS=Homo sapiens GN=EIF4B PE=1 SV=2	18.3363	-0.0258965	-0.132492	0.896006	0.999256	-4.68639	0.153908	0.787429	0.440869	0.999047	-4.63425	0.0908626	0.464873	0.647374	0.974055	-5.79252	-0.0893527	-0.457148	0.652815	0.990632	-6.24436	0.0304154	0.155612	0.878002	0.965557	-6.79659	-0.200841	-1.02755	0.317234	0.734869	-6.51046	-0.0895112	-0.457959	0.652243	0.911252	-7.094
P23634	ATP2B4	Plasma membrane calcium-transporting ATPase 4 OS=Homo sapiens GN=ATP2B4 PE=1 SV=2	19.3852	-0.048721	-0.301048	0.76669	0.999256	-4.6799	-0.177441	-1.09642	0.286776	0.999047	-4.58662	-0.0933059	-0.57654	0.571106	0.974055	-5.73668	-0.115075	-0.711052	0.485802	0.990632	-6.09573	-0.420235	-2.59664	0.0178325	0.317861	-3.81789	-0.301391	-1.8623	0.0783026	0.47848	-5.38488	-0.426503	-2.63538	0.0164202	0.215788	-4.11127
P23919	DTYMK	Thymidylate kinase OS=Homo sapiens GN=DTYMK PE=1 SV=4	17.8227	-0.36635	-0.82986	0.417056	0.999256	-4.62849	-0.400629	-0.90751	0.375651	0.999047	-4.6173	0.0959078	0.217251	0.830359	0.992695	-5.87428	-0.475368	-1.07681	0.295223	0.990632	-5.77621	0.545575	1.23584	0.231773	0.715851	-6.04549	-0.395814	-0.896601	0.381297	0.775803	-6.6359	0.553865	1.25462	0.225027	0.656074	-6.41169
P23921	RRM1	Ribonucleoside-diphosphate reductase large subunit OS=Homo sapiens GN=RRM1 PE=1 SV=1	18.555	-0.0542962	-0.234838	0.816879	0.999256	-4.68305	0.227304	0.983117	0.338063	0.999047	-4.60558	0.413305	1.7876	0.0900119	0.874532	-4.46693	0.0414193	0.179144	0.859746	0.990632	-6.33414	-0.0682391	-0.295143	0.771127	0.932473	-6.76396	-0.0365038	-0.157883	0.876236	0.961604	-7.0343	0.189022	0.817546	0.423881	0.794621	-6.85927
P24534	EEF1B2	Elongation factor 1-beta OS=Homo sapiens GN=EEF1B2 PE=1 SV=3	20.6649	-0.222968	-1.26857	0.220116	0.999256	-4.55479	-0.0957326	-0.544667	0.592401	0.999047	-4.66186	-0.00475753	-0.0270677	0.978692	0.993903	-5.89691	0.0356027	0.20256	0.84166	0.990632	-6.32959	0.0649359	0.36945	0.715931	0.926948	-6.73842	-0.121661	-0.692185	0.497302	0.822061	-6.80003	-0.161675	-0.919845	0.369334	0.761359	-6.7698
P24539	ATP5F1	ATP synthase subunit b, mitochondrial OS=Homo sapiens GN=ATP5F1 PE=1 SV=2	19.2459	-0.213304	-0.903637	0.377649	0.999256	-4.61787	-0.191599	-0.811685	0.427154	0.999047	-4.63099	-0.0815037	-0.345281	0.733726	0.976043	-5.83932	-0.3006	-1.27346	0.218413	0.990632	-5.55685	-0.408664	-1.73126	0.0998235	0.566654	-5.3636	-0.206556	-0.875049	0.392616	0.77992	-6.65505	-0.155793	-0.659998	0.517279	0.85749	-6.9777
P24666	ACP1	Low molecular weight phosphotyrosine protein phosphatase OS=Homo sapiens GN=ACP1 PE=1 SV=3	19.7833	-0.000235829	-0.000857929	0.999325	0.999912	-4.68796	0.215748	0.784875	0.442329	0.999047	-4.63458	0.728733	2.65108	0.0158783	0.64906	-3.02363	0.367017	1.33518	0.197798	0.990632	-5.48163	0.14096	0.512804	0.614075	0.883166	-6.67331	-0.114717	-0.417331	0.681175	0.893603	-6.9567	0.0967262	0.351883	0.728849	0.937592	-7.13859
P24752	ACAT1	Acetyl-CoA acetyltransferase, mitochondrial OS=Homo sapiens GN=ACAT1 PE=1 SV=1	20.1391	0.0462052	0.221844	0.826833	0.999256	-4.68357	0.190723	0.915714	0.371441	0.999047	-4.61606	0.191951	0.921608	0.368437	0.921335	-5.4928	0.0573967	0.275577	0.785886	0.990632	-6.31181	0.0789366	0.378996	0.708947	0.924739	-6.73473	0.262668	1.26114	0.222721	0.666472	-6.24952	0.198747	0.954237	0.352102	0.747328	-6.73756
P24844	MYL9	Myosin regulatory light polypeptide 9 OS=Homo sapiens GN=MYL9 PE=1 SV=4	20.3483	-0.0763688	-0.463122	0.648606	0.999256	-4.66901	-0.125966	-0.763891	0.454436	0.999047	-4.63732	-0.0321994	-0.195266	0.847284	0.992695	-5.87869	-0.144334	-0.875281	0.392493	0.990632	-5.96711	-0.0913256	-0.553825	0.586242	0.872558	-6.65088	-0.169432	-1.02749	0.317262	0.734869	-6.51052	-0.312608	-1.89574	0.0735104	0.466862	-5.48184
P25205	MCM3	DNA replication licensing factor MCM3 OS=Homo sapiens GN=MCM3 PE=1 SV=3	18.9875	0.0123013	0.0706601	0.944416	0.999256	-4.68751	0.0478591	0.274908	0.786392	0.999047	-4.68124	0.342629	1.9681	0.06402	0.818247	-4.19253	0.00511845	0.0294009	0.976855	0.996946	-6.35008	0.344587	1.97934	0.0626475	0.511892	-4.95997	0.290132	1.66655	0.112217	0.523569	-5.69409	-0.139959	-0.80394	0.431504	0.801003	-6.87043
P25398	RPS12	40S ribosomal protein S12 OS=Homo sapiens GN=RPS12 PE=1 SV=3	20.8946	0.171232	0.759466	0.457014	0.999256	-4.63789	0.113082	0.501554	0.621818	0.999047	-4.66578	0.217026	0.962577	0.348007	0.921335	-5.45698	-0.0285594	-0.12667	0.90055	0.990632	-6.34233	0.115828	0.513732	0.613439	0.883166	-6.67282	0.0479428	0.212641	0.833901	0.949143	-7.02371	0.158348	0.702323	0.491103	0.84067	-6.94823
P25685	DNAJB1	DnaJ homolog subfamily B member 1 OS=Homo sapiens GN=DNAJB1 PE=1 SV=4	19.2826	0.215736	1.12103	0.276423	0.999256	-4.58228	-0.0622915	-0.323687	0.749757	0.999047	-4.67865	0.276084	1.43462	0.167861	0.874532	-4.94862	0.31629	1.64354	0.11693	0.990632	-5.06387	-0.0164872	-0.0856727	0.932635	0.980618	-6.80537	0.233717	1.21447	0.239639	0.677259	-6.30532	0.335655	1.74417	0.0974962	0.504627	-5.72716
P25705	ATP5A1	ATP synthase subunit alpha, mitochondrial OS=Homo sapiens GN=ATP5A1 PE=1 SV=1	20.9475	-0.250473	-1.26143	0.222618	0.999256	-4.55618	-0.221782	-1.11694	0.278126	0.999047	-4.58301	-0.277614	-1.39812	0.178393	0.874532	-4.99382	-0.240041	-1.20889	0.241724	0.990632	-5.63233	-0.177404	-0.893444	0.382941	0.789444	-6.4025	-0.0160403	-0.0807822	0.936471	0.979027	-7.04391	-0.0218692	-0.110138	0.91347	0.974926	-7.19689
P25786	PSMA1	Proteasome subunit alpha type-1 OS=Homo sapiens GN=PSMA1 PE=1 SV=1	19.083	0.220842	1.07787	0.294759	0.999256	-4.58983	0.281836	1.37557	0.185161	0.999047	-4.53336	0.145827	0.711745	0.485383	0.961648	-5.65372	0.151228	0.738106	0.469586	0.990632	-6.07626	0.253247	1.23603	0.231703	0.715851	-6.04526	-0.0178538	-0.0871402	0.931484	0.979027	-7.04335	0.157546	0.768944	0.451502	0.814666	-6.89834
P25787	PSMA2	Proteasome subunit alpha type-2 OS=Homo sapiens GN=PSMA2 PE=1 SV=2	19.5066	0.305785	1.44696	0.164417	0.999256	-4.51842	-0.0391622	-0.185314	0.854972	0.999047	-4.6849	-0.0456785	-0.216148	0.831206	0.992695	-5.87451	0.283834	1.34308	0.195273	0.990632	-5.47179	0.632934	2.99501	0.00751949	0.182608	-3.00453	0.0684116	0.32372	0.749732	0.915478	-6.99269	0.048302	0.228562	0.821683	0.964511	-7.17591
P25788	PSMA3	Proteasome subunit alpha type-3 OS=Homo sapiens GN=PSMA3 PE=1 SV=2	19.5882	0.265167	1.23887	0.230677	0.999256	-4.56053	0.246513	1.15172	0.263908	0.999047	-4.57677	0.153037	0.714995	0.483418	0.96135	-5.65152	0.12058	0.563352	0.579869	0.990632	-6.18977	0.194079	0.90674	0.376047	0.789444	-6.39057	0.0874659	0.408643	0.68743	0.895422	-6.96041	0.146126	0.682704	0.50314	0.845897	-6.9621
P25789	PSMA4	Proteasome subunit alpha type-4 OS=Homo sapiens GN=PSMA4 PE=1 SV=1	19.6047	0.120291	0.680306	0.504623	0.999256	-4.64756	0.186412	1.05425	0.305162	0.999047	-4.59387	0.201461	1.13936	0.268896	0.914881	-5.28664	0.104122	0.588858	0.562982	0.990632	-6.17503	0.0980633	0.554595	0.585725	0.872558	-6.65045	-0.104579	-0.591446	0.561283	0.842917	-6.86615	0.0330594	0.186967	0.853694	0.964511	-7.18494
P26006	ITGA3	Integrin alpha-3 OS=Homo sapiens GN=ITGA3 PE=1 SV=5	20.101	0.0660654	0.22674	0.823079	0.999256	-4.68338	-0.135975	-0.466675	0.646108	0.999047	-4.66872	-0.240601	-0.825755	0.419323	0.93506	-5.57105	-0.09508	-0.32632	0.747796	0.990632	-6.29628	-0.761321	-2.6129	0.0172263	0.317861	-3.78567	-0.418432	-1.43608	0.16745	0.607	-6.02489	-0.385085	-1.32163	0.202186	0.632634	-6.32866
P26038	MSN	Moesin OS=Homo sapiens GN=MSN PE=1 SV=3	19.8397	0.0507891	0.345116	0.733847	0.999256	-4.67739	0.168682	1.14621	0.266122	0.999047	-4.57777	0.0753628	0.512097	0.614561	0.974055	-5.77032	-0.0280566	-0.190647	0.85085	0.990632	-6.33197	-0.0288993	-0.196373	0.84643	0.952083	-6.78914	-0.0798603	-0.542657	0.593756	0.86699	-6.89458	0.0141051	0.0958453	0.92466	0.978094	-7.19843
P26358	DNMT1	DNA (cytosine-5)-methyltransferase 1 OS=Homo sapiens GN=DNMT1 PE=1 SV=2	20.4509	0.177197	0.798938	0.434328	0.999256	-4.63271	0.0985127	0.444171	0.662001	0.999047	-4.67052	-0.047581	-0.214532	0.832448	0.992695	-5.87485	-0.0447938	-0.201965	0.842119	0.990632	-6.32971	-0.102131	-0.460487	0.650461	0.898967	-6.69947	-0.63102	-2.84512	0.0104437	0.177093	-3.53488	-0.393609	-1.77469	0.0921825	0.500614	-5.67892
P26368	U2AF2	Splicing factor U2AF 65 kDa subunit OS=Homo sapiens GN=U2AF2 PE=1 SV=4	17.9546	-0.178764	-1.15101	0.264193	0.999256	-4.5769	-0.12144	-0.781919	0.444022	0.999047	-4.63497	-0.0244916	-0.157694	0.876383	0.993149	-5.88515	-0.327531	-2.10888	0.0486356	0.901638	-4.31838	0.0093145	0.0599733	0.952811	0.987745	-6.80731	-0.182279	-1.17364	0.255228	0.696251	-6.35266	-0.0886826	-0.571001	0.574778	0.881736	-7.03393
P26373	RPL13	60S ribosomal protein L13 OS=Homo sapiens GN=RPL13 PE=1 SV=4	18.6203	0.0263187	0.19127	0.850369	0.999256	-4.6847	0.0345717	0.251249	0.804354	0.999047	-4.68234	0.00579475	0.0421132	0.966854	0.993903	-5.8964	-0.122	-0.886633	0.386505	0.990632	-5.95731	-0.0856593	-0.622526	0.541092	0.852917	-6.6096	-0.121932	-0.886136	0.386766	0.779721	-6.64525	-0.0533211	-0.387509	0.702742	0.926489	-7.1249
P26583	HMGB2	High mobility group protein B2 OS=Homo sapiens GN=HMGB2 PE=1 SV=2	20.21	-0.26193	-1.48603	0.153888	0.999256	-4.51005	-0.559824	-3.1761	0.00503321	0.999047	-4.08449	-0.469267	-2.66233	0.0155006	0.64906	-3.00302	-0.582237	-3.30325	0.00378782	0.229746	-1.99131	-0.296337	-1.68124	0.109295	0.583368	-5.44035	-0.507651	-2.8801	0.00967635	0.165865	-3.46226	-0.0359101	-0.203732	0.840757	0.964511	-7.18152
P26599	PTBP1	Polypyrimidine tract-binding protein 1 OS=Homo sapiens GN=PTBP1 PE=1 SV=1	20.1327	-0.0980443	-0.539136	0.596135	0.999256	-4.66238	-0.176877	-0.972632	0.343114	0.999047	-4.60725	-0.182957	-1.00606	0.32719	0.921335	-5.41743	-0.0943784	-0.518978	0.609846	0.990632	-6.21392	-0.235774	-1.2965	0.21053	0.703268	-5.97193	-0.0798065	-0.438848	0.665785	0.886619	-6.94716	-0.244895	-1.34665	0.194141	0.623297	-6.29673
P26639	TARS	Threonine--tRNA ligase, cytoplasmic OS=Homo sapiens GN=TARS PE=1 SV=3	19.2797	-0.0669918	-0.314311	0.756754	0.999256	-4.67918	0.075197	0.352809	0.728166	0.999047	-4.67691	0.13401	0.628748	0.537097	0.974055	-5.70661	0.128399	0.602422	0.554108	0.990632	-6.16693	0.105286	0.49398	0.627056	0.884543	-6.68304	0.205701	0.965107	0.346771	0.756597	-6.5722	-0.0791409	-0.371312	0.714566	0.93284	-7.13129
P26640	VARS	Valine--tRNA ligase OS=Homo sapiens GN=VARS PE=1 SV=4	18.8672	-0.0072138	-0.0429312	0.96621	0.999256	-4.68779	-0.0532184	-0.316716	0.754957	0.999047	-4.67905	-0.0420568	-0.250291	0.805084	0.991475	-5.86677	-0.0887076	-0.527921	0.603745	0.990632	-6.20921	-0.0341382	-0.203165	0.841194	0.952083	-6.78773	-0.181238	-1.07859	0.294446	0.720508	-6.45741	-0.240579	-1.43175	0.168671	0.596644	-6.18452
P26641	EEF1G	Elongation factor 1-gamma OS=Homo sapiens GN=EEF1G PE=1 SV=3	19.3172	-0.259977	-1.56217	0.134964	0.999256	-4.49334	-0.457405	-2.74849	0.0128791	0.999047	-4.19527	-0.358078	-2.15164	0.0446746	0.797618	-3.89682	-0.319978	-1.92271	0.0698368	0.990632	-4.63144	-0.401842	-2.41462	0.0261455	0.358534	-4.17202	-0.330287	-1.98465	0.0620085	0.44689	-5.1797	-0.343978	-2.06692	0.0528286	0.408385	-5.18844
P26885	FKBP2	Peptidyl-prolyl cis-trans isomerase FKBP2 OS=Homo sapiens GN=FKBP2 PE=1 SV=2	19.7059	-0.0933425	-0.242818	0.810782	0.999256	-4.68271	0.206136	0.536235	0.5981	0.999047	-4.66265	0.548051	1.42568	0.170392	0.874532	-4.95977	0.297666	0.774339	0.448382	0.990632	-6.04911	0.628974	1.63619	0.11847	0.595377	-5.50804	0.802301	2.08708	0.0507746	0.423071	-5.00145	0.478892	1.24578	0.228185	0.656483	-6.42238
P27348	YWHAQ	14-3-3 protein theta OS=Homo sapiens GN=YWHAQ PE=1 SV=1	19.6507	0.00216928	0.0133885	0.989459	0.999256	-4.68794	-0.0505221	-0.311815	0.758621	0.999047	-4.67932	-0.0213881	-0.132004	0.896387	0.993149	-5.88877	-0.142201	-0.877647	0.39124	0.990632	-5.96508	-0.0757128	-0.467288	0.645677	0.898705	-6.69622	-0.351425	-2.16894	0.0431576	0.386702	-4.85501	-0.307618	-1.89857	0.0731172	0.466862	-5.47713
P27482	CALML3	Calmodulin-like protein 3 OS=Homo sapiens GN=CALML3 PE=1 SV=2	17.9992	0.471358	0.674065	0.508494	0.999256	-4.64829	0.91108	1.30289	0.208384	0.999047	-4.54805	0.39788	0.568988	0.576116	0.974055	-5.74082	1.62699	2.32667	0.0313513	0.758205	-3.93053	1.0531	1.50598	0.148729	0.623791	-5.69586	1.0208	1.45979	0.160896	0.602691	-5.99264	-0.00877532	-0.0125491	0.99012	0.99835	-7.20316
P27635	RPL10	60S ribosomal protein L10 OS=Homo sapiens GN=RPL10 PE=1 SV=4	18.4405	-0.128136	-0.593649	0.55984	0.999256	-4.65704	-0.164287	-0.761132	0.456042	0.999047	-4.63768	0.165128	0.765031	0.453773	0.945072	-5.61651	-0.21169	-0.980751	0.339198	0.990632	-5.87163	-0.287915	-1.3339	0.198211	0.690638	-5.92512	-0.289001	-1.33893	0.196597	0.641382	-6.1526	-0.0423926	-0.196403	0.846407	0.964511	-7.18305
P27694	RPA1	Replication protein A 70 kDa DNA-binding subunit OS=Homo sapiens GN=RPA1 PE=1 SV=2	17.7032	-0.0635874	-0.268474	0.791265	0.999256	-4.68155	0.111273	0.469809	0.643908	0.999047	-4.66847	0.0724841	0.306037	0.762947	0.981238	-5.85171	0.0667182	0.281693	0.781264	0.990632	-6.31007	0.266119	1.12359	0.275365	0.736674	-6.17366	0.385106	1.62597	0.120641	0.534414	-5.75506	0.278473	1.17575	0.254405	0.686844	-6.50472
P27695	APEX1	DNA-(apurinic or apyrimidinic site) lyase OS=Homo sapiens GN=APEX1 PE=1 SV=2	19.7913	0.176901	0.891191	0.384118	0.999256	-4.61972	0.0326277	0.164371	0.871198	0.999047	-4.68555	-0.077096	-0.388393	0.702099	0.976043	-5.82401	-0.0763312	-0.38454	0.704904	0.990632	-6.27528	-0.172135	-0.867178	0.396804	0.794112	-6.4256	-0.0988084	-0.497776	0.624428	0.86764	-6.91864	-0.112866	-0.568595	0.576377	0.882043	-7.03534
P27708	CAD	CAD protein OS=Homo sapiens GN=CAD PE=1 SV=3	18.4807	0.19587	0.842326	0.410219	0.999256	-4.62675	0.168559	0.724877	0.477474	0.999047	-4.64224	0.21382	0.919516	0.369501	0.921335	-5.49459	0.243204	1.04588	0.308909	0.990632	-5.8078	0.045352	0.195033	0.847464	0.952567	-6.78941	0.0374223	0.160932	0.873868	0.960341	-7.03379	0.109749	0.471969	0.642394	0.911252	-7.08725
P27797	CALR	Calreticulin OS=Homo sapiens GN=CALR PE=1 SV=1	20.5518	-0.0881828	-0.544085	0.592793	0.999256	-4.66191	-0.12425	-0.766618	0.452851	0.999047	-4.63697	-0.147266	-0.908623	0.375077	0.921335	-5.50386	-0.153106	-0.944658	0.356845	0.990632	-5.90541	0.133955	0.826497	0.418913	0.795918	-6.46012	0.111638	0.688804	0.49938	0.823312	-6.8024	0.137453	0.848082	0.407086	0.788549	-6.83358
P27816	MAP4	Microtubule-associated protein 4 OS=Homo sapiens GN=MAP4 PE=1 SV=3	19.3036	-0.156655	-1.2501	0.226639	0.999256	-4.55837	-0.0280982	-0.224221	0.82501	0.999047	-4.68348	0.00186341	0.0148699	0.988293	0.993903	-5.89716	-0.142849	-1.13992	0.268669	0.990632	-5.70926	-0.116053	-0.926092	0.366162	0.789444	-6.37291	-0.207263	-1.65394	0.114779	0.527593	-5.71315	-0.137361	-1.09613	0.2869	0.716621	-6.59334
P27824	CANX	Calnexin OS=Homo sapiens GN=CANX PE=1 SV=2	19.4367	-0.215572	-1.3645	0.188561	0.999256	-4.53563	-0.138063	-0.873888	0.393232	0.999047	-4.62225	-0.173003	-1.09505	0.287358	0.921335	-5.33169	-0.104943	-0.664255	0.514612	0.990632	-6.12778	-0.125478	-0.794234	0.436994	0.805766	-6.4864	-0.112134	-0.709767	0.48658	0.817197	-6.78747	0.0989774	0.626493	0.538543	0.867594	-6.99978
P28066	PSMA5	Proteasome subunit alpha type-5 OS=Homo sapiens GN=PSMA5 PE=1 SV=3	19.5789	0.149943	0.554387	0.585865	0.999256	-4.66093	0.123186	0.455459	0.654008	0.999047	-4.66963	0.217137	0.802825	0.432133	0.939059	-5.58859	-0.0467444	-0.172829	0.864637	0.990632	-6.33528	0.179269	0.662816	0.515512	0.838208	-6.58324	0.00981717	0.0362973	0.971429	0.988581	-7.04663	0.142171	0.525651	0.605291	0.892719	-7.05957
P28070	PSMB4	Proteasome subunit beta type-4 OS=Homo sapiens GN=PSMB4 PE=1 SV=4	20.5769	-0.0380384	-0.188203	0.852739	0.999256	-4.6848	0.389235	1.92582	0.069424	0.999047	-4.40767	0.325665	1.61129	0.123818	0.874532	-4.71725	0.0640974	0.317134	0.754645	0.990632	-6.29928	0.24737	1.22391	0.23614	0.715851	-6.05961	-0.0418849	-0.207234	0.838061	0.949959	-7.02489	0.119683	0.592155	0.560818	0.875604	-7.02127
P28072	PSMB6	Proteasome subunit beta type-6 OS=Homo sapiens GN=PSMB6 PE=1 SV=4	20.145	-0.31875	-1.68294	0.108959	0.999256	-4.46587	-0.0417497	-0.220431	0.827918	0.999047	-4.68363	0.0907024	0.478892	0.637551	0.974055	-5.78614	-0.173325	-0.915123	0.371744	0.990632	-5.9322	-0.0669295	-0.353375	0.727748	0.928526	-6.74442	-0.203889	-1.0765	0.295359	0.720508	-6.45964	0.045821	0.241926	0.811463	0.964511	-7.17263
P28074	PSMB5	Proteasome subunit beta type-5 OS=Homo sapiens GN=PSMB5 PE=1 SV=3	19.3499	0.0644329	0.279544	0.782887	0.999256	-4.68101	0.0214832	0.0932058	0.926729	0.999047	-4.68718	0.1369	0.593944	0.559646	0.974055	-5.72693	-0.0915825	-0.397334	0.695607	0.990632	-6.27021	-0.27747	-1.20382	0.243635	0.715851	-6.08312	-0.296405	-1.28596	0.214106	0.652253	-6.21911	-0.047754	-0.207182	0.8381	0.964511	-7.18078
P28161	GSTM2	Glutathione S-transferase Mu 2 OS=Homo sapiens GN=GSTM2 PE=1 SV=2	18.9938	-0.108474	-0.493577	0.627335	0.999256	-4.66647	0.0543813	0.247445	0.807252	0.999047	-4.68251	0.231296	1.05244	0.305968	0.921335	-5.37354	0.0898293	0.40874	0.68736	0.990632	-6.26556	0.343132	1.56132	0.135165	0.607227	-5.6175	0.543831	2.47453	0.0230736	0.284275	-4.28045	0.721837	3.28449	0.00395049	0.0771735	-2.74586
P28300	LOX	Protein-lysine 6-oxidase OS=Homo sapiens GN=LOX PE=1 SV=2	18.786	-0.151194	-0.552339	0.587239	0.999256	-4.66113	-0.186238	-0.680361	0.504589	0.999047	-4.64756	-0.214345	-0.783039	0.44338	0.942409	-5.60336	-0.354734	-1.29591	0.210729	0.990632	-5.52984	-0.848656	-3.10029	0.00595754	0.164825	-2.78253	-1.01081	-3.69268	0.00157311	0.0459406	-1.70318	-1.23127	-4.49804	0.000253545	0.00768071	-0.0327733
P28482	MAPK1	Mitogen-activated protein kinase 1 OS=Homo sapiens GN=MAPK1 PE=1 SV=3	19.2066	0.0549911	0.242143	0.811297	0.999256	-4.68274	0.0372246	0.163912	0.871554	0.999047	-4.68556	-0.0518556	-0.228337	0.821856	0.992695	-5.87188	-0.201192	-0.885915	0.386882	0.990632	-5.95793	-0.103427	-0.455422	0.654034	0.89947	-6.70186	-0.28074	-1.23619	0.231646	0.671861	-6.27957	-0.0474957	-0.209139	0.836595	0.964511	-7.18035
P28799	GRN	Granulins OS=Homo sapiens GN=GRN PE=1 SV=2	19.1457	-0.00461698	-0.0187656	0.985226	0.999256	-4.68793	0.0272771	0.110867	0.912899	0.999047	-4.68686	0.125235	0.509016	0.616677	0.974055	-5.77183	-0.215911	-0.877567	0.391282	0.990632	-5.96515	-0.145209	-0.590201	0.562101	0.859779	-6.6296	-0.217131	-0.882526	0.388664	0.779721	-6.64846	-0.145814	-0.592657	0.56049	0.875604	-7.02097
P28838	LAP3	Cytosol aminopeptidase OS=Homo sapiens GN=LAP3 PE=1 SV=3	19.3488	0.152602	0.794353	0.436927	0.999256	-4.63333	0.459083	2.3897	0.0275322	0.999047	-4.28933	0.348067	1.81182	0.0860577	0.874532	-4.43112	0.164141	0.854418	0.403656	0.990632	-5.98482	0.136782	0.712	0.485228	0.829041	-6.54893	0.0589025	0.30661	0.762518	0.915498	-6.9983	0.111717	0.581529	0.567808	0.879348	-7.02769
P29144	TPP2	Tripeptidyl-peptidase 2 OS=Homo sapiens GN=TPP2 PE=1 SV=4	18.2913	-0.113329	-0.424425	0.676085	0.999256	-4.67202	-0.22539	-0.8441	0.409251	0.999047	-4.62651	0.0920593	0.344768	0.734105	0.976043	-5.83949	-0.104538	-0.391502	0.699839	0.990632	-6.27254	-0.0102942	-0.0385523	0.969655	0.992297	-6.80841	-0.0920188	-0.344616	0.734217	0.910113	-6.98543	0.122001	0.456902	0.652989	0.911252	-7.0945
P29218	IMPA1	Inositol monophosphatase 1 OS=Homo sapiens GN=IMPA1 PE=1 SV=1	18.0844	0.228463	0.509867	0.616093	0.999256	-4.66505	0.899977	2.0085	0.0592106	0.999047	-4.38713	0.732985	1.63582	0.118549	0.874532	-4.68355	0.61336	1.36885	0.187219	0.990632	-5.43937	0.712844	1.59087	0.128354	0.600586	-5.57476	0.431149	0.962204	0.34819	0.757373	-6.57499	0.621651	1.38735	0.1816	0.609908	-6.24376
P29317	EPHA2	Ephrin type-A receptor 2 OS=Homo sapiens GN=EPHA2 PE=1 SV=2	19.0054	-0.0357459	-0.166908	0.869229	0.999256	-4.68547	-0.0693981	-0.324039	0.749494	0.999047	-4.67863	-0.00337889	-0.015777	0.987579	0.993903	-5.89714	-0.04824	-0.225246	0.824224	0.990632	-6.32464	-0.0733183	-0.342344	0.735899	0.930996	-6.74839	-0.0775288	-0.362004	0.721396	0.90721	-6.97905	-0.0520552	-0.24306	0.810597	0.964511	-7.17234
P29401	TKT	Transketolase OS=Homo sapiens GN=TKT PE=1 SV=3	20.6372	-0.0238972	-0.130578	0.897499	0.999256	-4.68644	0.166813	0.911494	0.373602	0.999047	-4.6167	0.246769	1.34839	0.193593	0.874532	-5.0539	0.0955656	0.522187	0.607654	0.990632	-6.21224	0.121449	0.663618	0.51501	0.838208	-6.5827	-0.120432	-0.658063	0.518494	0.826035	-6.82353	0.270692	1.47911	0.155712	0.581891	-6.11968
P29558	RBMS1	RNA-binding motif, single-stranded-interacting protein 1 OS=Homo sapiens GN=RBMS1 PE=1 SV=3	19.508	-0.311025	-0.742189	0.467167	0.999256	-4.64008	0.0245798	0.0586538	0.953848	0.999388	-4.68765	0.369817	0.88248	0.388688	0.930259	-5.52569	0.108949	0.259981	0.797711	0.990632	-6.31606	0.285027	0.680149	0.50472	0.832584	-6.57142	0.0162191	0.0387031	0.969536	0.988581	-7.04654	0.238102	0.568175	0.576656	0.882043	-7.03559
P29692	EEF1D	Elongation factor 1-delta OS=Homo sapiens GN=EEF1D PE=1 SV=5	19.9895	-0.361867	-1.49867	0.150603	0.999256	-4.50731	-0.376242	-1.5582	0.1359	0.999047	-4.49422	-0.118502	-0.490776	0.629278	0.974055	-5.7806	0.0321552	0.13317	0.895477	0.990632	-6.34147	0.0932209	0.386074	0.703787	0.918768	-6.73193	-0.147553	-0.611091	0.548475	0.837914	-6.85404	-0.154639	-0.640435	0.529638	0.861071	-6.99073
P29992	GNA11	Guanine nucleotide-binding protein subunit alpha-11 OS=Homo sapiens GN=GNA11 PE=1 SV=2	16.6549	-0.518861	-1.34326	0.195217	0.999256	-4.53996	-0.110347	-0.285673	0.77826	0.999047	-4.6807	-0.00413756	-0.0107116	0.991567	0.994552	-5.89721	-0.563503	-1.45883	0.161157	0.990632	-5.32228	-0.401077	-1.03833	0.312317	0.75773	-6.26387	-0.626139	-1.62099	0.121712	0.537646	-5.76246	-0.726229	-1.88011	0.0757181	0.471966	-5.5078
P30038	ALDH4A1	Delta-1-pyrroline-5-carboxylate dehydrogenase, mitochondrial OS=Homo sapiens GN=ALDH4A1 PE=1 SV=3	17.0693	-0.174397	-0.579574	0.569099	0.999256	-4.65846	-0.132338	-0.439798	0.66511	0.999047	-4.67086	0.0147065	0.0488742	0.961536	0.993903	-5.8961	-0.149104	-0.495517	0.625991	0.990632	-6.22591	-0.331293	-1.10099	0.284833	0.746885	-6.19819	0.0575326	0.191198	0.850425	0.953398	-7.02823	-0.0624567	-0.207562	0.837808	0.964511	-7.1807
P30040	ERP29	Endoplasmic reticulum resident protein 29 OS=Homo sapiens GN=ERP29 PE=1 SV=4	20.0563	0.098583	0.419459	0.679646	0.999256	-4.67239	-0.0861652	-0.366622	0.718004	0.999047	-4.67604	0.56882	2.42026	0.0258407	0.714156	-3.43811	0.0314856	0.133967	0.894855	0.990632	-6.34136	0.416154	1.77068	0.0928655	0.560736	-5.30197	0.412371	1.75459	0.0956535	0.495235	-5.55806	0.35097	1.49333	0.151983	0.572021	-6.09988
P30041	PRDX6	Peroxiredoxin-6 OS=Homo sapiens GN=PRDX6 PE=1 SV=3	21.0096	-0.10881	-0.486422	0.632304	0.999256	-4.66708	0.12731	0.569126	0.576024	0.999047	-4.6595	0.101317	0.452925	0.655799	0.974055	-5.7978	0.0647507	0.28946	0.775405	0.990632	-6.30781	0.0579799	0.259192	0.798311	0.939504	-6.77429	-0.272015	-1.21601	0.239065	0.677157	-6.3035	-0.0408463	-0.182598	0.857073	0.964511	-7.18579
P30042	C21orf33	ES1 protein homolog, mitochondrial OS=Homo sapiens GN=C21orf33 PE=1 SV=3	16.8025	0.275586	0.784135	0.442752	0.999256	-4.63468	0.131385	0.373835	0.712719	0.999047	-4.67557	0.533295	1.5174	0.145841	0.874532	-4.84276	0.253338	0.720833	0.479902	0.990632	-6.08877	0.27787	0.790633	0.439042	0.805766	-6.48927	0.371243	1.05631	0.304243	0.724611	-6.48085	0.862175	2.45318	0.0241275	0.260617	-4.47154
P30043	BLVRB	Flavin reductase (NADPH) OS=Homo sapiens GN=BLVRB PE=1 SV=3	18.0827	0.256357	0.928345	0.365023	0.999256	-4.61415	0.200679	0.726717	0.476372	0.999047	-4.64201	0.236976	0.858159	0.401639	0.930259	-5.54548	0.107401	0.38893	0.701708	0.990632	-6.27356	-0.0233869	-0.0846908	0.933405	0.980618	-6.80545	-0.22666	-0.8208	0.422071	0.791445	-6.70136	-0.132817	-0.48097	0.636101	0.907812	-7.08281
P30044	PRDX5	Peroxiredoxin-5, mitochondrial OS=Homo sapiens GN=PRDX5 PE=1 SV=4	20.6337	-0.0789205	-0.382319	0.706522	0.999256	-4.675	-0.00188867	-0.00914939	0.992797	0.999388	-4.68795	0.314079	1.52151	0.144813	0.874532	-4.83738	0.13317	0.645125	0.52666	0.990632	-6.14028	0.302172	1.46383	0.1598	0.643321	-5.75407	-0.0131812	-0.0638547	0.949762	0.979613	-7.04519	-0.0963611	-0.466808	0.646014	0.911252	-7.08976
P30046	DDT	D-dopachrome decarboxylase OS=Homo sapiens GN=DDT PE=1 SV=3	19.1812	-0.341978	-1.3638	0.188775	0.999256	-4.53577	0.0108793	0.0433863	0.965852	0.999388	-4.68779	0.00874696	0.0348827	0.972542	0.993903	-5.89667	-0.106629	-0.425234	0.675505	0.990632	-6.25859	-0.577097	-2.30145	0.0330131	0.393869	-4.38546	-0.435107	-1.7352	0.0991088	0.503452	-5.58846	-0.130902	-0.522035	0.607757	0.892719	-7.06152
P30048	PRDX3	Thioredoxin-dependent peroxide reductase, mitochondrial OS=Homo sapiens GN=PRDX3 PE=1 SV=3	20.7121	-0.12089	-0.593614	0.559862	0.999256	-4.65704	0.115866	0.568946	0.576143	0.999047	-4.65952	0.109232	0.536371	0.598007	0.974055	-5.7581	-0.160206	-0.786671	0.441302	0.990632	-6.03959	0.0919243	0.451383	0.65689	0.899862	-6.70374	0.0397326	0.195102	0.847411	0.951829	-7.02744	0.190518	0.935517	0.361412	0.757436	-6.75524
P30050	RPL12	60S ribosomal protein L12 OS=Homo sapiens GN=RPL12 PE=1 SV=1	20.7588	-0.02159	-0.163024	0.872243	0.999256	-4.68559	-0.0420172	-0.317268	0.754545	0.999047	-4.67902	-0.013078	-0.0987504	0.922384	0.993903	-5.89251	-0.123683	-0.933915	0.362217	0.990632	-5.91525	-0.0611881	-0.462024	0.649378	0.898967	-6.69874	-0.108316	-0.817883	0.423693	0.791839	-6.70377	-0.0644258	-0.486472	0.632269	0.907812	-7.08006
P30084	ECHS1	Enoyl-CoA hydratase, mitochondrial OS=Homo sapiens GN=ECHS1 PE=1 SV=4	19.6535	0.11887	0.514229	0.613098	0.999256	-4.66466	-0.288498	-1.24804	0.227375	0.999047	-4.55877	-0.440364	-1.90501	0.0722297	0.862926	-4.2904	-0.428975	-1.85574	0.0792753	0.990632	-4.73944	-0.357277	-1.54557	0.138915	0.613636	-5.64002	-0.251697	-1.08884	0.29002	0.720508	-6.4465	-0.0977659	-0.422933	0.677154	0.917542	-7.10999
P30085	CMPK1	UMP-CMP kinase OS=Homo sapiens GN=CMPK1 PE=1 SV=3	18.6926	0.0277065	0.183327	0.856509	0.999256	-4.68496	0.131914	0.872842	0.393787	0.999047	-4.6224	0.361772	2.39376	0.0273017	0.714156	-3.48459	0.0769338	0.509052	0.616652	0.990632	-6.21906	0.00758895	0.0502143	0.960483	0.989433	-6.80787	-0.153127	-1.01321	0.323855	0.738585	-6.52494	-0.206149	-1.36404	0.188702	0.619965	-6.27426
P30086	PEBP1	Phosphatidylethanolamine-binding protein 1 OS=Homo sapiens GN=PEBP1 PE=1 SV=3	21.2601	0.0736817	0.280267	0.782341	0.999256	-4.68097	0.180183	0.685372	0.501493	0.999047	-4.64697	0.370413	1.40896	0.175211	0.874532	-4.98049	0.0850015	0.323325	0.750027	0.990632	-6.29727	-0.0863836	-0.328582	0.746112	0.932473	-6.75317	-0.221079	-0.84093	0.410981	0.786986	-6.68449	0.00896417	0.0340975	0.97316	0.993155	-7.20263
P30101	PDIA3	Protein disulfide-isomerase A3 OS=Homo sapiens GN=PDIA3 PE=1 SV=4	20.4235	-0.0780893	-0.424399	0.676103	0.999256	-4.67202	-0.0973394	-0.529019	0.602998	0.999047	-4.66332	-0.0753402	-0.409458	0.686842	0.976043	-5.81589	-0.00592577	-0.0322053	0.974649	0.996946	-6.35	0.11637	0.632445	0.534731	0.850072	-6.60326	0.113162	0.615013	0.545936	0.837914	-6.85157	0.0792418	0.430663	0.671622	0.916724	-7.10657
P30153	PPP2R1A	Serine/threonine-protein phosphatase 2A 65 kDa regulatory subunit A alpha isoform OS=Homo sapiens GN=PPP2R1A PE=1 SV=4	20.0556	-0.213137	-1.33946	0.196428	0.999256	-4.54073	-0.177346	-1.11453	0.279132	0.999047	-4.58343	-0.24605	-1.5463	0.138741	0.874532	-4.80474	-0.206882	-1.30015	0.209301	0.990632	-5.52469	-0.243082	-1.52765	0.143289	0.620341	-5.66544	-0.316298	-1.98777	0.0616364	0.44689	-5.17437	-0.351329	-2.20792	0.0399105	0.356644	-4.93493
P30405	PPIF	Peptidyl-prolyl cis-trans isomerase F, mitochondrial OS=Homo sapiens GN=PPIF PE=1 SV=1	18.8096	0.0926041	0.460415	0.650512	0.999256	-4.66923	0.332885	1.65506	0.114551	0.999047	-4.47231	0.473572	2.35454	0.029606	0.729511	-3.55291	0.289485	1.43928	0.166553	0.990632	-5.34822	0.649708	3.23026	0.00446017	0.140674	-2.50524	0.55115	2.74024	0.0131105	0.210972	-3.75048	0.876941	4.36003	0.000346231	0.00992739	-0.343966
P30408	TM4SF1	Transmembrane 4 L6 family member 1 OS=Homo sapiens GN=TM4SF1 PE=1 SV=1	18.8677	0.183733	0.568687	0.576316	0.999256	-4.65954	-0.144255	-0.446495	0.660352	0.999047	-4.67034	-0.302734	-0.937015	0.360661	0.921335	-5.4795	0.0352959	0.109247	0.914167	0.990632	-6.34443	-0.289214	-0.895169	0.382042	0.789444	-6.40096	0.153642	0.475549	0.639887	0.869094	-6.92981	-0.280252	-0.867429	0.39667	0.784197	-6.81686
P30486	HLA-B	HLA class I histocompatibility antigen, B-48 alpha chain OS=Homo sapiens GN=HLA-B PE=1 SV=1 [P30486,Q31610]	18.1288	0.474676	0.978181	0.357508	0.999256	-4.59961	-1.23319	-2.63824	0.0306054	0.999047	-4.42074	-0.369818	-0.791174	0.452358	0.945072	-5.36811	-0.59816	-1.27968	0.237612	0.990632	-5.31195	-0.026835	-0.0552997	0.957298	0.989352	-6.52019	-0.328029	-0.548203	0.598973	0.86699	-6.38909	-0.768314	-1.53776	0.163846	0.589452	-5.73311
P30520	ADSS	Adenylosuccinate synthetase isozyme 2 OS=Homo sapiens GN=ADSS PE=1 SV=3	19.3686	0.0232427	0.0618589	0.95133	0.999256	-4.68762	0.0357727	0.0952065	0.925161	0.999047	-4.68715	0.58874	1.56689	0.133858	0.874532	-4.77731	0.659428	1.75502	0.0955777	0.990632	-4.89691	0.156326	0.41605	0.682095	0.913504	-6.71953	0.474886	1.26387	0.221759	0.664854	-6.24619	0.175564	0.467251	0.645703	0.911252	-7.08954
P30533	LRPAP1	Alpha-2-macroglobulin receptor-associated protein OS=Homo sapiens GN=LRPAP1 PE=1 SV=1	18.2961	-0.265567	-1.20226	0.244223	0.999256	-4.56746	-0.334419	-1.51397	0.146705	0.999047	-4.50397	-0.277612	-1.25679	0.224256	0.881812	-5.1599	-0.206793	-0.936184	0.361078	0.990632	-5.91318	-0.28088	-1.27159	0.219064	0.707917	-6.0025	-0.245455	-1.11121	0.28052	0.719994	-6.42233	-0.296193	-1.34091	0.195965	0.624315	-6.3041
P30536	TSPO	Translocator protein OS=Homo sapiens GN=TSPO PE=1 SV=3	16.5623	-0.0452155	-0.108659	0.914627	0.999256	-4.6869	-0.177715	-0.427073	0.674189	0.999047	-4.67182	0.0947623	0.227726	0.822323	0.992695	-5.87201	0.0905695	0.21765	0.830052	0.990632	-6.32635	0.680792	1.63603	0.118504	0.595377	-5.50828	0.246557	0.592508	0.560587	0.842917	-6.86551	0.316616	0.760868	0.456196	0.817524	-6.90461
P30566	ADSL	Adenylosuccinate lyase OS=Homo sapiens GN=ADSL PE=1 SV=2	18.152	-0.250987	-1.35568	0.191303	0.999256	-4.53743	-0.200897	-1.08512	0.29162	0.999047	-4.58858	-0.15118	-0.816581	0.424419	0.93506	-5.57812	-0.214193	-1.15694	0.261822	0.990632	-5.69064	-0.251648	-1.35924	0.19019	0.685744	-5.89276	-0.393671	-2.12636	0.0469788	0.407064	-4.93161	-0.262181	-1.41614	0.17313	0.601665	-6.20552
P30626	SRI	Sorcin OS=Homo sapiens GN=SRI PE=1 SV=1	20.3969	0.0807835	0.31204	0.758453	0.999256	-4.67931	0.344497	1.33068	0.199248	0.999047	-4.5425	0.37513	1.449	0.163851	0.874532	-4.93056	0.285533	1.10292	0.284014	0.990632	-5.74892	0.153774	0.59398	0.559622	0.859701	-6.62732	0.134742	0.520466	0.608829	0.86699	-6.90673	0.0196042	0.0757247	0.94044	0.979573	-7.20023
P30825	SLC7A1	High affinity cationic amino acid transporter 1 OS=Homo sapiens GN=SLC7A1 PE=1 SV=1	17.2842	-0.0699079	-0.333668	0.742332	0.999256	-4.67807	0.301398	1.43856	0.166753	0.999047	-4.5202	0.194016	0.926031	0.366193	0.921335	-5.489	-0.210989	-1.00705	0.32673	0.990632	-5.8463	-0.295208	-1.40902	0.175194	0.672218	-5.82779	-0.253058	-1.20784	0.242121	0.68183	-6.3131	-0.119941	-0.572473	0.573801	0.881736	-7.03307
P30837	ALDH1B1	Aldehyde dehydrogenase X, mitochondrial OS=Homo sapiens GN=ALDH1B1 PE=1 SV=3	19.3462	-0.21695	-0.886516	0.386566	0.999256	-4.62041	0.0225904	0.0923106	0.92743	0.999047	-4.6872	-0.24379	-0.996192	0.331837	0.921335	-5.42655	-0.392918	-1.60557	0.125075	0.990632	-5.1189	-0.1089	-0.444995	0.661416	0.901611	-6.70669	-0.18649	-0.762048	0.455509	0.8109	-6.74838	-0.0436755	-0.17847	0.860268	0.964895	-7.18657
P31040	SDHA	Succinate dehydrogenase [ubiquinone] flavoprotein subunit, mitochondrial OS=Homo sapiens GN=SDHA PE=1 SV=2	19.1535	-0.0889401	-0.341145	0.736787	0.999256	-4.67763	0.324386	1.24424	0.228738	0.999047	-4.5595	0.196377	0.753236	0.46066	0.948997	-5.62496	-0.0413589	-0.158639	0.875649	0.990632	-6.33768	-0.521228	-1.99926	0.0602812	0.505046	-4.92601	0.183995	0.705744	0.489021	0.818773	-6.79037	0.173261	0.664572	0.514413	0.856932	-6.97459
P31150	GDI1	Rab GDP dissociation inhibitor alpha OS=Homo sapiens GN=GDI1 PE=1 SV=2	19.2909	-0.228196	-0.948732	0.354822	0.999256	-4.61101	-0.316353	-1.31525	0.204281	0.999047	-4.54559	-0.120689	-0.501767	0.621671	0.974055	-5.77535	-0.208887	-0.868457	0.396122	0.990632	-5.97295	-0.419615	-1.74457	0.0974262	0.566654	-5.34291	-0.295918	-1.23029	0.233797	0.673043	-6.2866	-0.0791605	-0.329113	0.745717	0.948384	-7.14667
P31153	MAT2A	S-adenosylmethionine synthase isoform type-2 OS=Homo sapiens GN=MAT2A PE=1 SV=1	19.9029	-0.0660066	-0.282733	0.780478	0.999256	-4.68085	0.148499	0.636083	0.532408	0.999047	-4.65255	0.295537	1.26591	0.221046	0.881812	-5.14963	0.0342186	0.146572	0.885034	0.990632	-6.33956	0.149788	0.641602	0.528896	0.845553	-6.59732	-0.117844	-0.504774	0.619597	0.86764	-6.91502	0.0491881	0.210693	0.835399	0.964511	-7.18001
P31483	TIA1	Nucleolysin TIA-1 isoform p40 OS=Homo sapiens GN=TIA1 PE=1 SV=3	16.9022	-0.387445	-1.44298	0.16552	0.999256	-4.51927	-0.030658	-0.114181	0.910308	0.999047	-4.68679	-0.147673	-0.549986	0.58882	0.974055	-5.75101	-0.373264	-1.39017	0.180757	0.990632	-5.41217	0.0536702	0.199887	0.84372	0.952083	-6.78842	-0.590395	-2.19884	0.0406465	0.372672	-4.80069	-0.52518	-1.95596	0.0655321	0.450663	-5.38053
P31689	DNAJA1	DnaJ homolog subfamily A member 1 OS=Homo sapiens GN=DNAJA1 PE=1 SV=2	18.8101	-0.292417	-1.56577	0.13412	0.999256	-4.49253	-0.309092	-1.65506	0.114551	0.999047	-4.47231	-0.219515	-1.1754	0.254539	0.905311	-5.24886	-0.442393	-2.36882	0.0287466	0.708333	-3.85306	-0.303622	-1.62576	0.120686	0.595377	-5.52352	-0.576179	-3.08519	0.00616047	0.123337	-3.03009	-0.524482	-2.80837	0.0113127	0.173205	-3.75849
P31930	UQCRC1	Cytochrome b-c1 complex subunit 1, mitochondrial OS=Homo sapiens GN=UQCRC1 PE=1 SV=3	19.4153	-0.23772	-0.910258	0.374237	0.999256	-4.61688	-0.39918	-1.52851	0.143078	0.999047	-4.50078	-0.210578	-0.806327	0.430161	0.939059	-5.58594	-0.101488	-0.388608	0.701942	0.990632	-6.27369	-0.265639	-1.01716	0.322019	0.767073	-6.28529	-0.0536419	-0.205401	0.839472	0.949959	-7.02529	-0.012602	-0.0482546	0.962023	0.987702	-7.20202
P31937	HIBADH	3-hydroxyisobutyrate dehydrogenase, mitochondrial OS=Homo sapiens GN=HIBADH PE=1 SV=2	19.448	0.251607	0.929218	0.365971	0.999256	-4.60828	0.371753	1.3129	0.206915	0.999047	-4.55855	0.0537326	0.198442	0.845087	0.992695	-5.74384	0.274155	1.01249	0.325702	0.990632	-5.70284	0.248736	0.918619	0.371331	0.789444	-6.23504	0.569216	2.1022	0.0509724	0.423071	-4.84657	0.516561	1.90773	0.0737151	0.466862	-5.32606
P31939	ATIC	Bifunctional purine biosynthesis protein PURH OS=Homo sapiens GN=ATIC PE=1 SV=3	19.4211	-0.0290632	-0.145319	0.886009	0.999256	-4.68607	0.213797	1.06901	0.298633	0.999047	-4.59136	0.102445	0.512237	0.614465	0.974055	-5.77025	0.0909444	0.454731	0.654522	0.990632	-6.24547	0.0549956	0.274984	0.786335	0.935887	-6.76992	-0.0977436	-0.488728	0.6307	0.869094	-6.92325	-0.0435634	-0.217822	0.82992	0.964511	-7.17842
P31942	HNRNPH3	Heterogeneous nuclear ribonucleoprotein H3 OS=Homo sapiens GN=HNRNPH3 PE=1 SV=2	19.2079	-0.171441	-0.845689	0.408386	0.999256	-4.62628	0.0909636	0.448707	0.658784	0.999047	-4.67016	0.0229133	0.113027	0.91121	0.993761	-5.89104	-0.0411591	-0.203031	0.841297	0.990632	-6.32949	0.100249	0.494509	0.626689	0.884543	-6.68277	-0.101222	-0.499309	0.623368	0.86764	-6.91786	0.0490625	0.242017	0.811394	0.964511	-7.17261
P31943	HNRNPH1	Heterogeneous nuclear ribonucleoprotein H OS=Homo sapiens GN=HNRNPH1 PE=1 SV=4	20.4563	-0.264108	-1.41977	0.172083	0.999256	-4.52417	-0.184078	-0.989551	0.334989	0.999047	-4.60455	-0.0431702	-0.232071	0.818996	0.992695	-5.87104	-0.168813	-0.907492	0.37566	0.990632	-5.939	-0.142057	-0.76366	0.45457	0.808164	-6.51039	-0.349251	-1.87747	0.0760956	0.47848	-5.35992	-0.352944	-1.89733	0.0732899	0.466862	-5.4792
P31946	YWHAB	14-3-3 protein beta/alpha OS=Homo sapiens GN=YWHAB PE=1 SV=3	19.3155	-0.0520145	-0.432292	0.670458	0.999256	-4.67143	-0.0672006	-0.558503	0.583108	0.999047	-4.66054	0.117351	0.975303	0.341823	0.921335	-5.44557	-0.0474045	-0.393978	0.69804	0.990632	-6.27156	-0.0718682	-0.597296	0.557453	0.859271	-6.6253	-0.244285	-2.03025	0.0567571	0.438754	-5.10105	-0.141041	-1.17219	0.255797	0.688381	-6.5088
P31948	STIP1	Stress-induced-phosphoprotein 1 OS=Homo sapiens GN=STIP1 PE=1 SV=1	19.7096	0.0382496	0.225422	0.824089	0.999256	-4.68343	0.173069	1.01997	0.320719	0.999047	-4.5996	0.163347	0.962674	0.34796	0.921335	-5.45689	0.0716604	0.422326	0.677589	0.990632	-6.25984	0.0876801	0.516737	0.611379	0.883166	-6.67123	-0.156828	-0.924257	0.367092	0.772433	-6.6107	0.120989	0.713043	0.484597	0.836194	-6.94049
P31949	S100A11	Protein S100-A11 OS=Homo sapiens GN=S100A11 PE=1 SV=2	20.3471	-0.125046	-0.523187	0.606971	0.999256	-4.66385	0.293004	1.22592	0.235401	0.999047	-4.563	0.0822673	0.344203	0.734523	0.976043	-5.83968	-0.0826299	-0.34572	0.733401	0.990632	-6.28966	-0.372077	-1.55676	0.136242	0.607227	-5.62404	-0.452108	-1.8916	0.0740898	0.47848	-5.33655	-0.31232	-1.30673	0.2071	0.640385	-6.34743
P32119	PRDX2	Peroxiredoxin-2 OS=Homo sapiens GN=PRDX2 PE=1 SV=5	21.122	-0.062622	-0.336006	0.740596	0.999256	-4.67794	-0.13736	-0.737018	0.470231	0.999047	-4.64073	-0.015784	-0.0846911	0.933404	0.993903	-5.89377	-0.0380219	-0.204011	0.840542	0.990632	-6.32928	0.054728	0.293649	0.772251	0.932473	-6.76442	-0.168898	-0.90624	0.376305	0.774716	-6.6272	-0.102738	-0.551251	0.58797	0.888302	-7.04535
P32969	RPL9	60S ribosomal protein L9 OS=Homo sapiens GN=RPL9 PE=1 SV=1	18.5609	0.0718753	0.354244	0.727107	0.999256	-4.67683	0.000430591	0.00212221	0.998329	0.999388	-4.68796	0.0876553	0.432018	0.670655	0.974055	-5.80672	-0.0646446	-0.318607	0.753545	0.990632	-6.29881	0.198689	0.979256	0.339917	0.775102	-6.32266	-0.0717904	-0.353826	0.727416	0.910113	-6.98209	0.00538328	0.026532	0.979113	0.994316	-7.20287
P33176	KIF5B	Kinesin-1 heavy chain OS=Homo sapiens GN=KIF5B PE=1 SV=1	17.9219	0.242682	1.62224	0.121442	0.999256	-4.47982	0.0687195	0.459365	0.651252	0.999047	-4.66932	0.215799	1.44254	0.165644	0.874532	-4.9387	0.0126717	0.0847054	0.933393	0.992649	-6.34686	-0.0445707	-0.297939	0.769025	0.932473	-6.7631	-0.160165	-1.07064	0.297915	0.722787	-6.46582	-0.0822132	-0.549565	0.589103	0.888302	-7.04631
P33240	CSTF2	Cleavage stimulation factor subunit 2 OS=Homo sapiens GN=CSTF2 PE=1 SV=1	17.5954	0.0481275	0.144605	0.886565	0.999256	-4.68609	0.636708	1.91306	0.0711316	0.999047	-4.41081	0.881688	2.64914	0.0159444	0.64906	-3.02719	0.318552	0.957126	0.35068	0.990632	-5.89387	0.559208	1.68021	0.109497	0.583368	-5.44191	0.479095	1.4395	0.166492	0.607	-6.02027	0.458988	1.37909	0.184094	0.609908	-6.25463
P33316	DUT	Deoxyuridine 5'-triphosphate nucleotidohydrolase, mitochondrial OS=Homo sapiens GN=DUT PE=1 SV=4	18.9466	-0.24698	-1.10389	0.283602	0.999256	-4.58531	-0.36567	-1.63439	0.118851	0.999047	-4.47705	-0.229487	-1.02571	0.318078	0.921335	-5.39906	-0.0986862	-0.441085	0.664194	0.990632	-6.25165	-0.169858	-0.759192	0.457174	0.808164	-6.51383	-0.396958	-1.77423	0.0922607	0.494874	-5.52702	-0.451979	-2.02015	0.0578849	0.430587	-5.27023
P33991	MCM4	DNA replication licensing factor MCM4 OS=Homo sapiens GN=MCM4 PE=1 SV=5	19.7108	-0.116254	-0.451965	0.656478	0.999256	-4.66991	-0.14827	-0.576432	0.571177	0.999047	-4.65878	-0.0066368	-0.025802	0.979688	0.993903	-5.89694	0.0122473	0.0476142	0.962527	0.996946	-6.34937	-0.504785	-1.96246	0.0647179	0.514151	-4.98858	0.0816568	0.317459	0.754402	0.915498	-6.99478	-0.0265611	-0.103262	0.918851	0.977151	-7.19765
P33992	MCM5	DNA replication licensing factor MCM5 OS=Homo sapiens GN=MCM5 PE=1 SV=5	19.7103	-0.0635536	-0.276567	0.785137	0.999256	-4.68116	-0.0481826	-0.209677	0.836181	0.999047	-4.68404	0.021663	0.0942713	0.925894	0.993903	-5.89293	-0.17134	-0.745623	0.465138	0.990632	-6.07073	0.0931013	0.40515	0.689951	0.91433	-6.72414	0.23367	1.01686	0.322158	0.738585	-6.52127	0.225334	0.980589	0.339276	0.741381	-6.71213
P33993	MCM7	DNA replication licensing factor MCM7 OS=Homo sapiens GN=MCM7 PE=1 SV=4	19.5087	-0.0405926	-0.145075	0.8862	0.999256	-4.68608	-0.330118	-1.17981	0.252823	0.999047	-4.57163	-0.383108	-1.3692	0.187112	0.874532	-5.02897	-0.450521	-1.61013	0.124073	0.990632	-5.11235	-0.352256	-1.25893	0.223499	0.710342	-6.01784	-0.367716	-1.31419	0.20463	0.645403	-6.18395	-0.285767	-1.02131	0.320103	0.731114	-6.67161
P34896	SHMT1	Serine hydroxymethyltransferase, cytosolic OS=Homo sapiens GN=SHMT1 PE=1 SV=1	18.1125	0.0308353	0.115389	0.909363	0.999256	-4.68677	0.116785	0.437022	0.667086	0.999047	-4.67107	0.125198	0.468505	0.644823	0.974055	-5.79088	-0.474835	-1.77689	0.0918099	0.990632	-4.86324	0.14222	0.532204	0.600834	0.88059	-6.66291	-0.4628	-1.73185	0.0997154	0.503452	-5.59368	-0.277008	-1.0366	0.313104	0.730423	-6.65601
P34897	SHMT2	Serine hydroxymethyltransferase, mitochondrial OS=Homo sapiens GN=SHMT2 PE=1 SV=3	18.746	0.285849	1.67183	0.111159	0.999256	-4.46845	-0.0463069	-0.270832	0.789478	0.999047	-4.68143	0.243654	1.42504	0.170574	0.874532	-4.96057	-0.0376845	-0.220403	0.827939	0.990632	-6.32574	0.271726	1.58923	0.128724	0.600586	-5.57715	0.144648	0.845991	0.408222	0.786986	-6.6802	0.244553	1.4303	0.16908	0.596644	-6.18648
P34931	HSPA1L	Heat shock 70 kDa protein 1-like OS=Homo sapiens GN=HSPA1L PE=1 SV=2	20.7596	-0.0101916	-0.0629547	0.950469	0.999256	-4.6876	0.0495766	0.30624	0.762795	0.999047	-4.67962	0.118985	0.734984	0.47144	0.953156	-5.6378	-0.0517575	-0.319712	0.752721	0.990632	-6.29845	0.136792	0.844978	0.408773	0.795918	-6.44463	-0.0667408	-0.412265	0.684819	0.895309	-6.95887	0.0569427	0.351742	0.728953	0.937592	-7.13865
P34932	HSPA4	Heat shock 70 kDa protein 4 OS=Homo sapiens GN=HSPA4 PE=1 SV=4	19.6827	0.020497	0.114162	0.910323	0.999256	-4.68679	0.0736843	0.410398	0.686165	0.999047	-4.67305	0.190872	1.0631	0.301235	0.921335	-5.36321	-0.0194706	-0.108445	0.914794	0.990632	-6.34452	-0.0155249	-0.0864686	0.93201	0.980618	-6.8053	-0.0754891	-0.42045	0.678935	0.893603	-6.95534	-0.00132836	-0.00739856	0.994175	0.998694	-7.20321
P35052	GPC1	Glypican-1 OS=Homo sapiens GN=GPC1 PE=1 SV=2	16.7547	0.0157717	0.0357616	0.971895	0.999256	-4.68424	-0.267669	-0.535391	0.599414	0.999047	-4.64615	-0.198894	-0.450983	0.657784	0.974055	-5.77839	-0.527132	-1.19524	0.248636	0.990632	-5.62666	-0.479141	-1.08643	0.292673	0.754159	-6.19121	-0.726594	-1.64751	0.118076	0.530885	-5.70403	-1.47802	-3.13472	0.00612095	0.109354	-3.05176
P35080	PFN2	Profilin-2 OS=Homo sapiens GN=PFN2 PE=1 SV=3	21.1662	-0.368257	-1.53883	0.140547	0.999256	-4.49851	-0.0305512	-0.127664	0.899774	0.999047	-4.6865	-0.181932	-0.760236	0.456565	0.948346	-5.61996	-0.187204	-0.782267	0.443823	0.990632	-6.04301	-0.288737	-1.20654	0.242608	0.715851	-6.07995	-0.782249	-3.26878	0.004092	0.0998904	-2.63528	-0.817864	-3.4176	0.00292949	0.0599976	-2.45455
P35221	CTNNA1	Catenin alpha-1 OS=Homo sapiens GN=CTNNA1 PE=1 SV=1	19.0462	-0.0104148	-0.0617526	0.951413	0.999256	-4.68762	-0.167933	-0.995726	0.332057	0.999047	-4.60356	-0.232115	-1.37628	0.184946	0.874532	-5.02041	-0.189104	-1.12126	0.27633	0.990632	-5.72941	-0.283718	-1.68226	0.109094	0.583368	-5.4388	-0.333286	-1.97616	0.0630337	0.448122	-5.19423	-0.553686	-3.28298	0.00396389	0.0771735	-2.74915
P35222	CTNNB1	Catenin beta-1 OS=Homo sapiens GN=CTNNB1 PE=1 SV=1	18.9164	-0.0841171	-0.536439	0.597961	0.999256	-4.66263	-0.23762	-1.51537	0.146352	0.999047	-4.50367	-0.33635	-2.145	0.0452699	0.797618	-3.90779	-0.29065	-1.85356	0.0796011	0.990632	-4.74292	-0.297059	-1.89443	0.0736938	0.522696	-5.10226	-0.419073	-2.67254	0.0151652	0.227768	-3.88784	-0.577456	-3.6826	0.00160946	0.0362588	-1.86739
P35232	PHB	Prohibitin OS=Homo sapiens GN=PHB PE=1 SV=1	19.1661	-0.177539	-0.707019	0.488247	0.999256	-4.64441	-0.268931	-1.07098	0.29777	0.999047	-4.59102	-0.215222	-0.857088	0.402216	0.930259	-5.54634	-0.130123	-0.518195	0.610381	0.990632	-6.21433	-0.344946	-1.37369	0.185736	0.684835	-5.8741	-0.221012	-0.880144	0.38992	0.779721	-6.65056	-0.291968	-1.16271	0.259527	0.693544	-6.5196
P35237	SERPINB6	Serpin B6 OS=Homo sapiens GN=SERPINB6 PE=1 SV=3	18.6103	0.104018	0.477463	0.638549	0.999256	-4.66784	-0.160271	-0.735676	0.471029	0.999047	-4.6409	0.0211874	0.0972541	0.923556	0.993903	-5.89265	0.1218	0.559088	0.582717	0.990632	-6.19218	-0.160328	-0.735938	0.470873	0.817525	-6.53139	-0.394231	-1.8096	0.0864147	0.484644	-5.47053	-0.635953	-2.91915	0.00888388	0.144713	-3.52783
P35241	RDX	Radixin OS=Homo sapiens GN=RDX PE=1 SV=1	18.6255	0.143043	0.916646	0.370965	0.999256	-4.61592	0.0183183	0.117387	0.907801	0.999047	-4.68673	0.157041	1.00635	0.327054	0.921335	-5.41716	-0.104787	-0.671496	0.510092	0.990632	-6.12295	-0.0446282	-0.285987	0.778023	0.932473	-6.76672	-0.257404	-1.6495	0.115694	0.527593	-5.71985	-0.0439067	-0.281363	0.781513	0.954915	-7.16186
P35268	RPL22	60S ribosomal protein L22 OS=Homo sapiens GN=RPL22 PE=1 SV=2	19.5096	0.0103874	0.0375062	0.970478	0.999256	-4.68783	-0.166687	-0.601866	0.55447	0.999047	-4.65619	-0.372089	-1.34352	0.195134	0.874532	-5.05968	-0.159592	-0.576248	0.571299	0.990632	-6.1824	-0.272252	-0.983036	0.338102	0.773814	-6.319	-0.196418	-0.709217	0.486914	0.817197	-6.78787	-0.242975	-0.877324	0.391411	0.781335	-6.80817
P35270	SPR	Sepiapterin reductase OS=Homo sapiens GN=SPR PE=1 SV=1	18.8675	0.194124	0.970379	0.344206	0.999256	-4.60761	0.744746	3.7228	0.00146925	0.999047	-3.94978	0.551993	2.75928	0.0125824	0.64906	-2.82404	0.230404	1.15173	0.263901	0.990632	-5.69636	0.377333	1.8862	0.0748515	0.522696	-5.11583	0.146378	0.731707	0.473392	0.817197	-6.77139	0.175806	0.878811	0.390624	0.781335	-6.80685
P35527	KRT9	Keratin, type I cytoskeletal 9 OS=Homo sapiens GN=KRT9 PE=1 SV=3	17.5348	-0.380266	-0.655727	0.519964	0.999256	-4.65037	0.304384	0.524876	0.605819	0.999047	-4.6637	-0.0131354	-0.0226505	0.982168	0.993903	-5.89702	-0.710695	-1.22551	0.235549	0.990632	-5.61322	-0.639417	-1.1026	0.284148	0.746885	-6.19645	-0.85294	-1.4708	0.157924	0.595806	-5.97752	-0.326167	-0.562438	0.580478	0.882076	-7.03893
P35579	MYH9	Myosin-9 OS=Homo sapiens GN=MYH9 PE=1 SV=4	20.4755	-0.188783	-1.11683	0.278172	0.999256	-4.58303	-0.257417	-1.52286	0.144477	0.999047	-4.50202	-0.220447	-1.30415	0.207961	0.874532	-5.10586	-0.175553	-1.03856	0.312213	0.990632	-5.81515	-0.38687	-2.2887	0.0338841	0.395816	-4.40916	-0.314127	-1.85835	0.078887	0.47848	-5.39136	-0.289806	-1.71447	0.10292	0.504627	-5.77353
P35580	MYH10	Myosin-10 OS=Homo sapiens GN=MYH10 PE=1 SV=3	18.9237	-0.372048	-1.40573	0.176155	0.999256	-4.52711	-0.304112	-1.14904	0.264982	0.999047	-4.57726	-0.343506	-1.29789	0.210062	0.874532	-5.1131	-0.0842909	-0.318481	0.75364	0.990632	-6.29885	-0.509051	-1.92337	0.0697485	0.514164	-5.05422	-0.349087	-1.31897	0.203057	0.644475	-6.17792	-0.387988	-1.46596	0.159226	0.58615	-6.13785
P35606	COPB2	Coatomer subunit beta' OS=Homo sapiens GN=COPB2 PE=1 SV=2	19.1917	-0.246033	-1.37614	0.184989	0.999256	-4.53324	-0.183621	-1.02705	0.317462	0.999047	-4.59843	-0.0605827	-0.338858	0.738481	0.976043	-5.84145	-0.0912077	-0.510153	0.615896	0.990632	-6.2185	-0.214109	-1.19758	0.245997	0.715851	-6.09035	-0.318415	-1.781	0.0911162	0.49209	-5.51628	-0.516431	-2.88856	0.009499	0.151312	-3.59185
P35610	SOAT1	Sterol O-acyltransferase 1 OS=Homo sapiens GN=SOAT1 PE=1 SV=3	17.4373	-0.118872	-0.637507	0.531501	0.999256	-4.65239	-0.00501133	-0.0268756	0.978843	0.999388	-4.68789	0.116815	0.626477	0.538554	0.974055	-5.70797	-0.018111	-0.0971285	0.923655	0.990632	-6.34571	-0.249899	-1.3402	0.196193	0.689612	-5.91712	-0.0377277	-0.202332	0.841836	0.949959	-7.02594	-0.245554	-1.31689	0.203739	0.634156	-6.33465
P35613	BSG	Basigin OS=Homo sapiens GN=BSG PE=1 SV=2	20.7014	-0.109982	-0.431674	0.6709	0.999256	-4.67148	-0.175819	-0.690081	0.498594	0.999047	-4.64642	-0.268351	-1.05326	0.305602	0.921335	-5.37275	-0.26422	-1.03705	0.312899	0.990632	-5.81667	-0.598348	-2.34849	0.0299771	0.38974	-4.29741	-0.811405	-3.18473	0.00493735	0.111231	-2.81685	-0.634615	-2.49083	0.0222986	0.254368	-4.39813
P35637	FUS	RNA-binding protein FUS OS=Homo sapiens GN=FUS PE=1 SV=1	18.9754	0.0389366	0.141682	0.888842	0.999256	-4.68617	0.0046719	0.017	0.986616	0.999388	-4.68793	-0.0587173	-0.213659	0.833118	0.992695	-5.87503	0.315604	1.14842	0.265234	0.990632	-5.7	0.25851	0.940661	0.358838	0.787501	-6.3594	0.0143696	0.052288	0.958852	0.981889	-7.04589	-0.179039	-0.651484	0.522637	0.858149	-6.98341
P35658	NUP214	Nuclear pore complex protein Nup214 OS=Homo sapiens GN=NUP214 PE=1 SV=2	17.2325	-0.0449256	-0.166629	0.869445	0.999256	-4.68548	0.0609791	0.226171	0.823515	0.999047	-4.6834	0.536399	1.9895	0.0614303	0.813228	-4.15888	0.0609593	0.226098	0.823571	0.990632	-6.32444	-0.0331213	-0.122847	0.903535	0.969303	-6.80134	0.0689447	0.255716	0.800954	0.93218	-7.01319	0.173222	0.642481	0.528337	0.859843	-6.98938
P35659	DEK	Protein DEK OS=Homo sapiens GN=DEK PE=1 SV=1	20.3458	0.295659	2.31254	0.0322724	0.999256	-4.30942	0.34819	2.72342	0.0135948	0.999047	-4.20184	0.219844	1.71954	0.101976	0.874532	-4.56573	0.133053	1.04069	0.311248	0.990632	-5.81302	0.127201	0.99492	0.332439	0.76896	-6.30738	0.189912	1.48542	0.154048	0.591001	-5.9573	0.136051	1.06414	0.300774	0.72586	-6.6274
P35908	KRT2	Keratin, type II cytoskeletal 2 epidermal OS=Homo sapiens GN=KRT2 PE=1 SV=2	17.3031	1.02821	1.24509	0.228432	0.999256	-4.55933	1.10594	1.33921	0.196508	0.999047	-4.54078	1.07394	1.30047	0.209195	0.874532	-5.11012	0.608691	0.737079	0.470195	0.990632	-6.07701	0.280157	0.339248	0.738192	0.932048	-6.74948	0.193668	0.234518	0.817124	0.941963	-7.01861	0.765682	0.927183	0.36561	0.759437	-6.76301
P35998	PSMC2	26S protease regulatory subunit 7 OS=Homo sapiens GN=PSMC2 PE=1 SV=3	18.8338	0.0344515	0.198551	0.84475	0.999256	-4.68444	-0.0533517	-0.307476	0.761869	0.999047	-4.67956	-0.146546	-0.844573	0.408994	0.93506	-5.55631	-0.167983	-0.968118	0.345305	0.990632	-5.88358	-0.0592124	-0.341253	0.736707	0.930996	-6.74878	-0.207899	-1.19816	0.245776	0.685999	-6.32439	-0.16663	-0.960319	0.349112	0.745419	-6.73174
P36405	ARL3	ADP-ribosylation factor-like protein 3 OS=Homo sapiens GN=ARL3 PE=1 SV=2	19.1407	0.144551	0.55291	0.586856	0.999256	-4.66107	0.744915	2.84932	0.0103487	0.999047	-4.1689	0.705011	2.69668	0.0143998	0.64906	-2.93989	0.629721	2.4087	0.0264689	0.663573	-3.77911	0.401675	1.53642	0.141135	0.616658	-5.65303	-0.0637259	-0.243753	0.810069	0.937943	-7.01631	0.13877	0.530798	0.601788	0.892719	-7.05676
P36542	ATP5C1	ATP synthase subunit gamma, mitochondrial OS=Homo sapiens GN=ATP5C1 PE=1 SV=1	18.7505	-0.0341576	-0.198193	0.845026	0.999256	-4.68446	0.0641542	0.372243	0.713885	0.999047	-4.67567	-0.201492	-1.16912	0.257002	0.906692	-5.25553	-0.164423	-0.954034	0.352202	0.990632	-5.89675	-0.179153	-1.0395	0.311789	0.75773	-6.26268	-0.179563	-1.04188	0.310711	0.726346	-6.49579	-0.117694	-0.682898	0.50302	0.845897	-6.96197
P36543	ATP6V1E1	V-type proton ATPase subunit E 1 OS=Homo sapiens GN=ATP6V1E1 PE=1 SV=1	18.7075	-0.0646427	-0.247112	0.807506	0.999256	-4.68252	0.337504	1.29019	0.212667	0.999047	-4.55056	0.457687	1.74962	0.0965294	0.874532	-4.5224	0.372473	1.42387	0.17091	0.990632	-5.36849	0.0947901	0.362358	0.721136	0.926972	-6.7411	0.0214166	0.0818701	0.935617	0.979027	-7.04381	-0.00494074	-0.0188872	0.985131	0.995456	-7.20305
P36578	RPL4	60S ribosomal protein L4 OS=Homo sapiens GN=RPL4 PE=1 SV=5	19.8807	-0.122596	-0.635135	0.533013	0.999256	-4.65265	-0.220186	-1.14072	0.268343	0.999047	-4.57876	-0.217663	-1.12765	0.273688	0.914881	-5.2987	-0.286847	-1.48607	0.153877	0.990632	-5.28566	-0.286066	-1.48203	0.154941	0.631374	-5.7291	-0.0658908	-0.341361	0.736626	0.910113	-6.98659	-0.161001	-0.8341	0.414723	0.790543	-6.84545
P36776	LONP1	Lon protease homolog, mitochondrial OS=Homo sapiens GN=LONP1 PE=1 SV=2	18.4169	-0.0394556	-0.154309	0.879015	0.999256	-4.68583	-0.192325	-0.752171	0.461284	0.999047	-4.63882	-0.0925538	-0.361973	0.721419	0.976043	-5.8336	-0.196481	-0.768428	0.451801	0.990632	-6.05362	0.235337	0.920392	0.369056	0.789444	-6.37815	0.213865	0.836413	0.413453	0.78841	-6.68831	0.000434803	0.00170049	0.998661	0.998694	-7.20324
P36871	PGM1	Phosphoglucomutase-1 OS=Homo sapiens GN=PGM1 PE=1 SV=3	19.8527	-0.0815185	-0.292947	0.772779	0.999256	-4.68033	0.17521	0.629639	0.536527	0.999047	-4.65325	0.362349	1.30215	0.208631	0.874532	-5.10818	0.0753294	0.270706	0.789574	0.990632	-6.31316	-0.00112146	-0.0040301	0.996827	0.996827	-6.80918	-0.138666	-0.498316	0.624055	0.86764	-6.91837	-0.126471	-0.454491	0.654692	0.911252	-7.09564
P36873	PPP1CC	Serine/threonine-protein phosphatase PP1-gamma catalytic subunit OS=Homo sapiens GN=PPP1CC PE=1 SV=1	19.1692	-0.353321	-1.53146	0.142349	0.999256	-4.50013	-0.407497	-1.76629	0.0936201	0.999047	-4.44631	-0.222437	-0.964148	0.34724	0.921335	-5.45558	-0.4896	-2.12216	0.0473721	0.901638	-4.29535	-0.429081	-1.85984	0.0786658	0.523443	-5.15901	-0.413983	-1.7944	0.0888853	0.490112	-5.49489	-0.571879	-2.4788	0.0228684	0.25577	-4.42165
P36957	DLST	Dihydrolipoyllysine-residue succinyltransferase component of 2-oxoglutarate dehydrogenase complex, mitochondrial OS=Homo sapiens GN=DLST PE=1 SV=4	19.6254	0.206207	1.18499	0.250819	0.999256	-4.57067	0.266274	1.53018	0.142666	0.999047	-4.50042	0.34742	1.99649	0.0606055	0.813228	-4.14784	0.148984	0.856153	0.402719	0.990632	-5.98336	0.394585	2.26753	0.0353764	0.404266	-4.44834	0.0222409	0.12781	0.89966	0.968733	-7.03878	0.180721	1.03853	0.312226	0.730423	-6.65402
P37059	HSD17B2	Estradiol 17-beta-dehydrogenase 2 OS=Homo sapiens GN=HSD17B2 PE=1 SV=1	18.8793	0.409284	1.04374	0.309871	0.999256	-4.59564	0.136285	0.34755	0.732048	0.999047	-4.67724	0.268135	0.683791	0.502469	0.974055	-5.67223	0.460038	1.17318	0.25541	0.990632	-5.67266	0.0189226	0.0482559	0.962022	0.989433	-6.80797	0.813622	2.07488	0.0520091	0.429415	-5.02299	0.469575	1.1975	0.246029	0.6783	-6.47959
P37108	SRP14	Signal recognition particle 14 kDa protein OS=Homo sapiens GN=SRP14 PE=1 SV=2	18.6529	-0.0772855	-0.241267	0.811966	0.999256	-4.68278	-0.0365906	-0.114227	0.910272	0.999047	-4.68679	0.0539529	0.168428	0.86805	0.993149	-5.88344	-0.269192	-0.840353	0.411296	0.990632	-5.99654	-0.510708	-1.59431	0.12758	0.599025	-5.56975	-0.677075	-2.11367	0.0481764	0.412904	-4.95427	-0.241778	-0.754775	0.459758	0.819499	-6.9093
P37198	NUP62	Nuclear pore glycoprotein p62 OS=Homo sapiens GN=NUP62 PE=1 SV=3	17.0536	-0.346169	-0.884868	0.387432	0.999256	-4.62065	0.178984	0.457514	0.652557	0.999047	-4.66946	0.0521835	0.13339	0.895306	0.993149	-5.88859	-0.133099	-0.340224	0.737469	0.990632	-6.29157	0.287063	0.733783	0.472155	0.817525	-6.53299	0.0902849	0.230784	0.819982	0.943188	-7.01952	0.425779	1.08836	0.290224	0.716621	-6.60169
P37802	TAGLN2	Transgelin-2 OS=Homo sapiens GN=TAGLN2 PE=1 SV=3	20.0845	0.0636241	0.384645	0.704827	0.999256	-4.67485	-0.252197	-1.52468	0.144025	0.999047	-4.50163	-0.0197118	-0.119169	0.906408	0.993149	-5.89034	-0.349818	-2.11486	0.0480629	0.901638	-4.30802	-0.0620004	-0.374829	0.711993	0.925443	-6.73635	-0.316104	-1.91104	0.0714065	0.47848	-5.3042	-0.160002	-0.967307	0.3457	0.744964	-6.72502
P37837	TALDO1	Transaldolase OS=Homo sapiens GN=TALDO1 PE=1 SV=2	21.4894	-0.121219	-0.487957	0.631236	0.999256	-4.66695	0.0569517	0.229255	0.821152	0.999047	-4.68328	0.312369	1.25742	0.224035	0.881812	-5.1592	-0.0975145	-0.392537	0.699087	0.990632	-6.27213	0.101139	0.407127	0.688523	0.913504	-6.72332	-0.140309	-0.564802	0.578902	0.856846	-6.88197	0.112429	0.452573	0.656048	0.911274	-7.09654
P38117	ETFB	Electron transfer flavoprotein subunit beta OS=Homo sapiens GN=ETFB PE=1 SV=3	19.4896	-0.155478	-0.655977	0.519806	0.999256	-4.65034	-0.332823	-1.40421	0.176599	0.999047	-4.52743	0.06033	0.254538	0.80185	0.990225	-5.86573	-0.198006	-0.835406	0.414005	0.990632	-6.00062	0.0113249	0.047781	0.962396	0.989433	-6.808	-0.0874782	-0.369079	0.716202	0.906702	-6.97637	-0.29719	-1.25387	0.225293	0.656074	-6.4126
P38159	RBMX	RNA-binding motif protein, X chromosome OS=Homo sapiens GN=RBMX PE=1 SV=3	18.9408	-0.0135146	-0.0738144	0.94194	0.999256	-4.68747	-0.162899	-0.889727	0.384883	0.999047	-4.61994	-0.16861	-0.920918	0.368788	0.921335	-5.49339	-0.169605	-0.926356	0.366029	0.990632	-5.92211	0.0233342	0.127448	0.899943	0.968496	-6.80074	-0.129792	-0.708901	0.487105	0.817197	-6.7881	0.230529	1.25911	0.223436	0.656074	-6.40624
P38606	ATP6V1A	V-type proton ATPase catalytic subunit A OS=Homo sapiens GN=ATP6V1A PE=1 SV=2	18.1056	-0.22972	-0.875547	0.392352	0.999256	-4.62201	0.247602	0.943701	0.357321	0.999047	-4.61179	0.374971	1.42915	0.169407	0.874532	-4.95546	0.0327515	0.124828	0.901988	0.990632	-6.34257	0.382661	1.45846	0.161258	0.645442	-5.76139	0.0777065	0.296167	0.770357	0.919646	-7.00157	-0.065121	-0.2482	0.806677	0.964511	-7.17102
P38646	HSPA9	Stress-70 protein, mitochondrial OS=Homo sapiens GN=HSPA9 PE=1 SV=2	20.1582	-0.00849257	-0.0440843	0.965303	0.999256	-4.68778	0.00971667	0.0504385	0.960306	0.999388	-4.68773	0.105815	0.549279	0.589295	0.974055	-5.75138	-0.105103	-0.545579	0.591786	0.990632	-6.19967	0.0600817	0.311879	0.758573	0.932473	-6.7587	0.068235	0.354202	0.727138	0.910113	-6.98195	0.194044	1.00727	0.326626	0.731114	-6.68575
P38919	EIF4A3	Eukaryotic initiation factor 4A-III OS=Homo sapiens GN=EIF4A3 PE=1 SV=4	19.3469	-0.0172962	-0.0709993	0.94415	0.999256	-4.68751	-0.135138	-0.554728	0.585636	0.999047	-4.6609	-0.158436	-0.650365	0.523344	0.974055	-5.69344	-0.0577419	-0.237025	0.815207	0.990632	-6.32187	-0.397074	-1.62995	0.119792	0.595377	-5.51732	-0.37938	-1.55732	0.13611	0.567171	-5.8556	0.0281385	0.115506	0.909272	0.974926	-7.19625
P39019	RPS19	40S ribosomal protein S19 OS=Homo sapiens GN=RPS19 PE=1 SV=2	20.4713	0.00976147	0.0477337	0.962433	0.999256	-4.68775	0.207304	1.01372	0.323618	0.999047	-4.60063	0.21016	1.02768	0.317171	0.921335	-5.39719	-0.0187736	-0.0918031	0.927828	0.99113	-6.34622	0.183931	0.899425	0.37983	0.789444	-6.39715	-0.291886	-1.42733	0.169924	0.609964	-6.0367	0.0222543	0.108824	0.914498	0.974926	-7.19704
P39023	RPL3	60S ribosomal protein L3 OS=Homo sapiens GN=RPL3 PE=1 SV=2	19.3763	-0.317288	-1.3659	0.188126	0.999256	-4.53534	-0.45048	-1.93928	0.0676603	0.999047	-4.40435	-0.461265	-1.98571	0.0618817	0.813228	-4.16485	-0.442826	-1.90633	0.0720479	0.990632	-4.65809	-0.58229	-2.50672	0.0215667	0.343201	-3.99441	-0.41494	-1.78629	0.0902303	0.490666	-5.50785	-0.419572	-1.80623	0.0869575	0.495061	-5.62845
P39656	DDOST	Dolichyl-diphosphooligosaccharide--protein glycosyltransferase 48 kDa subunit OS=Homo sapiens GN=DDOST PE=1 SV=4	19.8785	-0.0804857	-0.338114	0.739033	0.999256	-4.67781	0.176875	0.743036	0.466666	0.999047	-4.63998	0.255811	1.07464	0.296167	0.921335	-5.35192	0.269095	1.13044	0.272539	0.990632	-5.71953	0.13319	0.559522	0.582427	0.872557	-6.64764	0.175232	0.736137	0.470755	0.817197	-6.76808	0.363906	1.52874	0.14302	0.554013	-6.04995
P39687	ANP32A	Acidic leucine-rich nuclear phosphoprotein 32 family member A OS=Homo sapiens GN=ANP32A PE=1 SV=1	19.721	-0.0222049	-0.142503	0.888203	0.999256	-4.68615	-0.021806	-0.139943	0.890197	0.999047	-4.68621	0.0482954	0.309943	0.760022	0.980012	-5.85054	-0.067078	-0.430482	0.671751	0.990632	-6.25632	0.188551	1.21005	0.24129	0.715851	-6.07586	-0.155064	-0.995145	0.332332	0.745733	-6.54293	-0.0806484	-0.517572	0.610808	0.892719	-7.06392
P39748	FEN1	Flap endonuclease 1 OS=Homo sapiens GN=FEN1 PE=1 SV=1	19.3791	-0.260186	-1.83058	0.0831008	0.999256	-4.43091	-0.479343	-3.3725	0.00324238	0.999047	-4.03497	-0.251207	-1.76741	0.0934265	0.874532	-4.49651	-0.480469	-3.38043	0.0031851	0.209288	-1.82903	-0.353674	-2.48833	0.0224158	0.343201	-4.03013	-0.338248	-2.37981	0.0281016	0.307751	-4.46293	-0.277638	-1.95337	0.0658586	0.450663	-5.38493
P40222	TXLNA	Alpha-taxilin OS=Homo sapiens GN=TXLNA PE=1 SV=3	19.3087	-0.0937104	-0.449426	0.658275	0.999256	-4.67011	0.0263365	0.126307	0.900833	0.999047	-4.68653	-0.0664994	-0.318925	0.753308	0.976144	-5.8478	0.0968371	0.464421	0.647692	0.990632	-6.24097	0.182389	0.874723	0.392789	0.793686	-6.41903	-0.284838	-1.36606	0.188079	0.634352	-6.11767	-0.302794	-1.45217	0.162979	0.589452	-6.15677
P40227	CCT6A	T-complex protein 1 subunit zeta OS=Homo sapiens GN=CCT6A PE=1 SV=3	20.0597	-0.0723528	-0.448065	0.659239	0.999256	-4.67021	-0.0892957	-0.552988	0.586803	0.999047	-4.66107	-0.0248771	-0.154058	0.87921	0.993149	-5.8857	-0.0534428	-0.330959	0.744344	0.990632	-6.29473	0.0451884	0.279842	0.782662	0.934475	-6.76852	-0.225619	-1.39721	0.178663	0.626966	-6.07686	-0.151837	-0.940293	0.359021	0.75591	-6.75076
P40429	RPL13A	60S ribosomal protein L13a OS=Homo sapiens GN=RPL13A PE=1 SV=2	20.1911	-0.0721866	-0.44959	0.658159	0.999256	-4.67009	-0.207639	-1.29321	0.211641	0.999047	-4.54996	-0.0740918	-0.461456	0.649779	0.974055	-5.79404	-0.217659	-1.35562	0.191321	0.990632	-5.45608	-0.0578186	-0.360104	0.722793	0.926972	-6.74194	-0.169722	-1.05706	0.303912	0.724611	-6.48007	-0.177472	-1.10532	0.282998	0.714265	-6.58338
P40616	ARL1	ADP-ribosylation factor-like protein 1 OS=Homo sapiens GN=ARL1 PE=1 SV=1	16.8573	0.104015	0.352322	0.728525	0.999256	-4.67695	0.558545	1.89192	0.074045	0.999047	-4.416	0.398154	1.34864	0.193513	0.874532	-5.0536	-0.119741	-0.405589	0.689634	0.990632	-6.26685	0.0615073	0.208339	0.83721	0.952083	-6.78663	0.033052	0.111955	0.912049	0.973159	-7.04077	0.0558306	0.189111	0.852037	0.964511	-7.18452
P40855	PEX19	Peroxisomal biogenesis factor 19 OS=Homo sapiens GN=PEX19 PE=1 SV=1	18.1343	-0.0533925	-0.200712	0.843084	0.999256	-4.68437	-0.171649	-0.645261	0.526574	0.999047	-4.65154	0.0807796	0.303665	0.764726	0.982062	-5.85241	-0.360942	-1.35685	0.190938	0.990632	-5.45454	-0.203222	-0.763947	0.454403	0.808164	-6.51017	-0.200128	-0.752318	0.461198	0.813753	-6.75586	0.0510199	0.191793	0.849965	0.964511	-7.18399
P40925	MDH1	Malate dehydrogenase, cytoplasmic OS=Homo sapiens GN=MDH1 PE=1 SV=4	20.9552	-0.0645439	-0.373025	0.713312	0.999256	-4.67562	-0.0357628	-0.206688	0.838481	0.999047	-4.68415	-0.00638066	-0.0368764	0.970973	0.993903	-5.8966	-0.145448	-0.840604	0.411159	0.990632	-5.99633	-0.233378	-1.34879	0.193467	0.687156	-5.90617	-0.33916	-1.96014	0.0650072	0.457662	-5.2215	-0.0301761	-0.1744	0.86342	0.965153	-7.18732
P40926	MDH2	Malate dehydrogenase, mitochondrial OS=Homo sapiens GN=MDH2 PE=1 SV=3	21.1525	0.145838	0.802476	0.432329	0.999256	-4.63224	0.129173	0.710776	0.485969	0.999047	-4.64395	0.179822	0.989476	0.335025	0.921335	-5.4327	0.0340856	0.187557	0.853238	0.990632	-6.33257	0.160649	0.883977	0.3879	0.789444	-6.4109	0.212736	1.17058	0.256425	0.696251	-6.35615	0.343225	1.8886	0.0745114	0.470018	-5.49371
P40939	HADHA	Trifunctional enzyme subunit alpha, mitochondrial OS=Homo sapiens GN=HADHA PE=1 SV=2	18.6406	-0.0669075	-0.330965	0.74434	0.999256	-4.67823	0.0205076	0.101443	0.920276	0.999047	-4.68704	0.168493	0.833469	0.41507	0.93506	-5.56504	0.058101	0.287403	0.776955	0.990632	-6.30842	0.194293	0.961091	0.348735	0.778258	-6.34012	0.264262	1.3072	0.206945	0.645758	-6.19271	0.409672	2.02649	0.0571755	0.427326	-5.25922
P41091	EIF2S3	Eukaryotic translation initiation factor 2 subunit 3 OS=Homo sapiens GN=EIF2S3 PE=1 SV=3	19.0256	-0.305027	-1.71118	0.103537	0.999256	-4.4593	-0.341648	-1.91662	0.0706518	0.999047	-4.40994	-0.370737	-2.07981	0.0515072	0.808598	-4.01443	-0.347565	-1.94982	0.0663088	0.990632	-4.58701	-0.408924	-2.29403	0.0335171	0.394451	-4.39925	-0.577662	-3.24065	0.00435782	0.102072	-2.69619	-0.42491	-2.38371	0.0278754	0.278225	-4.60547
P41250	GARS	Glycine--tRNA ligase OS=Homo sapiens GN=GARS PE=1 SV=3	18.7109	0.0253792	0.158385	0.875846	0.999256	-4.68572	0.198031	1.23586	0.231766	0.999047	-4.5611	0.3657	2.28224	0.034333	0.740996	-3.67734	-0.00910169	-0.0568013	0.955304	0.996526	-6.34888	0.11438	0.713815	0.484131	0.829041	-6.54762	0.0200217	0.12495	0.901893	0.969869	-7.03916	-0.00500286	-0.0312216	0.975423	0.993357	-7.20273
P41252	IARS	Isoleucine--tRNA ligase, cytoplasmic OS=Homo sapiens GN=IARS PE=1 SV=2	19.1982	0.0359488	0.187993	0.852901	0.999256	-4.68481	-0.185812	-0.9717	0.343566	0.999047	-4.6074	0.0246529	0.128922	0.898792	0.993149	-5.88916	0.0993272	0.519429	0.609538	0.990632	-6.21369	-0.157272	-0.82245	0.421155	0.795918	-6.46347	-0.167307	-0.874927	0.39268	0.77992	-6.65516	-0.243515	-1.27346	0.218414	0.656074	-6.38872
P41567	EIF1	Eukaryotic translation initiation factor 1 OS=Homo sapiens GN=EIF1 PE=1 SV=1	19.7325	0.0441312	0.170599	0.866366	0.999256	-4.68536	0.024491	0.094675	0.925577	0.999047	-4.68716	-0.06331	-0.244738	0.809317	0.991681	-5.8681	0.0706638	0.273166	0.787711	0.990632	-6.31248	0.211691	0.818335	0.423442	0.795918	-6.46686	0.136685	0.528383	0.603431	0.86699	-6.90245	0.0250673	0.096903	0.923831	0.978094	-7.19832
P42166	TMPO	Lamina-associated polypeptide 2, isoform alpha OS=Homo sapiens GN=TMPO PE=1 SV=2	19.0845	0.630863	1.32501	0.201085	0.999256	-4.54364	0.437603	0.919103	0.369712	0.999047	-4.61555	0.258619	0.54318	0.593404	0.974055	-5.75457	0.767799	1.61262	0.123528	0.990632	-5.10876	0.416075	0.873887	0.393232	0.793686	-6.41976	0.550296	1.15579	0.262278	0.701423	-6.37292	0.465266	0.977204	0.340905	0.742039	-6.71543
P42167	TMPO	Lamina-associated polypeptide 2, isoforms beta/gamma OS=Homo sapiens GN=TMPO PE=1 SV=2	19.7616	-0.0513619	-0.341998	0.736155	0.999256	-4.67758	0.0521919	0.347525	0.732066	0.999047	-4.67724	0.057071	0.380013	0.708205	0.976043	-5.82713	0.0863658	0.575076	0.572075	0.990632	-6.18307	0.236012	1.57151	0.132782	0.603448	-5.60282	0.188609	1.25587	0.224583	0.666982	-6.2559	0.30977	2.06264	0.0532745	0.409824	-5.19598
P42224	STAT1	Signal transducer and activator of transcription 1-alpha/beta OS=Homo sapiens GN=STAT1 PE=1 SV=2	20.0389	-0.595771	-3.09487	0.00602955	0.999256	-4.10527	-0.629935	-3.27234	0.00405944	0.999047	-4.06009	-0.459713	-2.38809	0.0276243	0.714156	-3.4945	-0.0802743	-0.417004	0.68141	0.990632	-6.2621	-0.365715	-1.89979	0.0729486	0.522696	-5.0934	-0.703391	-3.65393	0.00171749	0.0492452	-1.78927	-0.827902	-4.30073	0.000395943	0.0109544	-0.477766
P42330	AKR1C3	Aldo-keto reductase family 1 member C3 OS=Homo sapiens GN=AKR1C3 PE=1 SV=4	17.6645	-0.101121	-0.360511	0.722493	0.999256	-4.67643	0.223815	0.797935	0.434896	0.999047	-4.63285	0.344599	1.22855	0.234436	0.884382	-5.19134	0.0731017	0.260619	0.797227	0.990632	-6.31589	0.248632	0.886411	0.386621	0.789444	-6.40875	0.202881	0.723302	0.478419	0.817197	-6.7776	-0.131029	-0.467137	0.645783	0.911252	-7.0896
P42574	CASP3	Caspase-3 OS=Homo sapiens GN=CASP3 PE=1 SV=2	18.998	-0.0446446	-0.0853862	0.932859	0.999256	-4.68731	-0.00196721	-0.00376244	0.997038	0.999388	-4.68796	-0.259963	-0.497199	0.624827	0.974055	-5.77755	0.0668346	0.127826	0.899647	0.990632	-6.34218	-0.457228	-0.874482	0.392917	0.793686	-6.41924	-0.464277	-0.887965	0.385806	0.779721	-6.64363	0.00358181	0.00685048	0.994606	0.998694	-7.20321
P42677	RPS27	40S ribosomal protein S27 OS=Homo sapiens GN=RPS27 PE=1 SV=3	20.2861	-0.412572	-1.2609	0.222805	0.999256	-4.55628	-0.279401	-0.853903	0.403934	0.999047	-4.62512	-0.330953	-1.01145	0.324671	0.921335	-5.41242	-0.292318	-0.89338	0.382975	0.990632	-5.95143	-0.457696	-1.39881	0.178191	0.675498	-5.84127	-0.762725	-2.33103	0.0310721	0.332157	-4.55542	-0.594553	-1.81707	0.0852216	0.492288	-5.61096
P42704	LRPPRC	Leucine-rich PPR motif-containing protein, mitochondrial OS=Homo sapiens GN=LRPPRC PE=1 SV=3	18.9981	-0.114788	-0.584061	0.566139	0.999256	-4.65801	-0.0570549	-0.290305	0.774769	0.999047	-4.68047	-0.0733813	-0.373376	0.713056	0.976043	-5.82954	-0.123367	-0.627709	0.537763	0.990632	-6.15136	-0.161342	-0.820932	0.421998	0.795918	-6.46472	-0.279293	-1.42109	0.171706	0.612624	-6.04507	-0.359187	-1.8276	0.0835644	0.488078	-5.59389
P42765	ACAA2	3-ketoacyl-CoA thiolase, mitochondrial OS=Homo sapiens GN=ACAA2 PE=1 SV=2	19.2895	-0.46226	-0.860205	0.400539	0.999256	-4.62422	-0.359327	-0.668661	0.511858	0.999047	-4.64891	-0.0885621	-0.164803	0.870863	0.993149	-5.88403	-0.904627	-1.68339	0.108871	0.990632	-5.0051	-0.0507164	-0.0943766	0.925811	0.980618	-6.80455	-0.110816	-0.206213	0.838846	0.949959	-7.02511	0.0915495	0.170362	0.86655	0.966537	-7.18805
P42766	RPL35	60S ribosomal protein L35 OS=Homo sapiens GN=RPL35 PE=1 SV=2	19.7083	0.266899	0.723231	0.478462	0.999256	-4.64244	-0.276004	-0.747905	0.463793	0.999047	-4.63936	-0.194713	-0.527625	0.603946	0.974055	-5.76256	-0.0527867	-0.143039	0.887785	0.990632	-6.34008	0.0547113	0.148254	0.883724	0.968019	-6.79776	-0.194519	-0.527099	0.604304	0.86699	-6.90315	0.00673858	0.0182599	0.985624	0.995456	-7.20306
P42785	PRCP	Lysosomal Pro-X carboxypeptidase OS=Homo sapiens GN=PRCP PE=1 SV=1	16.1835	0.6969	0.943469	0.357437	0.999256	-4.61182	0.990312	1.34069	0.196034	0.999047	-4.54048	0.957333	1.29605	0.210682	0.874532	-5.11522	1.13242	1.53309	0.14195	0.990632	-5.22123	1.06725	1.44485	0.165001	0.64864	-5.77985	0.974429	1.31919	0.202985	0.644475	-6.17765	1.00209	1.35664	0.191002	0.622335	-6.28386
P43034	PAFAH1B1	Platelet-activating factor acetylhydrolase IB subunit alpha OS=Homo sapiens GN=PAFAH1B1 PE=1 SV=2	19.4959	0.317597	1.53988	0.140291	0.999256	-4.49828	0.247971	1.2023	0.244208	0.999047	-4.56745	0.154825	0.750677	0.462162	0.948997	-5.62678	0.100584	0.487686	0.631424	0.990632	-6.22979	0.14287	0.69271	0.49698	0.832584	-6.56267	-0.0637327	-0.309011	0.76072	0.915498	-6.99753	0.0608698	0.29513	0.771137	0.950002	-7.15772
P43243	MATR3	Matrin-3 OS=Homo sapiens GN=MATR3 PE=1 SV=2	19.5814	-0.0248376	-0.146175	0.885343	0.999256	-4.68605	-0.131188	-0.772073	0.449691	0.999047	-4.63626	-0.271311	-1.59672	0.127039	0.874532	-4.73709	-0.168907	-0.994053	0.33285	0.990632	-5.85889	-0.201177	-1.18397	0.251213	0.718988	-6.10602	-0.151748	-0.89307	0.383136	0.776098	-6.63907	-0.169135	-0.9954	0.332212	0.737256	-6.69756
P43307	SSR1	Translocon-associated protein subunit alpha OS=Homo sapiens GN=SSR1 PE=1 SV=3	19.8043	-0.0369573	-0.218677	0.829263	0.999256	-4.6837	-0.0666955	-0.394639	0.697561	0.999047	-4.67416	0.113068	0.669028	0.51163	0.974055	-5.68172	0.217597	1.28753	0.213573	0.990632	-5.53997	0.294103	1.74021	0.098205	0.566654	-5.34969	-0.0337564	-0.199737	0.843836	0.949959	-7.02649	0.174459	1.03228	0.31507	0.731114	-6.66044
P43487	RANBP1	Ran-specific GTPase-activating protein OS=Homo sapiens GN=RANBP1 PE=1 SV=1	21.1081	0.0345717	0.141488	0.888993	0.999256	-4.68617	0.135391	0.554098	0.586059	0.999047	-4.66096	0.380851	1.55867	0.13579	0.874532	-4.78829	0.0790039	0.32333	0.750022	0.990632	-6.29726	0.00883758	0.0361686	0.97153	0.992938	-6.80851	-0.0550659	-0.225362	0.824135	0.946585	-7.0208	0.129603	0.530412	0.602051	0.892719	-7.05697
P43490	NAMPT	Nicotinamide phosphoribosyltransferase OS=Homo sapiens GN=NAMPT PE=1 SV=1	19.0402	-0.0241532	-0.0906574	0.928726	0.999256	-4.68722	0.064514	0.242149	0.811293	0.999047	-4.68274	0.357968	1.34361	0.195107	0.874532	-5.05958	-0.130761	-0.490803	0.629259	0.990632	-6.22826	0.109388	0.410581	0.686033	0.913504	-6.72186	-0.264134	-0.991407	0.334106	0.745733	-6.54662	0.256726	0.963602	0.347506	0.745419	-6.72859
P43686	PSMC4	26S protease regulatory subunit 6B OS=Homo sapiens GN=PSMC4 PE=1 SV=2	19.1808	-0.020927	-0.0930609	0.926842	0.999256	-4.68718	-0.165723	-0.736956	0.470269	0.999047	-4.64074	-0.127808	-0.56835	0.57654	0.974055	-5.74117	-0.191567	-0.851883	0.405026	0.990632	-5.98695	-0.25776	-1.14624	0.266112	0.72731	-6.14865	-0.595893	-2.64989	0.0159188	0.234616	-3.93346	-0.245682	-1.09253	0.288437	0.716621	-6.59721
P43897	TSFM	Elongation factor Ts, mitochondrial OS=Homo sapiens GN=TSFM PE=1 SV=2	18.7311	0.00756141	0.0331441	0.97391	0.999256	-4.68786	0.162893	0.714011	0.484012	0.999047	-4.64356	0.158645	0.695393	0.495336	0.965726	-5.66463	0.0279045	0.122315	0.903951	0.990632	-6.34288	-0.467489	-2.04916	0.0547002	0.489572	-4.83996	-0.0290784	-0.12746	0.899933	0.968733	-7.03883	0.101408	0.444503	0.661766	0.913441	-7.10029
P45880	VDAC2	Voltage-dependent anion-selective channel protein 2 OS=Homo sapiens GN=VDAC2 PE=1 SV=2	19.8887	-0.118532	-0.62446	0.539849	0.999256	-4.65381	-0.0432781	-0.228002	0.822112	0.999047	-4.68333	-0.11466	-0.604064	0.553039	0.974055	-5.72114	-0.115433	-0.608137	0.550391	0.990632	-6.16346	-0.214127	-1.12809	0.273509	0.736674	-6.16873	-0.00250565	-0.0132005	0.989607	0.997833	-7.04723	0.0218374	0.115046	0.909631	0.974926	-7.19631
P45974	USP5	Ubiquitin carboxyl-terminal hydrolase 5 OS=Homo sapiens GN=USP5 PE=1 SV=2	18.877	0.150977	0.919974	0.369268	0.999256	-4.61542	-0.00928397	-0.0565718	0.955485	0.999388	-4.68767	0.33195	2.02274	0.0575944	0.813228	-4.10617	0.135088	0.82316	0.420761	0.990632	-6.01062	0.172842	1.05321	0.305625	0.75773	-6.24858	0.192044	1.17022	0.256568	0.696251	-6.35656	0.0245989	0.149893	0.882449	0.973162	-7.19148
P46060	RANGAP1	Ran GTPase-activating protein 1 OS=Homo sapiens GN=RANGAP1 PE=1 SV=1	19.1575	-0.148302	-0.849926	0.406086	0.999256	-4.62568	-0.260677	-1.49395	0.151822	0.999047	-4.50833	-0.128445	-0.736126	0.470762	0.953094	-5.63701	-0.103028	-0.59046	0.561931	0.990632	-6.17408	-0.220437	-1.26333	0.221948	0.710342	-6.01252	-0.285752	-1.63766	0.118161	0.530885	-5.73761	-0.173025	-0.991614	0.334008	0.737256	-6.7013
P46087	NOP2	Putative ribosomal RNA methyltransferase NOP2 OS=Homo sapiens GN=NOP2 PE=1 SV=2	18.0644	0.168819	0.738121	0.469577	0.999256	-4.64059	-0.0529513	-0.231517	0.81942	0.999047	-4.68319	-0.242757	-1.0614	0.301985	0.921335	-5.36487	-0.126131	-0.551477	0.587818	0.990632	-6.19642	0.181247	0.792461	0.438002	0.805766	-6.48781	0.194794	0.85169	0.40513	0.784953	-6.67533	0.105276	0.460294	0.650597	0.911252	-7.09289
P46108	CRK	Adapter molecule crk OS=Homo sapiens GN=CRK PE=1 SV=2	19.1249	-0.0795573	-0.381661	0.707003	0.999256	-4.67505	-0.240719	-1.15481	0.262672	0.999047	-4.57621	0.221089	1.06063	0.302325	0.921335	-5.36561	-0.0818201	-0.392517	0.699102	0.990632	-6.27214	-0.0333808	-0.160138	0.874485	0.964067	-6.79585	-0.0707812	-0.339559	0.737961	0.910113	-6.98723	-0.42309	-2.02969	0.0568191	0.426684	-5.25364
P46109	CRKL	Crk-like protein OS=Homo sapiens GN=CRKL PE=1 SV=1	18.3245	0.177521	0.375517	0.711489	0.999256	-4.67546	0.468196	0.990393	0.334588	0.999047	-4.60442	0.399531	0.845142	0.408684	0.93506	-5.55586	0.38543	0.815315	0.425125	0.990632	-6.01695	-0.0761496	-0.161082	0.873751	0.964067	-6.79569	0.314989	0.666309	0.513327	0.823312	-6.81796	-0.387084	-0.818813	0.423176	0.794463	-6.85822
P46459	NSF	Vesicle-fusing ATPase OS=Homo sapiens GN=NSF PE=1 SV=3	18.9431	0.204042	0.763066	0.454916	0.999256	-4.63743	-0.0131735	-0.0492658	0.961228	0.999388	-4.68774	0.0788819	0.294999	0.771235	0.982797	-5.85493	0.0268843	0.100541	0.920982	0.990632	-6.34536	-0.0201773	-0.0754581	0.940649	0.983544	-6.80622	0.497373	1.86005	0.0786353	0.47848	-5.38858	0.0414229	0.154911	0.878546	0.971046	-7.19068
P46776	RPL27A	60S ribosomal protein L27a OS=Homo sapiens GN=RPL27A PE=1 SV=2	20.1107	0.0850979	0.432439	0.670354	0.999256	-4.67142	-0.307258	-1.56138	0.135149	0.999047	-4.49351	-0.20852	-1.05963	0.302768	0.921335	-5.36658	-0.140418	-0.713557	0.484287	0.990632	-6.09395	-0.184604	-0.938095	0.36012	0.788307	-6.36179	0.143145	0.727416	0.475954	0.817197	-6.77457	-0.231997	-1.17893	0.253166	0.686844	-6.50107
P46777	RPL5	60S ribosomal protein L5 OS=Homo sapiens GN=RPL5 PE=1 SV=3	19.7771	-0.0462006	-0.291082	0.774183	0.999256	-4.68043	0.321125	2.02322	0.0575407	0.999047	-4.38344	0.0232087	0.146224	0.885305	0.993149	-5.88684	0.03233	0.203692	0.840788	0.990632	-6.32935	0.0919382	0.579247	0.569315	0.864614	-6.63615	-0.076475	-0.481823	0.635506	0.869094	-6.92671	0.194627	1.22623	0.235286	0.662358	-6.44577
P46778	RPL21	60S ribosomal protein L21 OS=Homo sapiens GN=RPL21 PE=1 SV=2	21.3499	0.151159	0.516937	0.611243	0.999256	-4.66442	0.274598	0.939078	0.359629	0.999047	-4.6125	0.243241	0.831841	0.415965	0.93506	-5.56631	0.0172985	0.0591577	0.953452	0.996526	-6.34874	0.113479	0.388078	0.702328	0.918768	-6.73113	0.208417	0.712748	0.484776	0.817197	-6.78531	0.213675	0.73073	0.473975	0.829765	-6.92747
P46779	RPL28	60S ribosomal protein L28 OS=Homo sapiens GN=RPL28 PE=1 SV=3	19.2591	0.00475368	0.0226827	0.982143	0.999256	-4.68791	-0.0764503	-0.36479	0.719349	0.999047	-4.67616	-0.20701	-0.987768	0.335839	0.921335	-5.43426	-0.186718	-0.890946	0.384246	0.990632	-5.95356	-0.361202	-1.72351	0.101242	0.567096	-5.37559	-0.301174	-1.43708	0.167168	0.607	-6.02354	0.0616959	0.294388	0.771695	0.950002	-7.15795
P46781	RPS9	40S ribosomal protein S9 OS=Homo sapiens GN=RPS9 PE=1 SV=3	21.1452	0.122262	0.69814	0.493655	0.999256	-4.64547	-0.118178	-0.674819	0.508025	0.999047	-4.6482	0.045017	0.257055	0.799935	0.990186	-5.8651	-0.138284	-0.789627	0.439615	0.990632	-6.03729	-0.0689589	-0.393768	0.698193	0.918768	-6.72884	-0.254368	-1.45249	0.162892	0.603006	-6.00262	-0.0307164	-0.175396	0.862648	0.965153	-7.18714
P46782	RPS5	40S ribosomal protein S5 OS=Homo sapiens GN=RPS5 PE=1 SV=4	20.6493	0.211201	1.08757	0.290563	0.999256	-4.58816	0.119183	0.613729	0.546767	0.999047	-4.65495	0.00443055	0.022815	0.982039	0.993903	-5.89701	-0.025547	-0.131553	0.896738	0.990632	-6.34169	0.0872939	0.449517	0.65821	0.900258	-6.70461	-0.099405	-0.511883	0.614708	0.86764	-6.9113	-0.068062	-0.350483	0.729882	0.937592	-7.13911
P46783	RPS10	40S ribosomal protein S10 OS=Homo sapiens GN=RPS10 PE=1 SV=1	19.7312	-0.0622193	-0.368924	0.716316	0.999256	-4.67589	0.0608891	0.361037	0.722107	0.999047	-4.6764	-0.0308607	-0.182986	0.856773	0.993149	-5.88095	-0.0289665	-0.171754	0.86547	0.990632	-6.33547	-0.202407	-1.20015	0.24502	0.715851	-6.08737	-0.17079	-1.01268	0.324098	0.738585	-6.52547	-0.131007	-0.776794	0.446967	0.811125	-6.89218
P46821	MAP1B	Microtubule-associated protein 1B OS=Homo sapiens GN=MAP1B PE=1 SV=2	19.6378	-0.232959	-1.51813	0.145657	0.999256	-4.50306	-0.112815	-0.735187	0.47132	0.999047	-4.64096	-0.0833673	-0.543284	0.593334	0.974055	-5.75452	-0.236822	-1.54331	0.139461	0.990632	-5.20702	-0.203978	-1.32927	0.199702	0.690638	-5.93096	-0.415277	-2.70625	0.0141065	0.218097	-3.81963	-0.398976	-2.60003	0.0177046	0.225163	-4.18213
P46926	GNPDA1	Glucosamine-6-phosphate isomerase 1 OS=Homo sapiens GN=GNPDA1 PE=1 SV=1	19.7439	0.21747	0.785975	0.4417	0.999256	-4.63444	0.214273	0.77442	0.448336	0.999047	-4.63596	0.264161	0.954724	0.351862	0.921335	-5.46396	0.104163	0.376462	0.710798	0.990632	-6.2784	0.159502	0.576467	0.571154	0.864614	-6.63779	-0.220288	-0.796157	0.435903	0.803059	-6.72148	0.164315	0.593863	0.559699	0.875604	-7.02023
P46940	IQGAP1	Ras GTPase-activating-like protein IQGAP1 OS=Homo sapiens GN=IQGAP1 PE=1 SV=1	19.8079	-0.0943968	-0.652836	0.521785	0.999256	-4.6507	-0.0975379	-0.674559	0.508186	0.999047	-4.64823	-0.216299	-1.4959	0.151318	0.874532	-4.8707	-0.0986597	-0.682318	0.503379	0.990632	-6.11565	-0.128136	-0.886169	0.386748	0.789444	-6.40896	-0.187522	-1.29688	0.210402	0.647685	-6.20559	-0.228195	-1.57817	0.131245	0.540399	-5.97873
P46977	STT3A	Dolichyl-diphosphooligosaccharide--protein glycosyltransferase subunit STT3A OS=Homo sapiens GN=STT3A PE=1 SV=2	19.0194	-0.522426	-2.14195	0.0455462	0.999256	-4.35338	-0.524972	-2.15239	0.0446085	0.999047	-4.35071	-0.554434	-2.27318	0.0349721	0.740996	-3.69279	-0.605973	-2.48449	0.0225971	0.632087	-3.63682	-0.50288	-2.06181	0.053361	0.489018	-4.81793	-0.449871	-1.84447	0.0809694	0.483669	-5.41405	-0.356991	-1.46366	0.159845	0.58615	-6.14101
P47755	CAPZA2	F-actin-capping protein subunit alpha-2 OS=Homo sapiens GN=CAPZA2 PE=1 SV=3	19.4142	-0.0878592	-0.506165	0.618639	0.999256	-4.66537	-0.376705	-2.17024	0.0430462	0.999047	-4.34614	-0.333793	-1.92301	0.0697965	0.846686	-4.26268	-0.18349	-1.0571	0.303891	0.990632	-5.79643	-0.111599	-0.642935	0.528049	0.845553	-6.59645	-0.235162	-1.35479	0.191581	0.635879	-6.13225	-0.443293	-2.55386	0.0195259	0.233275	-4.27401
P47756	CAPZB	F-actin-capping protein subunit beta OS=Homo sapiens GN=CAPZB PE=1 SV=4	20.0141	0.0599163	0.349803	0.730384	0.999256	-4.6771	0.0266163	0.155391	0.878173	0.999047	-4.6858	0.124596	0.727414	0.475956	0.955653	-5.64304	-0.15349	-0.896107	0.381554	0.990632	-5.94904	-0.0966768	-0.564418	0.579158	0.869841	-6.64482	-0.367647	-2.14639	0.0451445	0.397726	-4.89569	-0.294032	-1.71662	0.10252	0.504627	-5.7702
P47895	ALDH1A3	Aldehyde dehydrogenase family 1 member A3 OS=Homo sapiens GN=ALDH1A3 PE=1 SV=2	19.5738	-0.0117555	-0.0648331	0.948993	0.999256	-4.68758	0.128542	0.708925	0.487091	0.999047	-4.64418	0.170723	0.941558	0.358389	0.921335	-5.47553	0.144986	0.799615	0.433945	0.990632	-6.02945	0.188629	1.04032	0.31142	0.75773	-6.26185	-0.0636449	-0.35101	0.729493	0.910113	-6.98312	0.130782	0.721283	0.479631	0.834855	-6.93446
P47897	QARS	Glutamine--tRNA ligase OS=Homo sapiens GN=QARS PE=1 SV=1	18.525	0.0772067	0.492238	0.628263	0.999256	-4.66659	-0.0740637	-0.472199	0.642232	0.999047	-4.66827	0.374737	2.38917	0.0275623	0.714156	-3.49261	0.141859	0.904435	0.377236	0.990632	-5.94171	0.274787	1.75193	0.0961214	0.566654	-5.33141	0.0331058	0.211069	0.83511	0.949143	-7.02406	0.130739	0.833537	0.415032	0.790543	-6.84592
P47914	RPL29	60S ribosomal protein L29 OS=Homo sapiens GN=RPL29 PE=1 SV=2	19.0966	-0.0435091	-0.150676	0.88184	0.999256	-4.68593	0.136213	0.471718	0.642569	0.999047	-4.66831	-0.0262777	-0.0910022	0.928456	0.993903	-5.89323	-0.0133085	-0.0460886	0.963727	0.996946	-6.34944	-0.0651285	-0.225546	0.823994	0.949841	-6.78275	-0.0576371	-0.199603	0.843939	0.949959	-7.02651	0.399171	1.38237	0.183101	0.609908	-6.25032
P48047	ATP5O	ATP synthase subunit O, mitochondrial OS=Homo sapiens GN=ATP5O PE=1 SV=1	19.7286	-0.0386093	-0.169059	0.86756	0.999256	-4.68541	-0.200891	-0.879645	0.390183	0.999047	-4.62141	-0.2304	-1.00886	0.325882	0.921335	-5.41484	-0.148755	-0.651356	0.522719	0.990632	-6.13625	-0.288249	-1.26216	0.222361	0.710342	-6.01393	-0.0140007	-0.0613053	0.951765	0.979622	-7.04535	0.348607	1.52645	0.143585	0.554013	-6.0532
P48059	LIMS1	LIM and senescent cell antigen-like-containing domain protein 1 OS=Homo sapiens GN=LIMS1 PE=1 SV=4	17.7614	0.136126	0.757737	0.458024	0.999256	-4.63811	-0.101026	-0.562359	0.580531	0.999047	-4.66016	-0.138235	-0.769478	0.451192	0.945072	-5.61329	0.0383021	0.213207	0.833466	0.990632	-6.32733	-0.0450583	-0.250815	0.804684	0.940687	-6.77651	-0.337166	-1.87682	0.0761895	0.47848	-5.361	-0.322583	-1.79565	0.088681	0.500614	-5.64546
P48147	PREP	Prolyl endopeptidase OS=Homo sapiens GN=PREP PE=1 SV=2	19.7736	-0.0558682	-0.242928	0.810698	0.999256	-4.6827	-0.302218	-1.31411	0.204655	0.999047	-4.54582	-0.232097	-1.00921	0.325718	0.921335	-5.41451	0.0458361	0.199306	0.844168	0.990632	-6.33025	0.0424127	0.18442	0.855663	0.957008	-6.7915	0.25516	1.1095	0.281241	0.719994	-6.4242	0.138854	0.603769	0.553231	0.875204	-7.01414
P48444	ARCN1	Coatomer subunit delta OS=Homo sapiens GN=ARCN1 PE=1 SV=1	18.91	0.136047	0.714249	0.483869	0.999256	-4.64353	-0.176106	-0.924562	0.366937	0.999047	-4.61472	-0.184912	-0.970794	0.344005	0.921335	-5.44963	-0.172353	-0.904856	0.377019	0.990632	-5.94134	-0.126231	-0.662716	0.515575	0.838208	-6.58331	-0.170433	-0.894775	0.382247	0.77581	-6.63754	-0.0839212	-0.440588	0.664548	0.914478	-7.10208
P48454	PPP3CC	Serine/threonine-protein phosphatase 2B catalytic subunit gamma isoform OS=Homo sapiens GN=PPP3CC PE=1 SV=3	18.1068	-1.90742	-1.88249	0.0753781	0.999256	-4.41831	-0.68605	-0.677082	0.50662	0.999047	-4.64794	-0.337368	-0.332958	0.742859	0.976043	-5.84337	-0.562406	-0.555054	0.585417	0.990632	-6.19443	-1.44885	-1.42991	0.169191	0.662069	-5.79995	-0.582263	-0.574651	0.572356	0.851846	-6.87621	-1.29073	-1.27385	0.218275	0.656074	-6.38823
P48556	PSMD8	26S proteasome non-ATPase regulatory subunit 8 OS=Homo sapiens GN=PSMD8 PE=1 SV=2	18.7647	-0.048136	-0.209371	0.836416	0.999256	-4.68405	-0.193771	-0.842821	0.409949	0.999047	-4.62669	-0.0820446	-0.35686	0.725181	0.976043	-5.83538	-0.150159	-0.653129	0.5216	0.990632	-6.13509	0.0161092	0.0700681	0.944881	0.98355	-6.80663	-0.301064	-1.3095	0.206181	0.645758	-6.18983	-0.0763562	-0.332117	0.743484	0.947352	-7.14563
P48643	CCT5	T-complex protein 1 subunit epsilon OS=Homo sapiens GN=CCT5 PE=1 SV=1	19.8589	0.111337	0.683185	0.502843	0.999256	-4.64723	0.0322755	0.198048	0.845138	0.999047	-4.68446	0.010503	0.0644481	0.949295	0.993903	-5.89524	-0.05764	-0.353689	0.727517	0.990632	-6.28683	0.112855	0.692497	0.497111	0.832584	-6.56281	-0.086205	-0.528969	0.603032	0.86699	-6.90214	-0.0232651	-0.142759	0.888003	0.97384	-7.19257
P48735	IDH2	Isocitrate dehydrogenase [NADP], mitochondrial OS=Homo sapiens GN=IDH2 PE=1 SV=2	19.0284	0.249352	1.18312	0.251541	0.999256	-4.57102	0.248875	1.18086	0.252418	0.999047	-4.57144	0.2616	1.24124	0.229819	0.881812	-5.17729	0.165606	0.785766	0.44182	0.990632	-6.0403	0.0520338	0.246889	0.807676	0.941021	-6.77752	0.241278	1.14481	0.266687	0.708262	-6.38525	0.0910547	0.432036	0.670642	0.916724	-7.10595
P48739	PITPNB	Phosphatidylinositol transfer protein beta isoform OS=Homo sapiens GN=PITPNB PE=1 SV=2	20.18	-0.255479	-0.974649	0.342138	0.999256	-4.60693	-0.279705	-1.06707	0.299484	0.999047	-4.59169	-0.348414	-1.32919	0.199728	0.874532	-5.07662	-0.418593	-1.59693	0.126994	0.990632	-5.13129	-0.43815	-1.67154	0.111218	0.584506	-5.45504	-0.512685	-1.95589	0.065541	0.45937	-5.22872	-0.684406	-2.611	0.017296	0.223572	-4.16018
P49006	MARCKSL1	MARCKS-related protein OS=Homo sapiens GN=MARCKSL1 PE=1 SV=2	19.5351	0.101947	0.412355	0.684755	0.999256	-4.67291	0.220127	0.890367	0.384548	0.999047	-4.61984	0.397404	1.60742	0.124668	0.874532	-4.72254	0.0194634	0.0787255	0.938085	0.993526	-6.34736	0.0513049	0.207518	0.837842	0.952083	-6.7868	-0.0184879	-0.0747799	0.941182	0.979027	-7.0444	0.00762549	0.0308435	0.97572	0.993357	-7.20274
P49189	ALDH9A1	4-trimethylaminobutyraldehyde dehydrogenase OS=Homo sapiens GN=ALDH9A1 PE=1 SV=3	19.9674	0.131419	0.79702	0.435414	0.999256	-4.63297	0.114663	0.695401	0.495331	0.999047	-4.64579	0.303953	1.84339	0.081133	0.874532	-4.38397	0.274153	1.66266	0.113002	0.990632	-5.0358	0.198396	1.20322	0.24386	0.715851	-6.08382	0.183238	1.11129	0.280486	0.719994	-6.42225	0.160953	0.976138	0.34142	0.742039	-6.71647
P49207	RPL34	60S ribosomal protein L34 OS=Homo sapiens GN=RPL34 PE=1 SV=3	20.8186	0.199291	0.891533	0.383939	0.999256	-4.61967	-0.040879	-0.182873	0.85686	0.999047	-4.68498	-0.120172	-0.537594	0.597179	0.974055	-5.75747	-0.101158	-0.452532	0.656077	0.990632	-6.24648	-0.202652	-0.906568	0.376136	0.789444	-6.39072	-0.193557	-0.865881	0.397497	0.781923	-6.66307	-0.0963946	-0.431224	0.671221	0.916724	-7.10632
P49257	LMAN1	Protein ERGIC-53 OS=Homo sapiens GN=LMAN1 PE=1 SV=2	19.5866	0.257528	1.57454	0.13208	0.999256	-4.49057	-0.0948665	-0.58002	0.568805	0.999047	-4.65842	0.230131	1.40703	0.175774	0.874532	-4.98287	-0.148729	-0.909338	0.37471	0.990632	-5.93736	-0.0341301	-0.208674	0.836952	0.952083	-6.78655	0.119481	0.730517	0.474102	0.817197	-6.77227	-0.02985	-0.182505	0.857145	0.964511	-7.18581
P49321	NASP	Nuclear autoantigenic sperm protein OS=Homo sapiens GN=NASP PE=1 SV=2	18.697	-0.34378	-1.93174	0.0686432	0.999256	-4.40621	-0.16059	-0.902374	0.378302	0.999047	-4.61806	0.013086	0.0735319	0.942161	0.993903	-5.89463	-0.203731	-1.14479	0.266696	0.990632	-5.70396	0.0351201	0.197344	0.845681	0.952083	-6.78894	-0.101117	-0.568189	0.576647	0.855477	-6.88	-0.148164	-0.832551	0.415574	0.790543	-6.84675
P49327	FASN	Fatty acid synthase OS=Homo sapiens GN=FASN PE=1 SV=3	19.4099	-0.101053	-0.650599	0.523197	0.999256	-4.65095	-0.124471	-0.801372	0.432953	0.999047	-4.63239	-0.0171872	-0.110654	0.913066	0.993903	-5.8913	-0.11182	-0.719921	0.48045	0.990632	-6.08942	-0.191135	-1.23057	0.233697	0.715851	-6.05175	-0.224485	-1.44528	0.164882	0.604746	-6.01243	-0.219683	-1.41436	0.173643	0.601834	-6.2079
P49354	FNTA	Protein farnesyltransferase/geranylgeranyltransferase type-1 subunit alpha OS=Homo sapiens GN=FNTA PE=1 SV=1	18.1005	-0.508274	-0.888988	0.38527	0.999256	-4.62004	-0.626516	-1.0958	0.28704	0.999047	-4.58672	-1.25567	-2.19622	0.0408612	0.785831	-3.82271	-1.63524	-2.8601	0.0101082	0.41419	-2.90301	-1.13168	-1.97935	0.0626463	0.511892	-4.95995	-0.705929	-1.23469	0.23219	0.671861	-6.28136	-0.914137	-1.59886	0.126563	0.528017	-5.94841
P49368	CCT3	T-complex protein 1 subunit gamma OS=Homo sapiens GN=CCT3 PE=1 SV=4	19.6314	0.0388734	0.256195	0.800589	0.999256	-4.68212	0.0380378	0.250688	0.804781	0.999047	-4.68237	-0.0494533	-0.325921	0.748092	0.976043	-5.84562	0.0590757	0.389338	0.701412	0.990632	-6.2734	-0.205962	-1.35739	0.190768	0.685744	-5.89515	-0.252269	-1.66258	0.113019	0.525426	-5.70011	-0.0762429	-0.502478	0.62118	0.898288	-7.07187
P49411	TUFM	Elongation factor Tu, mitochondrial OS=Homo sapiens GN=TUFM PE=1 SV=2	19.4964	-0.0871543	-0.424851	0.675779	0.999256	-4.67199	-0.111176	-0.541951	0.594233	0.999047	-4.66211	0.0421916	0.205672	0.839263	0.992695	-5.87666	-0.198787	-0.969029	0.344862	0.990632	-5.88273	-0.231513	-1.12856	0.273314	0.736674	-6.16821	-0.174702	-0.851618	0.405169	0.784953	-6.67539	-0.198883	-0.969495	0.344636	0.744907	-6.72291
P49419	ALDH7A1	Alpha-aminoadipic semialdehyde dehydrogenase OS=Homo sapiens GN=ALDH7A1 PE=1 SV=5	19.2451	0.0248724	0.117055	0.908061	0.999256	-4.68673	0.219185	1.03153	0.315413	0.999047	-4.59768	0.11472	0.539896	0.595622	0.974055	-5.75628	-0.0172378	-0.0811243	0.936203	0.992707	-6.34716	-0.0708507	-0.333437	0.742503	0.932473	-6.7515	-0.100533	-0.473128	0.641582	0.869094	-6.931	0.0629086	0.29606	0.770437	0.950002	-7.15743
P49458	SRP9	Signal recognition particle 9 kDa protein OS=Homo sapiens GN=SRP9 PE=1 SV=2	19.6645	-0.176606	-0.980357	0.339388	0.999256	-4.60603	-0.196664	-1.0917	0.288792	0.999047	-4.58744	-0.120532	-0.669083	0.511595	0.974055	-5.68169	-0.244593	-1.35776	0.190652	0.990632	-5.45339	-0.219584	-1.21893	0.23798	0.715851	-6.06546	-0.442559	-2.45669	0.0239511	0.286324	-4.3151	-0.305355	-1.69506	0.106603	0.507896	-5.80352
P49588	AARS	Alanine--tRNA ligase, cytoplasmic OS=Homo sapiens GN=AARS PE=1 SV=2	19.1271	-0.129572	-0.658384	0.518293	0.999256	-4.65007	-0.0935795	-0.475498	0.639923	0.999047	-4.668	-0.112971	-0.57403	0.572768	0.974055	-5.73806	0.069729	0.354308	0.72706	0.990632	-6.28661	-0.0272698	-0.138564	0.891272	0.968496	-6.7992	-0.00110111	-0.00559497	0.995595	0.998073	-7.0473	-0.410133	-2.08398	0.0510858	0.402661	-5.15832
P49589	CARS	Cysteine--tRNA ligase, cytoplasmic OS=Homo sapiens GN=CARS PE=1 SV=3	17.043	0.0791707	0.466103	0.646509	0.999256	-4.66877	0.256432	1.50969	0.147785	0.999047	-4.50491	0.435439	2.56357	0.0191287	0.68559	-3.18272	-0.0761588	-0.448371	0.659022	0.990632	-6.24837	0.21808	1.28391	0.214809	0.707632	-5.98744	0.119007	0.700634	0.492133	0.81963	-6.79403	-0.00375679	-0.0221174	0.982588	0.995456	-7.20298
P49591	SARS	Serine--tRNA ligase, cytoplasmic OS=Homo sapiens GN=SARS PE=1 SV=3	19.2488	-0.21384	-1.20955	0.241478	0.999256	-4.56609	-0.171195	-0.968336	0.345199	0.999047	-4.60793	0.255714	1.4464	0.16457	0.874532	-4.93384	-0.288253	-1.63045	0.119685	0.990632	-5.08295	-0.0579495	-0.327781	0.746708	0.932473	-6.75344	-0.312236	-1.76611	0.0936506	0.494874	-5.53989	-0.157637	-0.891648	0.383879	0.777211	-6.79543
P49720	PSMB3	Proteasome subunit beta type-3 OS=Homo sapiens GN=PSMB3 PE=1 SV=2	21.6658	-0.295416	-1.04381	0.309841	0.999256	-4.59563	-0.209301	-0.739536	0.468737	0.999047	-4.64042	0.119935	0.423775	0.67655	0.976043	-5.81013	-0.135331	-0.478172	0.638054	0.990632	-6.23443	-0.26972	-0.95302	0.352702	0.781328	-6.34778	-0.0177004	-0.062542	0.950793	0.979613	-7.04527	-0.175829	-0.621266	0.541903	0.867594	-7.00313
P49721	PSMB2	Proteasome subunit beta type-2 OS=Homo sapiens GN=PSMB2 PE=1 SV=1	20.0696	0.019983	0.111853	0.912128	0.999256	-4.68684	0.0294103	0.164622	0.871003	0.999047	-4.68554	-0.080278	-0.449349	0.65833	0.974055	-5.79936	-0.0654302	-0.36624	0.718285	0.990632	-6.28225	0.150659	0.843299	0.409688	0.795918	-6.44605	-0.177707	-0.994699	0.332544	0.745733	-6.54337	-0.168342	-0.942281	0.358029	0.754829	-6.74889
P49736	MCM2	DNA replication licensing factor MCM2 OS=Homo sapiens GN=MCM2 PE=1 SV=4	18.9927	0.271148	1.08376	0.29221	0.999256	-4.58882	-0.0539563	-0.215659	0.831582	0.999047	-4.68382	-0.0819126	-0.327397	0.746994	0.976043	-5.84515	0.00332523	0.0132906	0.989536	0.998064	-6.35044	0.0129065	0.051586	0.959404	0.989433	-6.8078	-0.0979373	-0.391447	0.699879	0.897325	-6.96754	0.0515877	0.206191	0.838863	0.964511	-7.18099
P49748	ACADVL	Very long-chain specific acyl-CoA dehydrogenase, mitochondrial OS=Homo sapiens GN=ACADVL PE=1 SV=1	18.8988	0.260038	1.49551	0.151418	0.999256	-4.50799	0.119773	0.688832	0.499362	0.999047	-4.64657	0.176985	1.01787	0.321692	0.921335	-5.40643	0.022141	0.127336	0.90003	0.990632	-6.34224	0.243289	1.39919	0.178077	0.675498	-5.84077	0.0840448	0.483353	0.634439	0.869094	-6.92595	0.142929	0.822004	0.421403	0.793969	-6.85557
P49755	TMED10	Transmembrane emp24 domain-containing protein 10 OS=Homo sapiens GN=TMED10 PE=1 SV=2	20.943	-0.00399198	-0.0280547	0.977915	0.999256	-4.68789	0.156473	1.09965	0.285399	0.999047	-4.58605	0.201433	1.41562	0.173278	0.874532	-4.97226	0.0205807	0.144636	0.886541	0.990632	-6.33984	-0.0206104	-0.144845	0.886379	0.968019	-6.79828	-0.0749734	-0.526895	0.604443	0.86699	-6.90326	0.221522	1.5568	0.136231	0.547471	-6.00973
P49773	HINT1	Histidine triad nucleotide-binding protein 1 OS=Homo sapiens GN=HINT1 PE=1 SV=2	20.8053	0.0870611	0.272812	0.787979	0.999256	-4.68134	0.250455	0.784818	0.442361	0.999047	-4.63459	0.51287	1.60712	0.124734	0.874532	-4.72295	0.202879	0.635736	0.53263	0.990632	-6.14629	0.127147	0.398424	0.694817	0.917359	-6.72693	-0.0579058	-0.181452	0.857959	0.955525	-7.03012	0.152085	0.47657	0.639174	0.909451	-7.08499
P49821	NDUFV1	NADH dehydrogenase [ubiquinone] flavoprotein 1, mitochondrial OS=Homo sapiens GN=NDUFV1 PE=1 SV=4	19.048	0.134292	0.522071	0.607733	0.999256	-4.66395	0.13555	0.52696	0.604399	0.999047	-4.66351	-0.125022	-0.486031	0.632576	0.974055	-5.78283	0.0450284	0.175051	0.862916	0.990632	-6.33488	0.0877594	0.34117	0.736768	0.930996	-6.74881	0.119383	0.464108	0.647912	0.872551	-6.93536	-0.123887	-0.48162	0.635648	0.907812	-7.08249
P49915	GMPS	GMP synthase [glutamine-hydrolyzing] OS=Homo sapiens GN=GMPS PE=1 SV=1	18.5084	-0.144107	-0.713435	0.48436	0.999256	-4.64363	-0.16399	-0.81187	0.427051	0.999047	-4.63097	-0.133847	-0.662643	0.515621	0.974055	-5.68577	-0.466405	-2.30905	0.0325042	0.758205	-3.96271	-0.147401	-0.729745	0.474562	0.818054	-6.53598	-0.100191	-0.49602	0.625643	0.867757	-6.91954	-0.374727	-1.85518	0.0793592	0.4795	-5.54889
P50395	GDI2	Rab GDP dissociation inhibitor beta OS=Homo sapiens GN=GDI2 PE=1 SV=2	19.8767	-0.00965635	-0.056715	0.955372	0.999256	-4.68767	-0.136937	-0.804278	0.431314	0.999047	-4.63199	-0.0171625	-0.100801	0.920778	0.993903	-5.89231	-0.200135	-1.17546	0.254518	0.990632	-5.67011	-0.160462	-0.942445	0.357947	0.787501	-6.35773	-0.238346	-1.39989	0.177871	0.626123	-6.07332	-0.36394	-2.13754	0.0459469	0.382125	-5.06273
P50402	EMD	Emerin OS=Homo sapiens GN=EMD PE=1 SV=1	19.0351	-0.0793524	-0.434343	0.668995	0.999256	-4.67127	-0.00187992	-0.0102899	0.991899	0.999388	-4.68795	-0.214578	-1.17451	0.254888	0.905311	-5.24981	-0.0392246	-0.2147	0.832319	0.990632	-6.327	-0.127748	-0.699242	0.492982	0.832369	-6.55805	-0.289992	-1.5873	0.129161	0.554215	-5.8121	-0.262915	-1.43909	0.166606	0.594427	-6.17457
P50454	SERPINH1	Serpin H1 OS=Homo sapiens GN=SERPINH1 PE=1 SV=2	19.9005	-0.0271011	-0.162093	0.872966	0.999256	-4.68561	-0.13482	-0.806364	0.43014	0.999047	-4.63171	-0.196045	-1.17255	0.255654	0.905993	-5.25189	-0.165662	-0.990832	0.334379	0.990632	-5.86199	0.0408233	0.244166	0.809753	0.941726	-6.77821	0.00528975	0.0316382	0.975095	0.989527	-7.04679	-0.0649599	-0.388528	0.702001	0.926489	-7.12449
P50502	ST13	Hsc70-interacting protein OS=Homo sapiens GN=ST13 PE=1 SV=2	18.3465	-0.0616106	-0.293393	0.772444	0.999256	-4.68031	-0.107999	-0.514299	0.61305	0.999047	-4.66465	0.323035	1.53831	0.140674	0.874532	-4.8153	-0.141119	-0.672019	0.509766	0.990632	-6.1226	-0.163626	-0.779196	0.445586	0.806982	-6.49831	-0.303387	-1.44475	0.165029	0.604746	-6.01315	0.0134584	0.0640896	0.949577	0.984126	-7.20109
P50552	VASP	Vasodilator-stimulated phosphoprotein OS=Homo sapiens GN=VASP PE=1 SV=3	17.2409	-0.127437	-0.732392	0.472984	0.999256	-4.64131	-0.0584243	-0.335771	0.740771	0.999047	-4.67795	-0.0491036	-0.282203	0.780878	0.982797	-5.85851	-0.163108	-0.937397	0.36047	0.990632	-5.91207	-0.184687	-1.06141	0.301979	0.75773	-6.24007	-0.514246	-2.95542	0.00820399	0.14819	-3.30475	-0.0759151	-0.436292	0.667606	0.914695	-7.10404
P50570	DNM2	Dynamin-2 OS=Homo sapiens GN=DNM2 PE=1 SV=2	18.3334	-0.169804	-0.388334	0.702142	0.999256	-4.6746	-0.38977	-0.891383	0.384017	0.999047	-4.61969	0.165413	0.378292	0.709462	0.976043	-5.82776	-0.135028	-0.308802	0.760876	0.990632	-6.30193	-0.360298	-0.823982	0.420305	0.795918	-6.4622	-0.26159	-0.598242	0.556835	0.842917	-6.862	-0.39222	-0.896987	0.381096	0.777211	-6.79063
P50579	METAP2	Methionine aminopeptidase 2 OS=Homo sapiens GN=METAP2 PE=1 SV=1	17.6979	0.194271	0.416008	0.682389	0.999256	-4.66954	0.459899	0.868744	0.396579	0.999047	-4.61529	0.216718	0.464076	0.648233	0.974055	-5.7729	0.262289	0.561662	0.581368	0.990632	-6.16953	0.236266	0.505936	0.619126	0.883166	-6.65522	0.276092	0.591218	0.561827	0.842917	-6.8444	0.486134	1.041	0.311845	0.730423	-6.62934
P50897	PPT1	Palmitoyl-protein thioesterase 1 OS=Homo sapiens GN=PPT1 PE=1 SV=1	21.3317	0.0928619	0.403595	0.691075	0.999256	-4.67353	0.077147	0.335295	0.741124	0.999047	-4.67798	-0.307682	-1.33724	0.197137	0.874532	-5.06712	-0.133875	-0.581847	0.567599	0.990632	-6.17914	-0.545431	-2.37055	0.0286443	0.382814	-4.25579	-0.318662	-1.38496	0.182318	0.626966	-6.09299	-0.650052	-2.82525	0.0109053	0.170706	-3.72357
P50914	RPL14	60S ribosomal protein L14 OS=Homo sapiens GN=RPL14 PE=1 SV=4	20.7828	-0.140033	-0.536763	0.597742	0.999256	-4.6626	0.0920371	0.352789	0.728181	0.999047	-4.67692	0.153721	0.589231	0.562737	0.974055	-5.7296	0.0347576	0.13323	0.895431	0.990632	-6.34146	0.0426554	0.163503	0.871872	0.964067	-6.79529	0.00997806	0.038247	0.969895	0.988581	-7.04655	0.0217927	0.0835337	0.934312	0.978293	-7.19958
P50990	CCT8	T-complex protein 1 subunit theta OS=Homo sapiens GN=CCT8 PE=1 SV=4	19.8699	-0.134205	-0.961335	0.348615	0.999256	-4.60904	-0.254476	-1.82287	0.0843059	0.999047	-4.43277	-0.166882	-1.19541	0.246823	0.904151	-5.22746	-0.142929	-1.02383	0.31894	0.990632	-5.82982	-0.160222	-1.14771	0.265519	0.726951	-6.14701	-0.340459	-2.43878	0.0248633	0.286324	-4.34975	-0.301115	-2.15695	0.0442041	0.37278	-5.02774
P50991	CCT4	T-complex protein 1 subunit delta OS=Homo sapiens GN=CCT4 PE=1 SV=4	20.1319	-0.0432585	-0.247915	0.806894	0.999256	-4.68249	-0.204945	-1.17454	0.254877	0.999047	-4.5726	-0.114008	-0.65338	0.521442	0.974055	-5.69157	-0.03814	-0.21858	0.829338	0.990632	-6.32615	-0.135587	-0.77705	0.44682	0.808068	-6.49999	-0.276838	-1.58656	0.129328	0.554215	-5.81317	-0.28917	-1.65724	0.114105	0.51266	-5.86123
P50995	ANXA11	Annexin A11 OS=Homo sapiens GN=ANXA11 PE=1 SV=1	20.4716	-0.0677386	-0.512955	0.613972	0.999256	-4.66477	-0.207747	-1.57317	0.132397	0.999047	-4.49088	-0.0626812	-0.474657	0.640512	0.974055	-5.78809	-0.0575027	-0.435442	0.668211	0.990632	-6.25415	-0.353717	-2.67854	0.0149715	0.284458	-3.65462	-0.389804	-2.95181	0.00826932	0.14819	-3.31233	-0.221916	-1.68047	0.109445	0.510995	-5.82589
P51114	FXR1	Fragile X mental retardation syndrome-related protein 1 OS=Homo sapiens GN=FXR1 PE=1 SV=3	19.459	-0.170318	-0.690221	0.498508	0.999256	-4.64641	-0.33973	-1.37677	0.184798	0.999047	-4.53311	-0.102782	-0.416528	0.681752	0.976043	-5.81307	-0.292186	-1.1841	0.251165	0.990632	-5.66044	-0.424589	-1.72067	0.101768	0.567096	-5.37999	-0.435337	-1.76422	0.0939765	0.494874	-5.54287	-0.43672	-1.76983	0.093012	0.500614	-5.68665
P51148	RAB5C	Ras-related protein Rab-5C OS=Homo sapiens GN=RAB5C PE=1 SV=2	20.2847	0.148213	0.968947	0.344902	0.999256	-4.60784	0.0757635	0.495305	0.626138	0.999047	-4.66632	-0.0793592	-0.518812	0.609959	0.974055	-5.76699	-0.228387	-1.49308	0.152047	0.990632	-5.27615	-0.120013	-0.78459	0.442492	0.805766	-6.49406	-0.17721	-1.15851	0.261195	0.701423	-6.36985	-0.129471	-0.84642	0.407989	0.788549	-6.835
P51149	RAB7A	Ras-related protein Rab-7a OS=Homo sapiens GN=RAB7A PE=1 SV=1	20.3187	-0.124733	-0.610083	0.549128	0.999256	-4.65533	-0.138632	-0.678067	0.50601	0.999047	-4.64782	-0.249665	-1.22114	0.237162	0.886451	-5.19949	-0.239438	-1.17112	0.256214	0.990632	-5.67494	-0.217689	-1.06474	0.300509	0.75773	-6.2366	-0.419683	-2.05272	0.0543198	0.435449	-5.06188	-0.309319	-1.51292	0.14697	0.558903	-6.07237
P51398	DAP3	28S ribosomal protein S29, mitochondrial OS=Homo sapiens GN=DAP3 PE=1 SV=1	16.7941	-0.0889508	-0.244598	0.809424	0.999256	-4.68263	0.201036	0.552811	0.586922	0.999047	-4.66108	0.25225	0.69364	0.49641	0.965726	-5.66579	-0.0155124	-0.0426562	0.966426	0.996946	-6.3496	-0.412129	-1.13328	0.271377	0.736594	-6.16301	-0.149707	-0.411668	0.685249	0.895309	-6.95913	-0.330794	-0.909621	0.374564	0.767127	-6.77918
P51452	DUSP3	Dual specificity protein phosphatase 3 OS=Homo sapiens GN=DUSP3 PE=1 SV=1	17.9745	-0.158234	-0.38604	0.703811	0.999256	-4.67475	-0.458097	-1.11761	0.277845	0.999047	-4.58289	-0.580442	-1.4161	0.173142	0.874532	-4.97168	-1.1401	-2.78149	0.0119919	0.444832	-3.0601	-0.914972	-2.23224	0.0379998	0.416119	-4.5132	-1.06099	-2.58849	0.0181441	0.238776	-4.05624	-0.256562	-0.62593	0.538905	0.867594	-7.00014
P51570	GALK1	Galactokinase OS=Homo sapiens GN=GALK1 PE=1 SV=1	16.518	-0.396148	-1.19553	0.246779	0.999256	-4.56872	0.19311	0.582782	0.566982	0.999047	-4.65814	0.25064	0.756401	0.458806	0.948997	-5.62271	0.0532214	0.160616	0.874113	0.990632	-6.33735	-0.144342	-0.435609	0.668093	0.904134	-6.71095	-0.323023	-0.974847	0.342043	0.752912	-6.5628	0.0659877	0.199143	0.844294	0.964511	-7.18249
P51571	SSR4	Translocon-associated protein subunit delta OS=Homo sapiens GN=SSR4 PE=1 SV=1	20.0067	-0.045956	-0.215142	0.831979	0.999256	-4.68383	-0.159344	-0.745966	0.464936	0.999047	-4.63961	-0.37029	-1.73351	0.0994152	0.874532	-4.54568	-0.484848	-2.26981	0.0352129	0.783585	-4.03386	-0.193047	-0.903747	0.377592	0.789444	-6.39327	-0.166832	-0.781021	0.444537	0.805543	-6.73355	-0.361541	-1.69255	0.107088	0.508619	-5.80738
P51572	BCAP31	B-cell receptor-associated protein 31 OS=Homo sapiens GN=BCAP31 PE=1 SV=3	19.587	-0.773234	-1.59174	0.128158	0.999256	-4.48672	-0.083711	-0.172323	0.86503	0.999047	-4.68531	0.0301984	0.0621648	0.951089	0.993903	-5.89538	-0.00172804	-0.00355724	0.997199	0.999509	-6.35052	-0.0263249	-0.0541911	0.957356	0.989352	-6.80766	0.0326549	0.0672215	0.947117	0.979412	-7.04496	0.19613	0.403741	0.690969	0.920218	-7.11823
P51648	ALDH3A2	Fatty aldehyde dehydrogenase OS=Homo sapiens GN=ALDH3A2 PE=1 SV=1	19.0143	-0.413821	-1.17331	0.255357	0.999256	-4.57283	-0.559207	-1.58553	0.129563	0.999047	-4.48811	-0.225165	-0.638413	0.530924	0.974055	-5.70078	-0.30599	-0.867577	0.396591	0.990632	-5.9737	-0.704208	-1.99665	0.0605865	0.505046	-4.93047	-0.29307	-0.830944	0.416459	0.78937	-6.69291	-0.955059	-2.70789	0.014057	0.201527	-3.96458
P51659	HSD17B4	Peroxisomal multifunctional enzyme type 2 OS=Homo sapiens GN=HSD17B4 PE=1 SV=3	18.9184	-0.322946	-1.28821	0.21334	0.999256	-4.55095	0.103547	0.413042	0.68426	0.999047	-4.67286	0.0190317	0.0759163	0.94029	0.993903	-5.89446	-0.0463868	-0.185034	0.855189	0.990632	-6.33305	-0.110938	-0.442524	0.663171	0.902348	-6.70782	0.0734879	0.293138	0.772635	0.921668	-7.0025	-0.0121253	-0.0483671	0.961935	0.987702	-7.20201
P51665	PSMD7	26S proteasome non-ATPase regulatory subunit 7 OS=Homo sapiens GN=PSMD7 PE=1 SV=2	18.0788	0.656992	2.61671	0.0170869	0.999256	-4.22985	0.0542955	0.216252	0.831126	0.999047	-4.68379	0.160941	0.641009	0.529273	0.974055	-5.69919	0.276349	1.10066	0.28497	0.990632	-5.7513	0.266331	1.06076	0.302269	0.75773	-6.24075	0.0823138	0.327845	0.74666	0.914923	-6.99129	0.104168	0.414886	0.682932	0.919656	-7.11349
P51858	HDGF	Hepatoma-derived growth factor OS=Homo sapiens GN=HDGF PE=1 SV=1	19.0113	-0.141198	-0.6636	0.515021	0.999256	-4.64948	0.142421	0.669346	0.511431	0.999047	-4.64883	0.174902	0.822	0.421405	0.93506	-5.57395	-0.082952	-0.389856	0.701035	0.990632	-6.27319	0.375967	1.76696	0.0935037	0.560736	-5.30783	0.0450291	0.211627	0.834681	0.949143	-7.02393	0.168755	0.793111	0.437632	0.807189	-6.87919
P51970	NDUFA8	NADH dehydrogenase [ubiquinone] 1 alpha subcomplex subunit 8 OS=Homo sapiens GN=NDUFA8 PE=1 SV=3	16.572	-0.0139768	-0.0448954	0.964665	0.999256	-4.68778	0.0462694	0.148624	0.883437	0.999047	-4.68599	0.344874	1.10779	0.28196	0.917594	-5.3189	0.208744	0.670516	0.510702	0.990632	-6.12361	0.211662	0.679889	0.504881	0.832584	-6.5716	0.347015	1.11466	0.279075	0.719994	-6.41857	0.472353	1.51727	0.145875	0.558775	-6.06622
P51991	HNRNPA3	Heterogeneous nuclear ribonucleoprotein A3 OS=Homo sapiens GN=HNRNPA3 PE=1 SV=2	19.4333	-0.0900943	-0.582305	0.567296	0.999256	-4.65819	0.000120339	0.000777787	0.999388	0.999388	-4.68796	-0.032913	-0.212726	0.833836	0.992695	-5.87522	-0.105459	-0.681611	0.503816	0.990632	-6.11613	-0.214628	-1.3872	0.181645	0.682921	-5.8565	-0.0921772	-0.595768	0.558452	0.842917	-6.86352	-0.0920328	-0.594835	0.559063	0.875604	-7.01964
P52209	PGD	6-phosphogluconate dehydrogenase, decarboxylating OS=Homo sapiens GN=PGD PE=1 SV=3	20.2222	-0.253233	-1.2994	0.209554	0.999256	-4.54874	-0.270087	-1.38588	0.182043	0.999047	-4.53123	-0.313431	-1.60828	0.124477	0.874532	-4.72136	-0.178694	-0.916918	0.370826	0.990632	-5.9306	-0.333067	-1.70904	0.10394	0.573115	-5.39789	-0.428772	-2.20013	0.0405415	0.372672	-4.79834	-0.476501	-2.44503	0.0245412	0.260617	-4.48735
P52272	HNRNPM	Heterogeneous nuclear ribonucleoprotein M OS=Homo sapiens GN=HNRNPM PE=1 SV=3	20.1172	-0.0881408	-0.584745	0.565688	0.999256	-4.65794	-0.170688	-1.13238	0.271746	0.999047	-4.58026	-0.230021	-1.52601	0.143695	0.874532	-4.83149	-0.264613	-1.7555	0.095494	0.990632	-4.89618	-0.212398	-1.40909	0.175173	0.672218	-5.82769	-0.162577	-1.07857	0.294456	0.720508	-6.45744	0.0123458	0.081905	0.93559	0.978293	-7.19972
P52292	KPNA2	Importin subunit alpha-2 OS=Homo sapiens GN=KPNA2 PE=1 SV=1	19.4793	0.0743064	0.299051	0.76819	0.999256	-4.68001	-0.134934	-0.54305	0.593491	0.999047	-4.66201	-0.0983946	-0.395995	0.696578	0.976043	-5.82113	-0.210265	-0.846223	0.408096	0.990632	-5.99167	-0.0345818	-0.139176	0.890794	0.968496	-6.79911	0.0139628	0.0561943	0.955781	0.979622	-7.04567	-0.1712	-0.689005	0.499256	0.842502	-6.95769
P52294	KPNA1	Importin subunit alpha-1 OS=Homo sapiens GN=KPNA1 PE=1 SV=3	16.222	-0.343236	-0.66075	0.516807	0.999256	-4.64981	0.198376	0.381887	0.706838	0.999047	-4.67503	0.124195	0.239083	0.813634	0.992695	-5.86943	-0.0959726	-0.184753	0.855406	0.990632	-6.3331	0.478308	0.920772	0.368862	0.789444	-6.3778	-0.377111	-0.725962	0.476825	0.817197	-6.77564	-0.0832592	-0.160279	0.874375	0.969623	-7.18979
P52306	RAP1GDS1	Rap1 GTPase-GDP dissociation stimulator 1 OS=Homo sapiens GN=RAP1GDS1 PE=1 SV=3	17.7404	-0.183629	-0.88801	0.385782	0.999256	-4.62019	-0.170986	-0.826873	0.418705	0.999047	-4.62891	0.129469	0.626098	0.538796	0.974055	-5.7082	-0.410029	-1.98286	0.0622238	0.990582	-4.53231	-0.106684	-0.515913	0.611944	0.883166	-6.67167	-0.198073	-0.957864	0.350317	0.759155	-6.57914	0.233318	1.1283	0.273419	0.706246	-6.55818
P52434	POLR2H	DNA-directed RNA polymerases I, II, and III subunit RPABC3 OS=Homo sapiens GN=POLR2H PE=1 SV=4	18.6797	-0.246178	-1.20378	0.243648	0.999256	-4.56717	-0.317446	-1.55227	0.137309	0.999047	-4.49554	-0.210403	-1.02884	0.31664	0.921335	-5.39609	-0.314997	-1.5403	0.14019	0.990632	-5.21121	-0.364286	-1.78131	0.0910629	0.560736	-5.28519	-0.418868	-2.04821	0.0548012	0.435449	-5.06976	-0.272747	-1.3337	0.198274	0.628223	-6.31332
P52565	ARHGDIA	Rho GDP-dissociation inhibitor 1 OS=Homo sapiens GN=ARHGDIA PE=1 SV=3	22.2838	0.183254	0.75693	0.458496	0.999256	-4.63821	0.181331	0.748987	0.463156	0.999047	-4.63923	0.312155	1.28936	0.212949	0.874532	-5.12292	0.0495382	0.204618	0.840075	0.990632	-6.32916	-0.182974	-0.755774	0.459172	0.808164	-6.51644	-0.133698	-0.552239	0.587306	0.86317	-6.88919	-0.180219	-0.744395	0.465863	0.822694	-6.91722
P52594	AGFG1	Arf-GAP domain and FG repeat-containing protein 1 OS=Homo sapiens GN=AGFG1 PE=1 SV=2	18.4124	-0.124728	-0.405797	0.691133	0.999256	-4.65544	-0.0887334	-0.306524	0.763797	0.999047	-4.66819	0.0529399	0.182878	0.857562	0.993149	-5.80952	0.116341	0.378512	0.710828	0.990632	-6.14432	-0.0131206	-0.03995	0.968707	0.992111	-6.60761	-0.273862	-0.833864	0.418603	0.791383	-6.48577	0.129294	0.39368	0.699852	0.926489	-6.91888
P52597	HNRNPF	Heterogeneous nuclear ribonucleoprotein F OS=Homo sapiens GN=HNRNPF PE=1 SV=3	19.7551	0.00143009	0.0072488	0.994293	0.999417	-4.68795	-0.203613	-1.03207	0.315166	0.999047	-4.59759	-0.0944021	-0.478503	0.637823	0.974055	-5.78632	-0.10759	-0.545349	0.591941	0.990632	-6.1998	0.0338085	0.171368	0.86577	0.96293	-6.79392	-0.0418503	-0.21213	0.834294	0.949143	-7.02382	-0.130176	-0.659834	0.517382	0.85749	-6.97781
P52735	VAV2	Guanine nucleotide exchange factor VAV2 OS=Homo sapiens GN=VAV2 PE=1 SV=2	17.6984	-0.0790435	-0.297189	0.769589	0.999256	-4.68011	-0.0566504	-0.212996	0.833628	0.999047	-4.68392	-0.289078	-1.08688	0.290861	0.921335	-5.33983	-0.0660615	-0.248379	0.80654	0.990632	-6.31906	-0.216451	-0.813816	0.425963	0.795918	-6.47056	-0.305202	-1.1475	0.265601	0.707522	-6.38223	-0.434473	-1.63354	0.11903	0.519975	-5.8969
P52788	SMS	Spermine synthase OS=Homo sapiens GN=SMS PE=1 SV=2	19.4702	-0.0608904	-0.308463	0.76113	0.999256	-4.6795	-0.237663	-1.20397	0.243577	0.999047	-4.56714	-0.30496	-1.54489	0.13908	0.874532	-4.8066	-0.333401	-1.68897	0.107782	0.990632	-4.99679	-0.227538	-1.15268	0.263524	0.726951	-6.14146	-0.316647	-1.60409	0.125401	0.544403	-5.78745	-0.412443	-2.08938	0.0505446	0.402661	-5.14874
P52789	HK2	Hexokinase-2 OS=Homo sapiens GN=HK2 PE=1 SV=2	18.9584	0.862356	1.65681	0.114192	0.999256	-4.47191	0.265797	0.510665	0.615544	0.999047	-4.66498	0.333686	0.641099	0.529215	0.974055	-5.69914	1.34053	2.5755	0.0186509	0.565626	-3.46318	0.034548	0.0663757	0.947781	0.985309	-6.80689	1.24708	2.39597	0.0271769	0.301821	-4.43206	0.760293	1.46072	0.160643	0.58615	-6.14505
P52888	THOP1	Thimet oligopeptidase OS=Homo sapiens GN=THOP1 PE=1 SV=2	20.0434	-0.0988408	-0.540408	0.595276	0.999256	-4.66226	0.0207083	0.113222	0.911058	0.999047	-4.68681	-0.051686	-0.282591	0.780586	0.982797	-5.85841	-0.0573125	-0.313354	0.75747	0.990632	-6.30049	0.0879272	0.480738	0.636263	0.891107	-6.68967	0.00648049	0.0354318	0.97211	0.988581	-7.04666	0.0116694	0.0638019	0.949803	0.984126	-7.20111
P52907	CAPZA1	F-actin-capping protein subunit alpha-1 OS=Homo sapiens GN=CAPZA1 PE=1 SV=3	20.7079	0.0814725	0.456397	0.653346	0.999256	-4.66955	-0.0736069	-0.412335	0.684769	0.999047	-4.67291	0.189343	1.06067	0.302309	0.921335	-5.36558	0.146062	0.818218	0.423507	0.990632	-6.01461	0.074493	0.417299	0.681198	0.913504	-6.71899	-0.14396	-0.80644	0.430097	0.797956	-6.71315	-0.159392	-0.892892	0.383229	0.777211	-6.79431
P53004	BLVRA	Biliverdin reductase A OS=Homo sapiens GN=BLVRA PE=1 SV=2	18.9791	-0.0584852	-0.390492	0.700572	0.999256	-4.67445	-0.154635	-1.03246	0.314987	0.999047	-4.59753	0.0873582	0.583271	0.566659	0.974055	-5.73294	-0.0309175	-0.206429	0.83868	0.990632	-6.32878	-0.233268	-1.55748	0.136072	0.607227	-5.62301	-0.264226	-1.76418	0.0939843	0.494874	-5.54294	-0.0985769	-0.658176	0.518424	0.857738	-6.97892
P53007	SLC25A1	Tricarboxylate transport protein, mitochondrial OS=Homo sapiens GN=SLC25A1 PE=1 SV=2	19.5574	-0.449513	-0.877269	0.39144	0.999256	-4.62176	-0.241821	-0.471937	0.642416	0.999047	-4.66829	-0.253699	-0.495119	0.626267	0.974055	-5.77854	0.0951598	0.185714	0.854663	0.990632	-6.33292	-0.335645	-0.655044	0.520394	0.839121	-6.58845	-0.165643	-0.323268	0.750069	0.915478	-6.99284	-0.0121439	-0.0237001	0.981342	0.995456	-7.20294
P53041	PPP5C	Serine/threonine-protein phosphatase 5 OS=Homo sapiens GN=PPP5C PE=1 SV=1	17.0212	0.0169809	0.0401389	0.968407	0.999256	-4.68781	0.316002	0.746955	0.464352	0.999047	-4.63948	0.0400903	0.0947641	0.925507	0.993903	-5.89289	0.0783265	0.185146	0.855102	0.990632	-6.33303	0.126997	0.300192	0.767333	0.932473	-6.76241	-0.105457	-0.249275	0.805858	0.935127	-7.01489	0.433188	1.02396	0.318883	0.731114	-6.66892
P53396	ACLY	ATP-citrate synthase OS=Homo sapiens GN=ACLY PE=1 SV=3	20.4571	-0.396897	-1.76543	0.0937673	0.999256	-4.44651	-0.381663	-1.69767	0.106102	0.999047	-4.46245	-0.458536	-2.03961	0.0557309	0.813228	-4.07921	-0.280345	-1.247	0.227746	0.990632	-5.58818	-0.586449	-2.60857	0.0173855	0.317861	-3.79424	-0.348154	-1.54862	0.138182	0.570454	-5.8681	-0.564624	-2.51149	0.0213511	0.249132	-4.3576
P53582	METAP1	Methionine aminopeptidase 1 OS=Homo sapiens GN=METAP1 PE=1 SV=2	17.0545	-0.00489986	-0.0195266	0.984627	0.999256	-4.68792	0.197536	0.787207	0.440996	0.999047	-4.63428	0.259982	1.03606	0.313348	0.921335	-5.38924	0.251522	1.00235	0.328934	0.990632	-5.85087	-0.0438937	-0.174922	0.863016	0.9625	-6.79328	-0.135966	-0.541841	0.594307	0.86699	-6.89504	-0.178907	-0.712968	0.484643	0.836194	-6.94054
P53597	SUCLG1	Succinyl-CoA ligase [ADP/GDP-forming] subunit alpha, mitochondrial OS=Homo sapiens GN=SUCLG1 PE=1 SV=4	20.4535	0.0407578	0.17063	0.866342	0.999256	-4.68536	0.276731	1.15852	0.261193	0.999047	-4.57554	0.130014	0.544295	0.592651	0.974055	-5.75399	0.148379	0.621179	0.541959	0.990632	-6.15544	0.145428	0.608824	0.549945	0.856527	-6.61821	0.324435	1.35822	0.190508	0.63516	-6.12782	0.297062	1.24363	0.228957	0.656483	-6.42497
P53618	COPB1	Coatomer subunit beta OS=Homo sapiens GN=COPB1 PE=1 SV=3	18.9695	-0.0444117	-0.108312	0.914899	0.999256	-4.68691	-0.861189	-2.10028	0.0494694	0.999047	-4.36399	-0.389318	-0.949475	0.354454	0.921335	-5.46859	-0.378167	-0.92228	0.368096	0.990632	-5.92578	-0.74761	-1.82328	0.0842408	0.542236	-5.21823	-0.647558	-1.57927	0.130991	0.555697	-5.8238	-0.854541	-2.08407	0.051077	0.402661	-5.15816
P53621	COPA	Coatomer subunit alpha OS=Homo sapiens GN=COPA PE=1 SV=2	18.6193	-0.20576	-1.08978	0.289613	0.999256	-4.58777	-0.250508	-1.32679	0.200508	0.999047	-4.54328	-0.263512	-1.39566	0.179121	0.874532	-4.99683	-0.184999	-0.979825	0.339644	0.990632	-5.87251	-0.434913	-2.30347	0.0328771	0.393869	-4.3817	-0.310468	-1.64436	0.11676	0.527593	-5.72757	-0.412928	-2.18703	0.0416221	0.367565	-4.97313
P53634	CTSC	Dipeptidyl peptidase 1 OS=Homo sapiens GN=CTSC PE=1 SV=2	19.8021	0.188055	0.550491	0.58848	0.999256	-4.66131	0.213689	0.625531	0.53916	0.999047	-4.65369	-0.0479537	-0.140375	0.889861	0.993149	-5.88766	0.279443	0.818012	0.423622	0.990632	-6.01478	0.0733556	0.214733	0.832293	0.952083	-6.78522	0.0139756	0.0409107	0.967799	0.988393	-7.04644	0.0836504	0.244869	0.809217	0.964511	-7.17188
P53680	AP2S1	AP-2 complex subunit sigma OS=Homo sapiens GN=AP2S1 PE=1 SV=2	19.3481	0.053817	0.203628	0.840837	0.999256	-4.68426	-0.203777	-0.771035	0.450291	0.999047	-4.6364	-0.158869	-0.601115	0.55496	0.974055	-5.72284	-0.0165757	-0.062718	0.950655	0.996526	-6.34852	-0.38153	-1.4436	0.165348	0.64864	-5.78153	-0.186269	-0.704789	0.489602	0.818773	-6.79106	-0.0655535	-0.248036	0.806802	0.964511	-7.17107
P53985	SLC16A1	Monocarboxylate transporter 1 OS=Homo sapiens GN=SLC16A1 PE=1 SV=3	18.2754	-0.150108	-0.465789	0.646731	0.999256	-4.6688	-0.00332786	-0.0103264	0.99187	0.999388	-4.68795	0.0620404	0.192513	0.849409	0.993149	-5.87921	-0.361226	-1.1209	0.27648	0.990632	-5.72979	-0.252641	-0.783954	0.442856	0.805766	-6.49456	-0.501898	-1.55741	0.136088	0.567171	-5.85547	-0.243162	-0.754538	0.459896	0.819499	-6.90948
P53999	SUB1	Activated RNA polymerase II transcriptional coactivator p15 OS=Homo sapiens GN=SUB1 PE=1 SV=3	16.9769	-0.0197096	-0.0733767	0.942283	0.999256	-4.68748	0.0939533	0.349778	0.730403	0.999047	-4.6771	0.138256	0.514713	0.612766	0.974055	-5.76903	-0.0219313	-0.0816479	0.935792	0.992707	-6.34712	-0.0498603	-0.185624	0.854732	0.957008	-6.79127	-0.218153	-0.81216	0.426889	0.795749	-6.70848	-0.211671	-0.788029	0.440527	0.808425	-6.88326
P54136	RARS	Arginine--tRNA ligase, cytoplasmic OS=Homo sapiens GN=RARS PE=1 SV=2	19.4488	0.116858	0.560322	0.581892	0.999256	-4.66036	0.028568	0.136981	0.892505	0.999047	-4.68628	0.134747	0.646099	0.526043	0.974055	-5.69607	-0.106236	-0.509392	0.616419	0.990632	-6.21889	-0.0776173	-0.372169	0.713939	0.92589	-6.73738	-0.259954	-1.24646	0.22794	0.670638	-6.26726	0.141234	0.677205	0.506544	0.850714	-6.96593
P54577	YARS	Tyrosine--tRNA ligase, cytoplasmic OS=Homo sapiens GN=YARS PE=1 SV=4	19.3058	-0.0919774	-0.354995	0.726554	0.999256	-4.67678	0.0551578	0.212886	0.833713	0.999047	-4.68392	-0.0123974	-0.0478489	0.962343	0.993903	-5.89615	-0.117393	-0.45309	0.655682	0.990632	-6.24622	-0.0679644	-0.262314	0.795939	0.939504	-6.77345	-0.177252	-0.684119	0.502266	0.823312	-6.80568	-0.108868	-0.420185	0.679125	0.918397	-7.11119
P54578	USP14	Ubiquitin carboxyl-terminal hydrolase 14 OS=Homo sapiens GN=USP14 PE=1 SV=3	19.4286	0.12911	0.62644	0.538577	0.999256	-4.65359	-0.0641947	-0.311472	0.758877	0.999047	-4.67934	-0.0896537	-0.434999	0.668528	0.974055	-5.80548	0.140061	0.679573	0.505076	0.990632	-6.11751	-0.0316339	-0.153488	0.879653	0.966378	-6.79693	-0.122426	-0.59401	0.559603	0.842917	-6.86459	-0.0954437	-0.463092	0.648627	0.911252	-7.09155
P54687	BCAT1	Branched-chain-amino-acid aminotransferase, cytosolic OS=Homo sapiens GN=BCAT1 PE=1 SV=3	17.7658	0.375378	0.653665	0.521262	0.999256	-4.6506	0.705478	1.22848	0.234458	0.999047	-4.56251	0.529312	0.921717	0.368382	0.921335	-5.49271	0.279846	0.487311	0.631685	0.990632	-6.22998	0.631239	1.09921	0.285588	0.746885	-6.2001	0.542206	0.944169	0.357088	0.761805	-6.59212	0.358046	0.623483	0.540476	0.867594	-7.00171
P54709	ATP1B3	Sodium/potassium-transporting ATPase subunit beta-3 OS=Homo sapiens GN=ATP1B3 PE=1 SV=1	18.5551	0.273014	1.15742	0.261631	0.999256	-4.57574	-0.0714881	-0.303067	0.765175	0.999047	-4.6798	0.102487	0.434485	0.668894	0.974055	-5.80569	-0.0742636	-0.314833	0.756364	0.990632	-6.30002	0.0449702	0.190647	0.850851	0.955012	-6.79029	-0.165244	-0.700534	0.492194	0.81963	-6.7941	-0.337351	-1.43017	0.169119	0.596644	-6.18666
P54727	RAD23B	UV excision repair protein RAD23 homolog B OS=Homo sapiens GN=RAD23B PE=1 SV=1	19.9381	0.167141	0.602384	0.554133	0.999256	-4.65614	0.152307	0.54892	0.589536	0.999047	-4.66146	0.310152	1.1178	0.277766	0.91574	-5.30876	0.194712	0.701751	0.491452	0.990632	-6.10226	0.145565	0.524623	0.605991	0.881513	-6.66702	-0.0077104	-0.0277886	0.978124	0.991325	-7.04691	0.00493841	0.0177982	0.985988	0.995456	-7.20307
P54819	AK2	Adenylate kinase 2, mitochondrial OS=Homo sapiens GN=AK2 PE=1 SV=2	18.5517	-0.249682	-0.84026	0.411347	0.999256	-4.62704	-0.0229381	-0.0771939	0.939287	0.999388	-4.68742	0.0513837	0.172923	0.864565	0.993149	-5.88269	-0.223399	-0.751809	0.461497	0.990632	-6.06613	-0.149357	-0.502634	0.621072	0.883166	-6.67861	-0.0719305	-0.242069	0.811354	0.938413	-7.01673	-0.136042	-0.457824	0.652338	0.911252	-7.09406
P54886	ALDH18A1	Delta-1-pyrroline-5-carboxylate synthase OS=Homo sapiens GN=ALDH18A1 PE=1 SV=2	18.1715	0.179038	0.742561	0.466947	0.999256	-4.64004	0.287976	1.19439	0.247214	0.999047	-4.56893	0.397228	1.64751	0.116105	0.874532	-4.66735	0.303859	1.26026	0.223031	0.990632	-5.57255	0.316824	1.31403	0.204682	0.696355	-5.95012	0.083315	0.34555	0.733527	0.910113	-6.9851	0.311445	1.29172	0.212145	0.647504	-6.36617
P54920	NAPA	Alpha-soluble NSF attachment protein OS=Homo sapiens GN=NAPA PE=1 SV=3	18.1971	0.221135	1.20684	0.242495	0.999256	-4.5666	-0.109721	-0.598802	0.556469	0.999047	-4.65651	-0.0844722	-0.461006	0.650095	0.974055	-5.79424	-0.0174368	-0.0951613	0.925196	0.990632	-6.3459	0.0205163	0.111967	0.912039	0.974448	-6.80266	-0.0587609	-0.320687	0.751993	0.915478	-6.99371	-0.138719	-0.757059	0.45842	0.819482	-6.90755
P55036	PSMD4	26S proteasome non-ATPase regulatory subunit 4 OS=Homo sapiens GN=PSMD4 PE=1 SV=1	19.1536	0.076466	0.19583	0.846849	0.999256	-4.68454	-0.0791061	-0.202592	0.841636	0.999047	-4.6843	-0.152302	-0.390047	0.700896	0.976043	-5.82339	0.189302	0.484804	0.633429	0.990632	-6.23121	0.0118398	0.030322	0.976131	0.993337	-6.80871	-0.421579	-1.07967	0.293979	0.720508	-6.45627	-0.667321	-1.70902	0.103943	0.504627	-5.78198
P55039	DRG2	Developmentally-regulated GTP-binding protein 2 OS=Homo sapiens GN=DRG2 PE=1 SV=1	17.8793	-0.258135	-0.512097	0.61456	0.999256	-4.66485	-1.44444	-2.86553	0.00998917	0.999047	-4.16466	-2.0223	-4.01191	0.000762231	0.17172	-0.384935	-1.6026	-3.1793	0.0049974	0.281461	-2.2501	-1.11431	-2.2106	0.0396957	0.420135	-4.55268	-1.46644	-2.90917	0.00908023	0.157357	-3.40165	-1.22077	-2.42181	0.0257575	0.263764	-4.53227
P55060	CSE1L	Exportin-2 OS=Homo sapiens GN=CSE1L PE=1 SV=3	18.5331	0.101958	0.476333	0.639339	0.999256	-4.66793	-0.196945	-0.920095	0.369207	0.999047	-4.6154	-0.00539338	-0.025197	0.980164	0.993903	-5.89696	0.0320913	0.149925	0.882424	0.990632	-6.33905	-0.11667	-0.545063	0.592133	0.876161	-6.65581	-0.0552948	-0.258328	0.798967	0.931427	-7.0125	-0.0196823	-0.0919527	0.927711	0.978094	-7.19881
P55072	VCP	Transitional endoplasmic reticulum ATPase OS=Homo sapiens GN=VCP PE=1 SV=4	19.8924	-0.059929	-0.375286	0.711658	0.999256	-4.67547	0.109615	0.686429	0.500842	0.999047	-4.64685	0.154248	0.96593	0.34637	0.921335	-5.45399	-9.95934e-05	-0.000623672	0.999509	0.999509	-6.35053	0.168756	1.05678	0.304034	0.75773	-6.24488	-0.0799155	-0.500445	0.622583	0.86764	-6.91727	0.0529879	0.33182	0.743704	0.947352	-7.14573
P55084	HADHB	Trifunctional enzyme subunit beta, mitochondrial OS=Homo sapiens GN=HADHB PE=1 SV=3	19.3053	0.378364	1.44464	0.165058	0.999256	-4.51891	0.217527	0.830548	0.416677	0.999047	-4.6284	0.10213	0.389945	0.70097	0.976043	-5.82343	0.224328	0.856515	0.402525	0.990632	-5.98306	0.462223	1.76483	0.0938708	0.560736	-5.31118	0.39912	1.5239	0.144219	0.571042	-5.90334	0.344793	1.31647	0.203879	0.634156	-6.33518
P55145	MANF	Mesencephalic astrocyte-derived neurotrophic factor OS=Homo sapiens GN=MANF PE=1 SV=3	19.3995	-0.0115996	-0.0598744	0.952889	0.999256	-4.68764	-0.00504003	-0.0260155	0.97952	0.999388	-4.6879	0.0932744	0.481462	0.635758	0.974055	-5.78496	-0.011746	-0.0606304	0.952295	0.996526	-6.34865	0.176853	0.912875	0.372895	0.789444	-6.38501	-0.166176	-0.857764	0.401852	0.784953	-6.6701	-0.0823715	-0.425184	0.675541	0.917542	-7.109
P55209	NAP1L1	Nucleosome assembly protein 1-like 1 OS=Homo sapiens GN=NAP1L1 PE=1 SV=1	20.7121	0.226688	1.14632	0.266078	0.999256	-4.57775	0.116326	0.58824	0.563388	0.999047	-4.65759	0.120283	0.608249	0.550318	0.974055	-5.71872	0.120195	0.607807	0.550605	0.990632	-6.16366	-0.0720698	-0.364444	0.719603	0.926972	-6.74032	-0.0848257	-0.428949	0.672847	0.890029	-6.95161	-0.250435	-1.26641	0.220871	0.656074	-6.39735
P55263	ADK	Adenosine kinase OS=Homo sapiens GN=ADK PE=1 SV=2	17.295	-0.277017	-0.884795	0.38747	0.999256	-4.62066	0.093916	0.299969	0.7675	0.999047	-4.67996	0.640325	2.0452	0.0551246	0.813228	-4.07024	-0.0100236	-0.0320154	0.974798	0.996946	-6.35	0.260579	0.832293	0.415716	0.795918	-6.45529	-0.299255	-0.955824	0.35132	0.759155	-6.58108	0.104065	0.332386	0.743284	0.947352	-7.14554
P55265	ADAR	Double-stranded RNA-specific adenosine deaminase OS=Homo sapiens GN=ADAR PE=1 SV=4	24.8296	0.239842	0.665602	0.513769	0.999256	-4.64926	0.296814	0.823707	0.420458	0.999047	-4.62934	0.0787377	0.21851	0.829392	0.992695	-5.87401	0.494755	1.37303	0.185939	0.990632	-5.43407	0.290909	0.80732	0.429603	0.800589	-6.47585	0.154709	0.429344	0.672565	0.890029	-6.95143	0.163164	0.452808	0.655881	0.911274	-7.09643
P55327	TPD52	Tumor protein D52 OS=Homo sapiens GN=TPD52 PE=1 SV=2	20.0513	-0.143736	-0.368475	0.716646	0.999256	-4.67592	-0.276825	-0.709655	0.486648	0.999047	-4.64409	-0.315533	-0.808883	0.428725	0.939026	-5.584	0.370272	0.949209	0.354586	0.990632	-5.90122	0.243328	0.623782	0.540284	0.852917	-6.6088	-0.2369	-0.607305	0.550931	0.837914	-6.8564	-0.305602	-0.783424	0.44316	0.808425	-6.88693
P55735	SEC13	Protein SEC13 homolog OS=Homo sapiens GN=SEC13 PE=1 SV=3	18.3181	0.0214244	0.0677872	0.946673	0.999256	-4.68755	0.297329	0.940755	0.358791	0.999047	-4.61224	-0.188239	-0.595592	0.558567	0.974055	-5.726	0.319906	1.01219	0.324328	0.990632	-5.84128	0.0633372	0.2004	0.843325	0.952083	-6.78831	0.0568294	0.179809	0.859231	0.955576	-7.03043	0.0942418	0.298183	0.768842	0.950002	-7.15678
P55769	NHP2L1	NHP2-like protein 1 OS=Homo sapiens GN=NHP2L1 PE=1 SV=3	20.1899	-0.412962	-2.05124	0.0544779	0.999256	-4.37639	-0.0670791	-0.333191	0.742686	0.999047	-4.6781	-0.329745	-1.63788	0.118114	0.874532	-4.68069	-0.375089	-1.86312	0.0781833	0.990632	-4.72767	-0.192961	-0.958464	0.350022	0.77964	-6.34262	-0.247876	-1.23123	0.233452	0.673043	-6.28548	-0.346543	-1.72133	0.101646	0.504627	-5.76288
P55786	NPEPPS	Puromycin-sensitive aminopeptidase OS=Homo sapiens GN=NPEPPS PE=1 SV=2	19.3893	-0.162893	-1.14773	0.265508	0.999256	-4.57749	-0.0313354	-0.220787	0.827644	0.999047	-4.68362	0.0562347	0.396227	0.69641	0.976043	-5.82104	-0.0754896	-0.531896	0.601043	0.990632	-6.20709	-0.142285	-1.00253	0.328846	0.767073	-6.29987	-0.32613	-2.2979	0.0332537	0.340222	-4.61766	-0.274508	-1.93417	0.0683254	0.450978	-5.41743
P55809	OXCT1	Succinyl-CoA:3-ketoacid coenzyme A transferase 1, mitochondrial OS=Homo sapiens GN=OXCT1 PE=1 SV=1	18.334	-0.102445	-0.253785	0.802423	0.999256	-4.68223	-0.0587793	-0.145613	0.88578	0.999047	-4.68607	0.737588	1.82722	0.083624	0.874532	-4.40819	-0.171742	-0.425456	0.675347	0.990632	-6.2585	0.167788	0.415659	0.682377	0.913504	-6.7197	0.739217	1.83125	0.0829964	0.484579	-5.43554	0.12521	0.310182	0.759843	0.950002	-7.15297
P55884	EIF3B	Eukaryotic translation initiation factor 3 subunit B OS=Homo sapiens GN=EIF3B PE=1 SV=3	19.1868	0.010993	0.0794743	0.937497	0.999256	-4.68739	0.0976001	0.705607	0.489105	0.999047	-4.64458	-0.0156851	-0.113397	0.910921	0.993761	-5.891	-0.0204948	-0.148168	0.883791	0.990632	-6.33932	-0.125657	-0.908446	0.375169	0.789444	-6.38903	0.126757	0.916396	0.371093	0.773816	-6.61793	-0.132517	-0.95804	0.350231	0.745419	-6.73393
P56134	ATP5J2	ATP synthase subunit f, mitochondrial OS=Homo sapiens GN=ATP5J2 PE=2 SV=3	19.8276	-0.227028	-0.349875	0.730549	0.999256	-4.66713	0.573003	0.883058	0.389005	0.999047	-4.61715	0.797455	1.22896	0.235126	0.884382	-5.13432	0.0108973	0.0167939	0.986788	0.998064	-6.28291	-0.208465	-0.321266	0.75176	0.932473	-6.68677	-0.462081	-0.712116	0.485646	0.817197	-6.71637	0.58431	0.900484	0.379915	0.77607	-6.71784
P56182	RRP1	Ribosomal RNA processing protein 1 homolog A OS=Homo sapiens GN=RRP1 PE=1 SV=1	17.1887	0.0735399	0.189694	0.851587	0.999256	-4.68475	0.395541	1.02029	0.320574	0.999047	-4.59954	0.361714	0.933029	0.362662	0.921335	-5.48296	0.556128	1.43452	0.16789	0.990632	-5.35451	0.377294	0.973218	0.342831	0.776669	-6.3285	-0.0718875	-0.185432	0.854881	0.955046	-7.02936	0.0902332	0.232754	0.818474	0.964511	-7.1749
P56192	MARS	Methionine--tRNA ligase, cytoplasmic OS=Homo sapiens GN=MARS PE=1 SV=2	19.1608	-0.22235	-1.03873	0.312136	0.999256	-4.59648	0.00426224	0.0199115	0.984324	0.999388	-4.68792	0.014792	0.0691026	0.945639	0.993903	-5.89494	0.0210237	0.0982145	0.922804	0.990632	-6.3456	-0.0556009	-0.259746	0.797889	0.939504	-6.77414	-0.135711	-0.633992	0.533743	0.832555	-6.83944	-0.0437359	-0.204317	0.840306	0.964511	-7.1814
P56537	EIF6	Eukaryotic translation initiation factor 6 OS=Homo sapiens GN=EIF6 PE=1 SV=1	20.8952	-0.0393703	-0.199804	0.843784	0.999256	-4.6844	-0.0795002	-0.403463	0.691171	0.999047	-4.67354	-0.0770477	-0.391016	0.700192	0.976043	-5.82302	-0.0647007	-0.328356	0.746281	0.990632	-6.2956	-0.0573274	-0.290936	0.774293	0.932473	-6.76524	-0.0685594	-0.347938	0.731761	0.910113	-6.98424	-0.162017	-0.822233	0.421275	0.793969	-6.85538
P58546	MTPN	Myotrophin OS=Homo sapiens GN=MTPN PE=1 SV=2	20.7258	-0.196508	-0.860589	0.400333	0.999256	-4.62417	0.385967	1.69031	0.107521	0.999047	-4.46416	0.654927	2.8682	0.00993111	0.60236	-2.62021	0.0290947	0.127418	0.899966	0.990632	-6.34223	0.139443	0.610679	0.548742	0.856527	-6.61705	0.0634989	0.278088	0.783987	0.925797	-7.00698	0.291859	1.27817	0.216782	0.656074	-6.38292
P58876	HIST1H2BD	Histone H2B type 1-D OS=Homo sapiens GN=HIST1H2BD PE=1 SV=2	20.7154	0.207944	0.948963	0.354708	0.999256	-4.61097	-0.0396461	-0.180927	0.858365	0.999047	-4.68504	-0.143369	-0.654275	0.520878	0.974055	-5.69101	0.409265	1.8677	0.0775107	0.990632	-4.72034	0.160377	0.73189	0.473283	0.818054	-6.53439	0.19216	0.876935	0.391617	0.779809	-6.65339	0.617626	2.81857	0.0110648	0.17107	-3.73739
P59998	ARPC4	Actin-related protein 2/3 complex subunit 4 OS=Homo sapiens GN=ARPC4 PE=1 SV=3	20.0666	0.0671331	0.537123	0.597498	0.999256	-4.66257	-0.0334933	-0.267976	0.791643	0.999047	-4.68157	0.00455577	0.0364501	0.971309	0.993903	-5.89662	0.0995116	0.79618	0.43589	0.990632	-6.03216	0.0327828	0.262291	0.795957	0.939504	-6.77345	-0.0779836	-0.623937	0.540184	0.837631	-6.84591	-0.12928	-1.03435	0.314125	0.731114	-6.65832
P60033	CD81	CD81 antigen OS=Homo sapiens GN=CD81 PE=1 SV=1	20.6613	-0.718489	-1.73274	0.0995545	0.999256	-4.45424	-0.476968	-1.15028	0.264486	0.999047	-4.57703	-0.430076	-1.03719	0.312836	0.921335	-5.38817	-0.412444	-0.994667	0.332559	0.990632	-5.8583	-0.42865	-1.03375	0.3144	0.758327	-6.26854	-0.83842	-2.02197	0.0576807	0.439432	-5.11543	-0.575046	-1.38681	0.181765	0.609908	-6.24448
P60174	TPI1	Triosephosphate isomerase OS=Homo sapiens GN=TPI1 PE=1 SV=3	21.5315	-0.0607123	-0.193332	0.848778	0.999256	-4.68463	0.059811	0.190461	0.850994	0.999047	-4.68472	0.336308	1.07094	0.297787	0.921335	-5.35556	-0.0422646	-0.134587	0.894372	0.990632	-6.34128	-0.00944263	-0.030069	0.97633	0.993337	-6.80872	-0.229308	-0.730206	0.474287	0.817197	-6.7725	-0.0275757	-0.0878116	0.930957	0.978094	-7.1992
P60228	EIF3E	Eukaryotic translation initiation factor 3 subunit E OS=Homo sapiens GN=EIF3E PE=1 SV=1	19.6349	-0.289433	-1.01019	0.325261	0.999256	-4.6012	-0.131443	-0.458765	0.651675	0.999047	-4.66936	-0.0303233	-0.105835	0.916837	0.993903	-5.8918	-0.211057	-0.736638	0.470458	0.990632	-6.07733	-0.182578	-0.63724	0.531671	0.847702	-6.60016	-0.599989	-2.0941	0.0500769	0.42006	-4.98904	-0.48398	-1.6892	0.107737	0.508687	-5.81252
P60468	SEC61B	Protein transport protein Sec61 subunit beta OS=Homo sapiens GN=SEC61B PE=1 SV=2	20.5677	-0.340942	-1.27952	0.216318	0.999256	-4.55266	-0.279003	-1.04707	0.308376	0.999047	-4.59508	-0.383005	-1.43737	0.167087	0.874532	-4.94518	-0.402251	-1.5096	0.147809	0.990632	-5.25361	-0.377315	-1.41602	0.173163	0.669398	-5.8185	-0.127504	-0.478508	0.637819	0.869094	-6.92835	0.0294405	0.110487	0.913197	0.974926	-7.19685
P60660	MYL6	Myosin light polypeptide 6 OS=Homo sapiens GN=MYL6 PE=1 SV=2	21.4632	-0.0728812	-0.417078	0.681357	0.999256	-4.67256	-0.0153085	-0.0876063	0.931118	0.999388	-4.68727	0.0175334	0.100339	0.92114	0.993903	-5.89236	-0.00543433	-0.0310991	0.975519	0.996946	-6.35003	0.0436303	0.249683	0.805547	0.940967	-6.7768	-0.184864	-1.05792	0.303527	0.724611	-6.47917	0.0168619	0.0964955	0.924151	0.978094	-7.19836
P60842	EIF4A1	Eukaryotic initiation factor 4A-I OS=Homo sapiens GN=EIF4A1 PE=1 SV=1	20.1056	-0.189222	-0.756412	0.458799	0.999256	-4.63828	-0.25356	-1.01361	0.323669	0.999047	-4.60064	0.072571	0.290102	0.774921	0.982797	-5.85632	-0.333993	-1.33514	0.197812	0.990632	-5.48169	-0.30707	-1.22751	0.234816	0.715851	-6.05536	-0.460267	-1.83991	0.0816634	0.484579	-5.42147	-0.333169	-1.33184	0.198873	0.628503	-6.3157
P60866	RPS20	40S ribosomal protein S20 OS=Homo sapiens GN=RPS20 PE=1 SV=1	21.7872	-0.0557598	-0.286852	0.777371	0.999256	-4.68064	-0.0646968	-0.332827	0.742956	0.999047	-4.67812	-0.270998	-1.39413	0.179577	0.874532	-4.99871	-0.223279	-1.14864	0.265144	0.990632	-5.69975	-0.412157	-2.12031	0.0475468	0.464833	-4.71498	-0.446344	-2.29618	0.0333703	0.340222	-4.62087	-0.274179	-1.41049	0.174766	0.603076	-6.21307
P60891	PRPS1	Ribose-phosphate pyrophosphokinase 1 OS=Homo sapiens GN=PRPS1 PE=1 SV=2	19.763	0.0623806	0.275689	0.785801	0.999256	-4.6812	0.0371348	0.164116	0.871396	0.999047	-4.68556	0.0595438	0.263152	0.795303	0.987553	-5.86356	-0.144881	-0.640296	0.529726	0.990632	-6.14338	-0.0431413	-0.190662	0.850839	0.955012	-6.79029	-0.181146	-0.800568	0.433406	0.80033	-6.71792	-0.0324212	-0.143285	0.887594	0.97384	-7.19249
P60900	PSMA6	Proteasome subunit alpha type-6 OS=Homo sapiens GN=PSMA6 PE=1 SV=1	19.6851	-0.0224158	-0.131801	0.896546	0.999256	-4.68641	0.00654918	0.0385078	0.96969	0.999388	-4.68782	0.13418	0.788953	0.44	0.941426	-5.59899	-0.193248	-1.13626	0.27016	0.990632	-5.71324	0.0602428	0.354215	0.727129	0.928487	-6.74412	-0.220419	-1.29602	0.210693	0.647685	-6.20666	-0.0103202	-0.0606808	0.952255	0.984584	-7.20131
P60903	S100A10	Protein S100-A10 OS=Homo sapiens GN=S100A10 PE=1 SV=2	18.9135	0.16721	0.739283	0.468888	0.999256	-4.64045	-0.229991	-1.01686	0.322161	0.999047	-4.60011	0.220404	0.974467	0.342227	0.921335	-5.44632	0.057691	0.255068	0.801447	0.990632	-6.31734	-0.444597	-1.96569	0.0643178	0.514151	-4.98313	-0.245162	-1.08393	0.292134	0.720508	-6.45174	-0.0477308	-0.211031	0.835139	0.964511	-7.17994
P60953	CDC42	Cell division control protein 42 homolog OS=Homo sapiens GN=CDC42 PE=1 SV=2	18.6001	-0.0288062	-0.216301	0.831088	0.999256	-4.68379	-0.076992	-0.578121	0.57006	0.999047	-4.65861	-0.183991	-1.38156	0.183346	0.874532	-5.01402	-0.00609716	-0.0457826	0.963967	0.996946	-6.34945	-0.309829	-2.32645	0.0313655	0.38974	-4.33878	-0.242746	-1.82274	0.084326	0.484579	-5.44933	-0.233987	-1.75697	0.0952358	0.504627	-5.707
P60981	DSTN	Destrin OS=Homo sapiens GN=DSTN PE=1 SV=3	20.2845	-0.0455841	-0.212852	0.833739	0.999256	-4.68392	-0.385503	-1.80008	0.0879548	0.999047	-4.43825	-0.298939	-1.39588	0.179057	0.874532	-4.99656	-0.218355	-1.01959	0.320894	0.990632	-5.834	-0.350302	-1.63571	0.118571	0.595377	-5.50875	-0.400074	-1.86812	0.0774499	0.47848	-5.37533	-0.293091	-1.36857	0.187305	0.617951	-6.26837
P60983	GMFB	Glia maturation factor beta OS=Homo sapiens GN=GMFB PE=1 SV=2	22.0845	-0.480056	-0.796665	0.435615	0.999256	-4.63302	-0.24666	-0.409338	0.686929	0.999047	-4.67312	-0.815491	-1.35333	0.192039	0.874532	-5.04801	0.265377	0.4404	0.664681	0.990632	-6.25195	-0.313898	-0.520922	0.608517	0.881513	-6.669	-0.552655	-0.917144	0.370711	0.773816	-6.61725	-0.158781	-0.263501	0.795037	0.959276	-7.16694
P61006	RAB8A	Ras-related protein Rab-8A OS=Homo sapiens GN=RAB8A PE=1 SV=1	18.3078	-0.144873	-0.871816	0.394333	0.999256	-4.62255	-0.267509	-1.60982	0.12414	0.999047	-4.48263	0.00320557	0.0192905	0.984813	0.993903	-5.89708	-0.146493	-0.881568	0.389169	0.990632	-5.9617	-0.312855	-1.8827	0.0753478	0.522696	-5.12158	-0.235144	-1.41505	0.173443	0.614651	-6.05315	-0.300668	-1.80937	0.0864518	0.493966	-5.6234
P61009	SPCS3	Signal peptidase complex subunit 3 OS=Homo sapiens GN=SPCS3 PE=1 SV=1	18.237	-0.286214	-1.08154	0.293168	0.999256	-4.5892	-0.047645	-0.18004	0.859052	0.999047	-4.68507	-0.34958	-1.32098	0.202399	0.874532	-5.08626	-0.323282	-1.22161	0.236988	0.990632	-5.61773	-0.182369	-0.689133	0.499177	0.832584	-6.56517	-0.206884	-0.781766	0.44411	0.805543	-6.73296	-0.148577	-0.56144	0.581145	0.882076	-7.03951
P61019	RAB2A	Ras-related protein Rab-2A OS=Homo sapiens GN=RAB2A PE=1 SV=1	19.1492	-0.020065	-0.0961847	0.924394	0.999256	-4.68713	0.0151514	0.0726305	0.942869	0.999388	-4.68749	0.154742	0.741779	0.467409	0.951102	-5.63306	0.0835258	0.400395	0.69339	0.990632	-6.26897	-0.171939	-0.824217	0.420175	0.795918	-6.46201	0.0490657	0.235205	0.816599	0.941963	-7.01844	-0.0393096	-0.188437	0.852558	0.964511	-7.18466
P61026	RAB10	Ras-related protein Rab-10 OS=Homo sapiens GN=RAB10 PE=1 SV=1	19.0506	-0.194506	-1.14481	0.266689	0.999256	-4.57802	-0.0401567	-0.236351	0.815722	0.999047	-4.68298	-0.0323996	-0.190695	0.850813	0.993149	-5.87955	-0.127807	-0.752235	0.461247	0.990632	-6.06582	-0.177794	-1.04645	0.308655	0.75773	-6.25556	-0.0729867	-0.429579	0.672396	0.890029	-6.95132	0.00912486	0.0537064	0.957737	0.986513	-7.20173
P61077	UBE2D3	Ubiquitin-conjugating enzyme E2 D3 OS=Homo sapiens GN=UBE2D3 PE=1 SV=1 [P61077,P62837]	16.8882	-0.513753	-1.26454	0.221525	0.999256	-4.55558	-0.251181	-0.618253	0.543845	0.999047	-4.65447	-0.182653	-0.449579	0.658166	0.974055	-5.79926	-0.353583	-0.870303	0.395138	0.990632	-5.97137	0.212254	0.522438	0.607482	0.881513	-6.66819	-0.112001	-0.275676	0.785811	0.925797	-7.00767	-0.427893	-1.05321	0.305626	0.729157	-6.63884
P61081	UBE2M	NEDD8-conjugating enzyme Ubc12 OS=Homo sapiens GN=UBE2M PE=1 SV=1	19.6301	0.0250969	0.132447	0.896042	0.999256	-4.68639	-0.0684787	-0.361391	0.721846	0.999047	-4.67637	0.132283	0.698114	0.493671	0.965726	-5.66283	-0.0184921	-0.0975907	0.923293	0.990632	-6.34566	-0.171143	-0.903191	0.377879	0.789444	-6.39377	-0.208207	-1.0988	0.285763	0.720508	-6.4358	-0.112728	-0.594913	0.559012	0.875604	-7.01959
P61086	UBE2K	Ubiquitin-conjugating enzyme E2 K OS=Homo sapiens GN=UBE2K PE=1 SV=3	19.6329	-0.406453	-1.50628	0.148653	0.999256	-4.50565	-0.207119	-0.767565	0.452302	0.999047	-4.63685	0.154002	0.57072	0.574965	0.974055	-5.73987	-0.201298	-0.745995	0.464919	0.990632	-6.07045	-0.276236	-1.02371	0.318998	0.764528	-6.27871	-0.0982496	-0.364105	0.719852	0.90721	-6.97826	-0.331461	-1.22837	0.234501	0.662358	-6.44323
P61088	UBE2N	Ubiquitin-conjugating enzyme E2 N OS=Homo sapiens GN=UBE2N PE=1 SV=1	20.6164	-0.00339715	-0.0208099	0.983617	0.999256	-4.68792	-0.139297	-0.853291	0.404264	0.999047	-4.62521	0.26082	1.59771	0.12682	0.874532	-4.73576	-0.0260179	-0.159378	0.875075	0.990632	-6.33756	-0.119757	-0.733595	0.472267	0.817525	-6.53313	-0.147432	-0.903123	0.377914	0.774995	-6.63002	-0.0783009	-0.479648	0.637024	0.908306	-7.08347
P61106	RAB14	Ras-related protein Rab-14 OS=Homo sapiens GN=RAB14 PE=1 SV=4	19.2008	-0.101217	-0.615096	0.545883	0.999256	-4.6548	-0.0530539	-0.322409	0.750709	0.999047	-4.67873	0.0908147	0.551883	0.587545	0.974055	-5.75	0.0107375	0.065252	0.948664	0.996526	-6.34835	-0.169711	-1.03134	0.315499	0.758448	-6.27099	-0.10245	-0.622591	0.54105	0.837914	-6.84677	-0.135814	-0.825343	0.419551	0.79359	-6.85279
P61158	ACTR3	Actin-related protein 3 OS=Homo sapiens GN=ACTR3 PE=1 SV=3	19.8717	-0.167876	-0.988961	0.33527	0.999256	-4.60465	-0.0252762	-0.148903	0.883219	0.999047	-4.68598	-0.0691258	-0.407223	0.688455	0.976043	-5.81677	-0.0193376	-0.113919	0.910513	0.990632	-6.3439	-0.165983	-0.977812	0.340612	0.775102	-6.32406	-0.113966	-0.671378	0.510165	0.823312	-6.81449	-0.183048	-1.07835	0.294554	0.721291	-6.61238
P61160	ACTR2	Actin-related protein 2 OS=Homo sapiens GN=ACTR2 PE=1 SV=1	20.1339	-0.0365106	-0.203856	0.840662	0.999256	-4.68426	0.0697793	0.389612	0.701213	0.999047	-4.67451	0.0622471	0.347556	0.732044	0.976043	-5.83856	-0.16518	-0.922278	0.368096	0.990632	-5.92579	-0.140809	-0.786203	0.44157	0.805766	-6.49278	-0.18381	-1.0263	0.317806	0.734869	-6.51172	-0.219529	-1.22574	0.235467	0.662358	-6.44636
P61163	ACTR1A	Alpha-centractin OS=Homo sapiens GN=ACTR1A PE=1 SV=1	19.8236	-0.293549	-1.13759	0.269615	0.999256	-4.57932	-0.143376	-0.555627	0.585034	0.999047	-4.66081	-0.188965	-0.732298	0.47304	0.953943	-5.63967	-0.153494	-0.594838	0.559061	0.990632	-6.17148	-0.348859	-1.35194	0.192474	0.686724	-5.90214	-0.47218	-1.82985	0.0832149	0.484579	-5.43782	-0.55843	-2.16409	0.0435782	0.371612	-5.01481
P61201	COPS2	COP9 signalosome complex subunit 2 OS=Homo sapiens GN=COPS2 PE=1 SV=1	15.8689	0.0980234	0.172996	0.864508	0.999256	-4.68529	0.32663	0.576451	0.571165	0.999047	-4.65877	0.288569	0.509279	0.616496	0.974055	-5.7717	-0.331266	-0.584631	0.565763	0.990632	-6.17751	0.111428	0.196652	0.846215	0.952083	-6.78908	-0.286499	-0.505625	0.619011	0.86764	-6.91458	-0.343387	-0.606024	0.551764	0.875204	-7.01273
P61221	ABCE1	ATP-binding cassette sub-family E member 1 OS=Homo sapiens GN=ABCE1 PE=1 SV=1	19.116	0.172037	0.975416	0.341768	0.999256	-4.60681	0.211966	1.2018	0.244396	0.999047	-4.56754	0.273565	1.55106	0.137599	0.874532	-4.79842	0.0582756	0.330411	0.744752	0.990632	-6.29491	0.0260233	0.147547	0.884275	0.968019	-6.79786	0.0878241	0.497945	0.624311	0.86764	-6.91856	-0.0522613	-0.296311	0.770249	0.950002	-7.15736
P61224	RAP1B	Ras-related protein Rap-1b OS=Homo sapiens GN=RAP1B PE=1 SV=1	20.3022	0.299614	1.6381	0.118068	0.999256	-4.4762	0.0349911	0.19131	0.850339	0.999047	-4.6847	-0.0643667	-0.351918	0.728823	0.976043	-5.83708	0.058673	0.320788	0.751918	0.990632	-6.2981	0.091641	0.501037	0.622175	0.883937	-6.67943	0.0244626	0.133746	0.895028	0.968733	-7.03797	0.0582239	0.318332	0.75375	0.950002	-7.1503
P61247	RPS3A	40S ribosomal protein S3a OS=Homo sapiens GN=RPS3A PE=1 SV=2	20.0022	-0.0349694	-0.211441	0.834823	0.999256	-4.68398	-0.214336	-1.29598	0.210706	0.999047	-4.54942	-0.161407	-0.975945	0.341513	0.921335	-5.44499	-0.184665	-1.11657	0.27828	0.990632	-5.73442	-0.207717	-1.25595	0.224554	0.710342	-6.02143	-0.404847	-2.4479	0.0243949	0.286324	-4.33213	-0.187006	-1.13072	0.272424	0.706246	-6.5555
P61254	RPL26	60S ribosomal protein L26 OS=Homo sapiens GN=RPL26 PE=1 SV=1	20.1404	-0.0162938	-0.0867453	0.931793	0.999256	-4.68729	-0.151107	-0.804468	0.431207	0.999047	-4.63197	-0.164987	-0.878364	0.390861	0.930259	-5.52908	-0.212688	-1.13232	0.271771	0.990632	-5.7175	-0.159029	-0.846647	0.407866	0.795918	-6.44321	-0.0643918	-0.342812	0.735553	0.910113	-6.98608	0.0897677	0.477908	0.638238	0.909216	-7.08433
P61289	PSME3	Proteasome activator complex subunit 3 OS=Homo sapiens GN=PSME3 PE=1 SV=1	18.9543	-0.0147486	-0.0653234	0.948608	0.999256	-4.68758	-0.280177	-1.24094	0.229927	0.999047	-4.56013	-0.384243	-1.70186	0.1053	0.874532	-4.59096	0.000883168	0.00391166	0.99692	0.999509	-6.35052	-0.0689692	-0.305473	0.76337	0.932473	-6.76075	-0.137244	-0.607871	0.550564	0.837914	-6.85605	-0.255625	-1.1322	0.27182	0.706246	-6.55386
P61313	RPL15	60S ribosomal protein L15 OS=Homo sapiens GN=RPL15 PE=1 SV=2	18.9212	0.140569	0.733142	0.472537	0.999256	-4.64121	-0.218176	-1.13791	0.269488	0.999047	-4.57927	-0.117485	-0.612748	0.547402	0.974055	-5.71609	-0.0366009	-0.190894	0.85066	0.990632	-6.33193	-0.0763049	-0.397971	0.695145	0.917359	-6.72712	-0.150433	-0.784589	0.442493	0.805543	-6.73073	-0.10252	-0.534696	0.599142	0.892719	-7.05462
P61326	MAGOH	Protein mago nashi homolog OS=Homo sapiens GN=MAGOH PE=1 SV=1 [P61326,Q96A72]	18.7474	-0.162347	-0.256923	0.800035	0.999256	-4.68208	-0.0747073	-0.118229	0.907144	0.999047	-4.68671	0.0809496	0.128107	0.899428	0.993149	-5.88927	0.0856035	0.135473	0.893682	0.990632	-6.34115	1.19708	1.89445	0.073691	0.522696	-5.10222	0.152703	0.241662	0.811665	0.938413	-7.01684	-0.00618816	-0.00979313	0.99229	0.998622	-7.20319
P61353	RPL27	60S ribosomal protein L27 OS=Homo sapiens GN=RPL27 PE=1 SV=2	20.5212	-0.0118957	-0.0583496	0.954087	0.999256	-4.68765	-0.236014	-1.15767	0.261528	0.999047	-4.57569	-0.0681005	-0.334041	0.742055	0.976043	-5.84302	-0.119715	-0.587215	0.564062	0.990632	-6.17599	-0.391245	-1.9191	0.0703184	0.514164	-5.06134	-0.096891	-0.475262	0.640088	0.869094	-6.92995	-0.0453398	-0.222397	0.826409	0.964511	-7.17736
P61421	ATP6V0D1	V-type proton ATPase subunit d 1 OS=Homo sapiens GN=ATP6V0D1 PE=1 SV=1	19.9245	-0.0332085	-0.0431496	0.966092	0.999256	-4.68012	-0.170131	-0.22106	0.827717	0.999047	-4.67623	0.72911	0.835394	0.41525	0.93506	-5.41452	0.17644	0.229259	0.821443	0.990632	-6.27795	-0.545085	-0.708258	0.488522	0.829625	-6.50422	0.44777	0.581812	0.56844	0.849696	-6.82442	-0.0223183	-0.0286404	0.97749	0.993876	-7.14354
P61457	PCBD1	Pterin-4-alpha-carbinolamine dehydratase OS=Homo sapiens GN=PCBD1 PE=1 SV=2	18.7198	-0.138711	-0.326867	0.747388	0.999256	-4.67847	0.275027	0.648092	0.524781	0.999047	-4.65122	0.736222	1.73488	0.0991656	0.874532	-4.54369	0.41093	0.968343	0.345195	0.990632	-5.88337	0.379371	0.893976	0.382664	0.789444	-6.40203	0.57781	1.36159	0.189461	0.634352	-6.12346	0.21154	0.498488	0.623936	0.899254	-7.07394
P61513	RPL37A	60S ribosomal protein L37a OS=Homo sapiens GN=RPL37A PE=1 SV=2	18.1934	0.158169	0.642809	0.528129	0.999256	-4.65181	0.0445541	0.181071	0.858254	0.999047	-4.68504	0.0408474	0.166007	0.869928	0.993149	-5.88384	0.0773381	0.314307	0.756757	0.990632	-6.30019	-0.0212653	-0.0864237	0.932046	0.980618	-6.8053	-0.164051	-0.666715	0.513073	0.823312	-6.81768	0.382259	1.55353	0.13701	0.547471	-6.01445
P61586	RHOA	Transforming protein RhoA OS=Homo sapiens GN=RHOA PE=1 SV=1	19.79	0.0599705	0.286732	0.777461	0.999256	-4.68065	-0.0384042	-0.183618	0.856283	0.999047	-4.68495	0.0663424	0.317197	0.754598	0.976211	-5.84834	-0.0969043	-0.46332	0.648466	0.990632	-6.24149	-0.100217	-0.479161	0.637364	0.891857	-6.69045	-0.515885	-2.46656	0.0234621	0.286324	-4.29595	-0.215539	-1.03054	0.315864	0.731114	-6.66222
P61604	HSPE1	10 kDa heat shock protein, mitochondrial OS=Homo sapiens GN=HSPE1 PE=1 SV=2	21.002	0.11269	0.45828	0.652017	0.999256	-4.6694	0.269742	1.09697	0.28654	0.999047	-4.58652	0.375538	1.52721	0.143397	0.874532	-4.82991	0.25442	1.03466	0.313985	0.990632	-5.81906	0.240617	0.978526	0.340269	0.775102	-6.32337	0.261443	1.06322	0.301181	0.724611	-6.47363	0.421624	1.71463	0.10289	0.504627	-5.77328
P61619	SEC61A1	Protein transport protein Sec61 subunit alpha isoform 1 OS=Homo sapiens GN=SEC61A1 PE=1 SV=2	19.9898	-0.105301	-0.543359	0.593283	0.999256	-4.66198	-0.14858	-0.766682	0.452814	0.999047	-4.63696	-0.375581	-1.93802	0.0678246	0.839661	-4.23945	-0.091254	-0.470875	0.64316	0.990632	-6.23793	-0.344092	-1.77553	0.0920398	0.560736	-5.29433	-0.286057	-1.47607	0.156519	0.593341	-5.97025	-0.29671	-1.53104	0.142454	0.554013	-6.04668
P61769	B2M	Beta-2-microglobulin OS=Homo sapiens GN=B2M PE=1 SV=1	18.7769	-0.507257	-1.36439	0.188592	0.999256	-4.53565	-0.592593	-1.59393	0.127666	0.999047	-4.48622	-0.96003	-2.58224	0.0183863	0.68559	-3.14896	-0.0159057	-0.0427823	0.966327	0.996946	-6.34959	0.247267	0.665087	0.514091	0.838208	-6.58171	0.190569	0.512584	0.614226	0.86764	-6.91093	-0.536736	-1.44369	0.165324	0.591194	-6.16833
P61803	DAD1	Dolichyl-diphosphooligosaccharide--protein glycosyltransferase subunit DAD1 OS=Homo sapiens GN=DAD1 PE=1 SV=3	19.065	-0.120366	-0.343157	0.735297	0.999256	-4.67751	0.518181	1.47731	0.156189	0.999047	-4.51193	0.128677	0.366853	0.717835	0.976043	-5.83188	-0.0103145	-0.0294063	0.976851	0.996946	-6.35008	-0.30129	-0.858964	0.401206	0.795918	-6.43269	0.183698	0.523714	0.606611	0.86699	-6.90498	-0.0227301	-0.0648026	0.949017	0.984126	-7.20104
P61916	NPC2	Epididymal secretory protein E1 OS=Homo sapiens GN=NPC2 PE=1 SV=1	21.5119	-0.0743889	-0.357698	0.724563	0.999256	-4.67661	0.107818	0.518443	0.610212	0.999047	-4.66428	0.228405	1.09828	0.285981	0.921335	-5.32846	0.0333701	0.16046	0.874235	0.990632	-6.33738	0.0449019	0.21591	0.831389	0.952083	-6.78496	-0.0130425	-0.0627146	0.950657	0.979613	-7.04526	0.179727	0.864216	0.398388	0.784341	-6.81966
P61923	COPZ1	Coatomer subunit zeta-1 OS=Homo sapiens GN=COPZ1 PE=1 SV=1	19.5749	-0.147696	-0.485874	0.632685	0.999256	-4.66713	-0.180398	-0.593453	0.559968	0.999047	-4.65706	-0.131955	-0.434092	0.669174	0.974055	-5.80586	0.134819	0.443512	0.662469	0.990632	-6.25056	-0.48662	-1.60083	0.126124	0.599025	-5.56022	-0.165091	-0.543097	0.593459	0.86699	-6.89434	-0.520863	-1.71348	0.103106	0.504627	-5.77507
P61956	SUMO2	Small ubiquitin-related modifier 2 OS=Homo sapiens GN=SUMO2 PE=1 SV=3	19.7127	-0.128832	-0.434568	0.668835	0.999256	-4.67126	-0.217831	-0.734778	0.471563	0.999047	-4.64101	-0.29319	-0.988976	0.335263	0.921335	-5.43316	-0.324314	-1.09396	0.287825	0.990632	-5.75835	-0.460892	-1.55466	0.13674	0.607227	-5.62704	-0.771238	-2.6015	0.0176491	0.238776	-4.03032	-0.528362	-1.78224	0.0909066	0.500614	-5.66689
P61960	UFM1	Ubiquitin-fold modifier 1 OS=Homo sapiens GN=UFM1 PE=1 SV=1	20.8816	-0.0757874	-0.276855	0.78492	0.999256	-4.68114	-0.0943939	-0.344825	0.734063	0.999047	-4.67741	0.171274	0.625671	0.539071	0.974055	-5.70846	-0.224656	-0.820679	0.422138	0.990632	-6.01262	-0.170057	-0.621224	0.541929	0.852917	-6.61043	-0.378641	-1.38319	0.182852	0.626966	-6.09531	-0.487348	-1.7803	0.0912329	0.500614	-5.66999
P61978	HNRNPK	Heterogeneous nuclear ribonucleoprotein K OS=Homo sapiens GN=HNRNPK PE=1 SV=1	20.463	-0.165638	-0.950273	0.354059	0.999256	-4.61077	-0.192641	-1.10519	0.283052	0.999047	-4.58508	-0.292945	-1.68064	0.109411	0.874532	-4.62099	-0.330014	-1.89331	0.0738507	0.990632	-4.67917	-0.126425	-0.725309	0.477216	0.820686	-6.53925	-0.322944	-1.85275	0.0797214	0.481688	-5.40053	-0.184942	-1.06102	0.302153	0.72625	-6.63067
P61981	YWHAG	14-3-3 protein gamma OS=Homo sapiens GN=YWHAG PE=1 SV=2	19.2372	0.228566	1.10764	0.282019	0.999256	-4.58465	-0.0529724	-0.256707	0.8002	0.999047	-4.68209	0.136121	0.65965	0.517497	0.974055	-5.68765	-0.0584148	-0.283081	0.780216	0.990632	-6.30967	0.0362691	0.175762	0.862365	0.962455	-6.79312	-0.193715	-0.938753	0.359791	0.764677	-6.59721	-0.150969	-0.731605	0.473453	0.829765	-6.92682
P62070	RRAS2	Ras-related protein R-Ras2 OS=Homo sapiens GN=RRAS2 PE=1 SV=1	19.5277	0.473989	2.51998	0.0209732	0.999256	-4.25524	0.104142	0.553673	0.586343	0.999047	-4.661	-0.0869406	-0.462223	0.649239	0.974055	-5.7937	-0.0643645	-0.342196	0.736008	0.990632	-6.29089	-0.169105	-0.899054	0.380022	0.789444	-6.39749	-0.297999	-1.58432	0.129837	0.554885	-5.81644	-0.242419	-1.28883	0.213129	0.64885	-6.36976
P62081	RPS7	40S ribosomal protein S7 OS=Homo sapiens GN=RPS7 PE=1 SV=1	19.558	-0.325299	-0.927719	0.36534	0.999256	-4.61424	-0.488973	-1.3945	0.179466	0.999047	-4.52945	-0.33227	-0.9476	0.355384	0.921335	-5.47024	-0.107533	-0.306672	0.762472	0.990632	-6.3026	-0.270056	-0.770172	0.450791	0.808164	-6.50536	0.301717	0.860467	0.400398	0.783409	-6.66777	-0.531869	-1.51684	0.145983	0.558775	-6.06684
P62136	PPP1CA	Serine/threonine-protein phosphatase PP1-alpha catalytic subunit OS=Homo sapiens GN=PPP1CA PE=1 SV=1	19.198	-0.199161	-0.857033	0.402245	0.999256	-4.62467	-0.186847	-0.80404	0.431448	0.999047	-4.63203	0.0419279	0.180425	0.858755	0.993149	-5.8814	-0.275129	-1.18394	0.251226	0.990632	-5.66061	-0.195211	-0.840033	0.411471	0.795918	-6.4488	-0.156384	-0.672954	0.509184	0.823312	-6.81341	-0.110512	-0.475557	0.639882	0.909451	-7.08549
P62140	PPP1CB	Serine/threonine-protein phosphatase PP1-beta catalytic subunit OS=Homo sapiens GN=PPP1CB PE=1 SV=3	20.2642	0.0238341	0.17643	0.861847	0.999256	-4.68518	0.0248532	0.183974	0.856008	0.999047	-4.68494	0.069619	0.515349	0.61233	0.974055	-5.76871	-0.145608	-1.07786	0.294767	0.990632	-5.77513	-0.0189836	-0.140525	0.889744	0.968454	-6.79892	-0.176256	-1.30472	0.20777	0.645758	-6.19581	-0.070498	-0.521856	0.607879	0.892719	-7.06162
P62158	CALM1	Calmodulin OS=Homo sapiens GN=CALM1 PE=1 SV=2	19.6068	0.327612	0.608035	0.550457	0.999256	-4.65555	0.45695	0.848082	0.407086	0.999047	-4.62594	0.160455	0.297798	0.769131	0.982797	-5.85412	0.947357	1.75826	0.0950119	0.990632	-4.89195	0.322647	0.59882	0.556457	0.859271	-6.62437	0.410745	0.762327	0.455346	0.8109	-6.74817	-0.259293	-0.481237	0.635915	0.907812	-7.08268
P62191	PSMC1	26S protease regulatory subunit 4 OS=Homo sapiens GN=PSMC1 PE=1 SV=1	19.4978	0.0132312	0.0246615	0.980585	0.999256	-4.6879	-0.743462	-1.38573	0.182088	0.999047	-4.53126	-0.825837	-1.53927	0.140441	0.874532	-4.81404	-0.576301	-1.07416	0.296377	0.990632	-5.77895	-0.2749	-0.512382	0.614365	0.883166	-6.67353	-0.132056	-0.246137	0.80825	0.936991	-7.0157	-0.951386	-1.77327	0.0924234	0.500614	-5.68118
P62195	PSMC5	26S protease regulatory subunit 8 OS=Homo sapiens GN=PSMC5 PE=1 SV=1	18.6969	-0.0695438	-0.540383	0.595292	0.999256	-4.66226	-0.177972	-1.38292	0.182935	0.999047	-4.53185	-0.0333322	-0.259005	0.798453	0.989571	-5.86461	-0.167644	-1.30266	0.20846	0.990632	-5.52163	0.011328	0.0880228	0.930792	0.980618	-6.80516	-0.200309	-1.55648	0.136308	0.567171	-5.85681	-0.0382272	-0.297041	0.7697	0.950002	-7.15713
P62241	RPS8	40S ribosomal protein S8 OS=Homo sapiens GN=RPS8 PE=1 SV=2	20.2132	-0.139681	-0.743584	0.466342	0.999256	-4.63991	-0.081329	-0.432951	0.669988	0.999047	-4.67138	-0.0818103	-0.435513	0.668161	0.974055	-5.80526	-0.0324207	-0.17259	0.864822	0.990632	-6.33532	-0.158554	-0.844054	0.409277	0.795918	-6.44541	-0.0317616	-0.169081	0.867543	0.959407	-7.03238	-0.223352	-1.189	0.249276	0.685555	-6.48945
P62244	RPS15A	40S ribosomal protein S15a OS=Homo sapiens GN=RPS15A PE=1 SV=2	20.6622	0.0863036	0.457345	0.652677	0.999256	-4.66948	-0.00904144	-0.0479129	0.962292	0.999388	-4.68775	-0.0167185	-0.0885958	0.930342	0.993903	-5.89344	-0.00600835	-0.0318398	0.974936	0.996946	-6.35001	-0.00628415	-0.0333013	0.973786	0.993337	-6.80861	-0.249001	-1.31952	0.202877	0.644475	-6.17723	-0.0797121	-0.422415	0.677525	0.917542	-7.11022
P62249	RPS16	40S ribosomal protein S16 OS=Homo sapiens GN=RPS16 PE=1 SV=2	19.7163	-0.280362	-1.24928	0.226932	0.999256	-4.55853	-0.0519688	-0.23157	0.81938	0.999047	-4.68318	-0.24302	-1.08288	0.292586	0.921335	-5.34379	-0.181947	-0.810747	0.42768	0.990632	-6.02061	-0.278207	-1.23967	0.230384	0.715851	-6.04093	-0.207195	-0.923246	0.367605	0.772433	-6.61163	-0.247292	-1.10192	0.284438	0.714265	-6.58707
P62258	YWHAE	14-3-3 protein epsilon OS=Homo sapiens GN=YWHAE PE=1 SV=1	20.5054	0.0409265	0.250877	0.804637	0.999256	-4.68236	0.112031	0.686742	0.500649	0.999047	-4.64681	0.178216	1.09246	0.288467	0.921335	-5.33428	-0.156233	-0.957699	0.350398	0.990632	-5.89334	-0.00665943	-0.040822	0.967869	0.992111	-6.80832	-0.365183	-2.23855	0.0375179	0.35858	-4.72787	-0.0337911	-0.207138	0.838134	0.964511	-7.18079
P62263	RPS14	40S ribosomal protein S14 OS=Homo sapiens GN=RPS14 PE=1 SV=3	20.6069	-0.296534	-1.13303	0.271477	0.999256	-4.58014	0.0477192	0.182332	0.857279	0.999047	-4.68499	0.340694	1.30177	0.208759	0.874532	-5.10862	-0.1218	-0.465387	0.647013	0.990632	-6.24052	0.0151173	0.0577619	0.954549	0.987745	-6.80745	-0.190707	-0.728678	0.4752	0.817197	-6.77364	0.299041	1.14261	0.267576	0.702109	-6.54226
P62266	RPS23	40S ribosomal protein S23 OS=Homo sapiens GN=RPS23 PE=1 SV=3	18.3476	0.0699614	0.37511	0.711787	0.999256	-4.67548	-0.0150792	-0.0808495	0.936418	0.999388	-4.68737	0.149489	0.801511	0.432874	0.939059	-5.58958	-0.00813873	-0.0436371	0.965655	0.996946	-6.34955	-0.151782	-0.813802	0.42597	0.795918	-6.47057	-0.094762	-0.508082	0.617319	0.86764	-6.9133	0.0576907	0.309318	0.76049	0.950002	-7.15325
P62269	RPS18	40S ribosomal protein S18 OS=Homo sapiens GN=RPS18 PE=1 SV=3	20.301	-0.0370146	-0.176964	0.861434	0.999256	-4.68517	-0.00761742	-0.0364183	0.971334	0.999388	-4.68784	0.0324144	0.154971	0.8785	0.993149	-5.88556	-0.037011	-0.176947	0.861447	0.990632	-6.33454	0.0346534	0.165676	0.870185	0.964067	-6.79491	-0.0233165	-0.111474	0.912425	0.973159	-7.04082	0.0507728	0.242741	0.810841	0.964511	-7.17242
P62273	RPS29	40S ribosomal protein S29 OS=Homo sapiens GN=RPS29 PE=1 SV=2	19.6561	0.22212	0.772665	0.449349	0.999256	-4.63618	0.0480188	0.167038	0.869128	0.999047	-4.68547	-0.00400656	-0.0139372	0.989027	0.993903	-5.89717	0.120895	0.420542	0.678869	0.990632	-6.2606	-0.36923	-1.2844	0.214642	0.707632	-5.98684	-0.300363	-1.04484	0.309378	0.726346	-6.49274	0.181207	0.630345	0.536074	0.867594	-6.9973
P62277	RPS13	40S ribosomal protein S13 OS=Homo sapiens GN=RPS13 PE=1 SV=2	20.8339	-0.309032	-1.34536	0.19455	0.999256	-4.53953	-0.256764	-1.11782	0.27776	0.999047	-4.58285	-0.179251	-0.780366	0.444913	0.943049	-5.60533	-0.22442	-0.977006	0.341001	0.990632	-5.87519	-0.0562709	-0.244974	0.809137	0.941704	-6.77801	-0.0925692	-0.402998	0.691506	0.895422	-6.96279	0.101562	0.442146	0.66344	0.913751	-7.10137
P62280	RPS11	40S ribosomal protein S11 OS=Homo sapiens GN=RPS11 PE=1 SV=3	19.9453	-0.125808	-0.595041	0.558928	0.999256	-4.65689	-0.322065	-1.52329	0.144371	0.999047	-4.50193	-0.337389	-1.59577	0.127253	0.874532	-4.73839	-0.447281	-2.11553	0.0479993	0.901638	-4.30686	-0.41268	-1.95188	0.0660476	0.514164	-5.00645	-0.476498	-2.25372	0.0363828	0.357593	-4.69986	-0.354868	-1.67844	0.109846	0.510995	-5.829
P62304	SNRPE	Small nuclear ribonucleoprotein E OS=Homo sapiens GN=SNRPE PE=1 SV=1	17.3161	0.69146	1.5234	0.144343	0.999256	-4.50191	0.662532	1.45967	0.16093	0.999047	-4.51571	0.47842	1.05404	0.305256	0.921335	-5.372	0.27246	0.600273	0.555509	0.990632	-6.16822	0.79181	1.74449	0.0974404	0.566654	-5.34303	0.144483	0.318319	0.75376	0.915498	-6.99449	0.388232	0.855338	0.403159	0.786651	-6.82735
P62314	SNRPD1	Small nuclear ribonucleoprotein Sm D1 OS=Homo sapiens GN=SNRPD1 PE=1 SV=1	19.5218	0.0805844	0.29128	0.774034	0.999256	-4.68042	0.0745193	0.269357	0.790596	0.999047	-4.6815	-0.0959694	-0.346891	0.732535	0.976043	-5.83878	-0.221015	-0.79888	0.434361	0.990632	-6.03003	0.0899131	0.325	0.748778	0.932473	-6.75438	-0.088988	-0.321656	0.751271	0.915478	-6.99338	-0.357456	-1.29206	0.212031	0.647504	-6.36575
P62316	SNRPD2	Small nuclear ribonucleoprotein Sm D2 OS=Homo sapiens GN=SNRPD2 PE=1 SV=1	20.7484	0.0478613	0.210043	0.835899	0.999256	-4.68403	0.0547912	0.240455	0.812586	0.999047	-4.68281	0.154124	0.676386	0.507052	0.974055	-5.67702	-0.236546	-1.0381	0.312424	0.990632	-5.81562	0.112891	0.495431	0.626051	0.884543	-6.6823	-0.246171	-1.08034	0.293689	0.720508	-6.45556	-0.283601	-1.2446	0.228606	0.656483	-6.42379
P62318	SNRPD3	Small nuclear ribonucleoprotein Sm D3 OS=Homo sapiens GN=SNRPD3 PE=1 SV=1	19.7988	-0.665326	-1.91729	0.0705619	0.999256	-4.40977	-0.102757	-0.296119	0.770393	0.999047	-4.68016	-0.637548	-1.83724	0.0820725	0.874532	-4.3932	-0.417626	-1.20348	0.24376	0.990632	-5.63851	-0.255501	-0.736286	0.470666	0.817525	-6.53113	-0.784951	-2.26202	0.035775	0.357071	-4.68449	-0.525732	-1.51502	0.14644	0.558903	-6.06941
P62328	TMSB4X	Thymosin beta-4 OS=Homo sapiens GN=TMSB4X PE=1 SV=2	18.9793	-0.226814	-0.303683	0.764713	0.999256	-4.67976	-0.148406	-0.198702	0.844634	0.999047	-4.68444	0.354407	0.474519	0.640608	0.974055	-5.78815	-0.0652748	-0.0873969	0.931282	0.992319	-6.34662	-0.724125	-0.969537	0.344616	0.777375	-6.33204	-0.965375	-1.29255	0.211866	0.649551	-6.21097	-0.0280556	-0.0375639	0.970432	0.99203	-7.2025
P62333	PSMC6	26S protease regulatory subunit 10B OS=Homo sapiens GN=PSMC6 PE=1 SV=1	19.8982	-0.00340729	-0.0199841	0.984267	0.999256	-4.68792	-0.17192	-1.00833	0.32613	0.999047	-4.60151	0.0476893	0.279702	0.782768	0.983556	-5.8592	0.157656	0.924668	0.366884	0.990632	-5.92363	-0.151439	-0.888204	0.385681	0.789444	-6.40716	-0.125192	-0.734263	0.47187	0.817197	-6.76948	-0.108553	-0.636673	0.532033	0.864073	-6.99319
P62424	RPL7A	60S ribosomal protein L7a OS=Homo sapiens GN=RPL7A PE=1 SV=2	20.764	-0.119785	-0.647112	0.525402	0.999256	-4.65133	-0.248518	-1.34257	0.195437	0.999047	-4.5401	-0.218689	-1.18142	0.2522	0.905311	-5.24246	-0.252621	-1.36473	0.188487	0.990632	-5.44458	-0.277803	-1.50077	0.150062	0.627713	-5.70312	-0.304933	-1.64734	0.116141	0.527593	-5.7231	-0.313003	-1.69094	0.1074	0.508619	-5.80986
P62495	ETF1	Eukaryotic peptide chain release factor subunit 1 OS=Homo sapiens GN=ETF1 PE=1 SV=3	19.3302	-0.0276231	-0.161089	0.873746	0.999256	-4.68564	-0.0136841	-0.0798011	0.937241	0.999388	-4.68739	-0.0249899	-0.145733	0.885687	0.993149	-5.88691	-0.104657	-0.610326	0.548971	0.990632	-6.16213	-0.278037	-1.62142	0.121618	0.595377	-5.52994	-0.202107	-1.17862	0.253286	0.695909	-6.34696	-0.334813	-1.95252	0.0659656	0.450663	-5.38636
P62633	CNBP	Cellular nucleic acid-binding protein OS=Homo sapiens GN=CNBP PE=1 SV=1	18.6851	0.138419	0.73602	0.470825	0.999256	-4.64086	0.115913	0.616349	0.545074	0.999047	-4.65467	0.130377	0.693262	0.496642	0.965726	-5.66604	-0.0105901	-0.0563112	0.955689	0.996526	-6.34891	-0.144354	-0.767582	0.452291	0.808164	-6.50737	-0.260128	-1.38319	0.182852	0.626966	-6.09532	-0.0874308	-0.4649	0.647355	0.911252	-7.09068
P62701	RPS4X	40S ribosomal protein S4, X isoform OS=Homo sapiens GN=RPS4X PE=1 SV=2	20.4368	0.0095408	0.0442405	0.96518	0.999256	-4.68778	-0.0217107	-0.100672	0.920879	0.999047	-4.68705	0.0292181	0.135483	0.893673	0.993149	-5.88832	0.140847	0.653104	0.521616	0.990632	-6.13511	-0.321502	-1.4908	0.152642	0.631374	-5.71698	0.0036771	0.0170506	0.986576	0.997327	-7.04717	-0.0288047	-0.133567	0.895168	0.974926	-7.1939
P62714	PPP2CB	Serine/threonine-protein phosphatase 2A catalytic subunit beta isoform OS=Homo sapiens GN=PPP2CB PE=1 SV=1	19.4976	-0.0490191	-0.155342	0.878211	0.999256	-4.68581	0.173171	0.54878	0.58963	0.999047	-4.66147	0.319943	1.0139	0.323532	0.921335	-5.41014	-0.0493849	-0.156501	0.87731	0.990632	-6.33802	0.134941	0.427628	0.673792	0.909449	-6.71449	-0.198932	-0.630416	0.536029	0.833646	-6.84175	0.101128	0.320477	0.75215	0.950002	-7.14959
P62750	RPL23A	60S ribosomal protein L23a OS=Homo sapiens GN=RPL23A PE=1 SV=1	20.1009	-0.124806	-0.801437	0.432916	0.999256	-4.63238	-0.161395	-1.03639	0.313198	0.999047	-4.59687	-0.237492	-1.52505	0.143934	0.874532	-4.83275	-0.186238	-1.19592	0.246629	0.990632	-5.6471	-0.286748	-1.84134	0.0814453	0.535417	-5.18908	-0.186862	-1.19993	0.245106	0.685342	-6.32234	-0.191041	-1.22676	0.235091	0.662358	-6.44514
P62753	RPS6	40S ribosomal protein S6 OS=Homo sapiens GN=RPS6 PE=1 SV=1	20.4057	0.137119	0.965228	0.346712	0.999256	-4.60843	-0.0850619	-0.598782	0.556482	0.999047	-4.65651	-0.139559	-0.982409	0.338403	0.921335	-5.43914	-0.166493	-1.172	0.25587	0.990632	-5.67396	-0.142879	-1.00578	0.327323	0.767073	-6.29665	-0.14849	-1.04528	0.309182	0.726346	-6.49229	-0.106591	-0.750334	0.462364	0.821112	-6.9127
P62805	HIST1H4A	Histone H4 OS=Homo sapiens GN=HIST1H4A PE=1 SV=2	21.4689	-0.335724	-1.18088	0.252412	0.999256	-4.57144	-0.181881	-0.639749	0.530074	0.999047	-4.65215	-0.276134	-0.971273	0.343773	0.921335	-5.4492	-0.461416	-1.62299	0.121281	0.990632	-5.09378	-0.459557	-1.61645	0.122694	0.595377	-5.53728	-0.280182	-0.985511	0.336917	0.750065	-6.55241	-0.037728	-0.132705	0.895841	0.974926	-7.19402
P62820	RAB1A	Ras-related protein Rab-1A OS=Homo sapiens GN=RAB1A PE=1 SV=3	19.2867	0.0972046	0.408497	0.687535	0.999256	-4.67318	0.00760968	0.0319793	0.974826	0.999388	-4.68787	0.207222	0.870841	0.394851	0.930259	-5.53522	-0.12499	-0.525264	0.605554	0.990632	-6.21062	0.0929719	0.390709	0.700415	0.918768	-6.73007	-0.0033473	-0.0140668	0.988925	0.997833	-7.04721	0.0462669	0.194434	0.847927	0.964511	-7.18346
P62826	RAN	GTP-binding nuclear protein Ran OS=Homo sapiens GN=RAN PE=1 SV=3	19.6524	0.0791115	0.32237	0.750738	0.999256	-4.67873	0.396709	1.61654	0.122673	0.999047	-4.48111	0.328908	1.34026	0.196172	0.874532	-5.06355	0.37211	1.51631	0.146116	0.990632	-5.24441	0.208744	0.850606	0.405717	0.795918	-6.43985	0.207051	0.843707	0.409466	0.786986	-6.68214	0.223843	0.912133	0.373275	0.766477	-6.77688
P62829	RPL23	60S ribosomal protein L23 OS=Homo sapiens GN=RPL23 PE=1 SV=1	19.0621	-0.205753	-0.920919	0.368787	0.999256	-4.61528	-0.331571	-1.48406	0.154405	0.999047	-4.51047	-0.0682221	-0.305351	0.763462	0.981238	-5.85191	-0.372276	-1.66625	0.112278	0.990632	-5.03051	-0.119791	-0.536163	0.598148	0.877469	-6.66074	-0.232448	-1.0404	0.311382	0.726404	-6.49732	0.0032225	0.0144234	0.988645	0.9975	-7.20313
P62841	RPS15	40S ribosomal protein S15 OS=Homo sapiens GN=RPS15 PE=1 SV=2	15.9396	-0.303759	-0.777564	0.446524	0.999256	-4.63554	-0.653074	-1.67174	0.111176	0.999047	-4.46847	-1.06751	-2.73262	0.0133278	0.64906	-2.87349	-1.13938	-2.9166	0.00893362	0.41419	-2.7891	-1.18013	-3.02089	0.00710218	0.182083	-2.95018	-1.18732	-3.0393	0.00681915	0.129564	-3.12767	-0.524292	-1.34209	0.19559	0.624315	-6.3026
P62847	RPS24	40S ribosomal protein S24 OS=Homo sapiens GN=RPS24 PE=1 SV=1	17.3674	0.0826756	0.125852	0.901189	0.999256	-4.68654	0.214175	0.326025	0.748015	0.999047	-4.67852	-0.118832	-0.18089	0.858394	0.993149	-5.88132	0.317714	0.483635	0.634244	0.990632	-6.23178	0.519271	0.790452	0.439145	0.805766	-6.48941	0.319086	0.485723	0.632789	0.869094	-6.92476	0.175306	0.266857	0.792491	0.958639	-7.16601
P62851	RPS25	40S ribosomal protein S25 OS=Homo sapiens GN=RPS25 PE=1 SV=1	21.1137	-0.273765	-1.75372	0.0958055	0.999256	-4.44929	0.0395615	0.253429	0.802694	0.999047	-4.68224	-0.0298766	-0.191388	0.850278	0.993149	-5.87942	-0.294843	-1.88875	0.0744909	0.990632	-4.68653	-0.20682	-1.32488	0.201128	0.692531	-5.93651	-0.285126	-1.82651	0.0837357	0.484579	-5.44324	-0.250401	-1.60406	0.125408	0.525151	-5.94073
P62854	RPS26	40S ribosomal protein S26 OS=Homo sapiens GN=RPS26 PE=1 SV=3	20.0751	0.345498	1.68499	0.108558	0.999256	-4.4654	0.129305	0.630619	0.535899	0.999047	-4.65314	0.26296	1.28245	0.215308	0.879639	-5.13082	0.135664	0.661632	0.516254	0.990632	-6.12951	-0.042272	-0.20616	0.838887	0.952083	-6.78709	-0.12952	-0.631665	0.53523	0.833225	-6.84094	0.203786	0.99386	0.332941	0.737256	-6.69909
P62857	RPS28	40S ribosomal protein S28 OS=Homo sapiens GN=RPS28 PE=1 SV=1	20.5533	-0.0312544	-0.0820537	0.935473	0.999256	-4.68736	-0.0441227	-0.115837	0.909013	0.999047	-4.68676	0.111304	0.292212	0.773332	0.982797	-5.85572	0.160456	0.421253	0.678359	0.990632	-6.2603	-0.427751	-1.12299	0.27561	0.736674	-6.17431	-0.191415	-0.50253	0.621144	0.86764	-6.91619	-0.211798	-0.556044	0.584754	0.885838	-7.04261
P62861	FAU	40S ribosomal protein S30 OS=Homo sapiens GN=FAU PE=1 SV=1	18.631	-0.099301	-0.459951	0.650839	0.999256	-4.66927	-0.208487	-0.965687	0.346489	0.999047	-4.60835	-0.196608	-0.910664	0.374028	0.921335	-5.50213	-0.255618	-1.18399	0.251206	0.990632	-5.66056	-0.340809	-1.57859	0.131149	0.603448	-5.5926	-0.38567	-1.78638	0.0902145	0.490666	-5.5077	-0.253625	-1.17476	0.25479	0.686844	-6.50585
P62873	GNB1	Guanine nucleotide-binding protein G(I)/G(S)/G(T) subunit beta-1 OS=Homo sapiens GN=GNB1 PE=1 SV=3	19.1331	-0.0397561	-0.184658	0.855479	0.999256	-4.68492	-0.0453962	-0.210855	0.835274	0.999047	-4.684	-0.0109919	-0.0510547	0.959822	0.993903	-5.89599	-0.217364	-1.00961	0.325532	0.990632	-5.8438	-0.447852	-2.08017	0.0514701	0.483145	-4.7858	-0.436058	-2.02539	0.0572975	0.438931	-5.10949	-0.271243	-1.25986	0.223171	0.656074	-6.40533
P62877	RBX1	E3 ubiquitin-protein ligase RBX1 OS=Homo sapiens GN=RBX1 PE=1 SV=1	18.7939	-0.355187	-1.52786	0.143236	0.999256	-4.50093	-0.535305	-2.30266	0.0329317	0.999047	-4.31199	-0.120486	-0.51828	0.610323	0.974055	-5.76726	-0.199093	-0.856414	0.402579	0.990632	-5.98314	-0.457564	-1.96824	0.0640021	0.514151	-4.9788	-0.348966	-1.5011	0.149977	0.58543	-5.93543	-0.138096	-0.594031	0.559589	0.875604	-7.02013
P62879	GNB2	Guanine nucleotide-binding protein G(I)/G(S)/G(T) subunit beta-2 OS=Homo sapiens GN=GNB2 PE=1 SV=3	20.0933	0.0125072	0.0652848	0.948638	0.999256	-4.68758	-0.260329	-1.35886	0.190311	0.999047	-4.53679	-0.518801	-2.70803	0.0140528	0.64906	-2.91897	-0.40919	-2.13588	0.0460991	0.901638	-4.27149	-0.423778	-2.21203	0.0395821	0.420135	-4.55009	-0.410554	-2.143	0.0454508	0.3982	-4.90179	-0.490713	-2.56141	0.0192163	0.233109	-4.25903
P62888	RPL30	60S ribosomal protein L30 OS=Homo sapiens GN=RPL30 PE=1 SV=2	20.2181	0.0036423	0.0167271	0.986831	0.999256	-4.68793	-0.262932	-1.2075	0.242248	0.999047	-4.56647	-0.132632	-0.609104	0.549763	0.974055	-5.71822	-0.226996	-1.04247	0.310448	0.990632	-5.81124	-0.52857	-2.42742	0.0254584	0.355291	-4.14752	-0.411991	-1.89204	0.0740278	0.47848	-5.33582	-0.222313	-1.02096	0.320263	0.731114	-6.67196
P62899	RPL31	60S ribosomal protein L31 OS=Homo sapiens GN=RPL31 PE=1 SV=1	21.7929	0.0501813	0.289845	0.775115	0.999256	-4.68049	0.0211797	0.122333	0.903936	0.999047	-4.68662	0.0387613	0.223884	0.825269	0.992695	-5.87285	0.00500003	0.0288799	0.977265	0.996946	-6.3501	0.0521144	0.301011	0.766718	0.932473	-6.76215	-0.186134	-1.0751	0.295967	0.720508	-6.46112	-0.120636	-0.69679	0.494481	0.841664	-6.95218
P62906	RPL10A	60S ribosomal protein L10a OS=Homo sapiens GN=RPL10A PE=1 SV=2	21.3218	0.244772	1.09453	0.287582	0.999256	-4.58695	0.0924145	0.413243	0.684115	0.999047	-4.67284	0.16254	0.726819	0.476311	0.955653	-5.64345	-0.0633892	-0.283453	0.779935	0.990632	-6.30957	0.207031	0.925767	0.366327	0.789444	-6.37321	0.0294475	0.131678	0.896641	0.968733	-7.03826	0.183125	0.818867	0.423146	0.794463	-6.85817
P62910	RPL32	60S ribosomal protein L32 OS=Homo sapiens GN=RPL32 PE=1 SV=2	21.5874	0.249888	0.964947	0.34685	0.999256	-4.60847	-0.364678	-1.40822	0.175428	0.999047	-4.52659	-0.480527	-1.85557	0.0793008	0.874532	-4.36564	-0.244764	-0.945163	0.356594	0.990632	-5.90495	-0.366679	-1.41594	0.173186	0.669398	-5.8186	-0.384323	-1.48407	0.154402	0.591001	-5.95917	-0.154899	-0.598147	0.556897	0.8756	-7.01761
P62913	RPL11	60S ribosomal protein L11 OS=Homo sapiens GN=RPL11 PE=1 SV=2	20.7234	0.0592251	0.337044	0.739826	0.999256	-4.67787	0.0768016	0.437069	0.667052	0.999047	-4.67107	0.0837106	0.476388	0.639301	0.974055	-5.7873	-0.104332	-0.593743	0.559778	0.990632	-6.17213	-0.0885188	-0.503751	0.620302	0.883166	-6.67803	-0.323074	-1.83858	0.0818679	0.484579	-5.42365	-0.179284	-1.02028	0.320575	0.731114	-6.67265
P62917	RPL8	60S ribosomal protein L8 OS=Homo sapiens GN=RPL8 PE=1 SV=2	19.7059	0.211557	1.19275	0.24784	0.999256	-4.56923	0.0208534	0.11757	0.907658	0.999047	-4.68672	0.0247131	0.139331	0.890674	0.993149	-5.8878	-0.119177	-0.671912	0.509832	0.990632	-6.12267	-0.240687	-1.35698	0.190895	0.685744	-5.89567	0.00136701	0.00770714	0.993932	0.998073	-7.04729	0.0854173	0.481578	0.635677	0.907812	-7.08251
P62937	PPIA	Peptidyl-prolyl cis-trans isomerase A OS=Homo sapiens GN=PPIA PE=1 SV=2	21.1836	-0.130369	-0.451992	0.656458	0.999256	-4.6699	0.371778	1.28896	0.213083	0.999047	-4.5508	0.455413	1.57893	0.131071	0.874532	-4.76115	0.0931731	0.323033	0.750244	0.990632	-6.29736	-0.00505963	-0.0175418	0.98619	0.993577	-6.80903	-0.111667	-0.387153	0.703001	0.899135	-6.96928	0.0950229	0.329446	0.745469	0.948384	-7.14655
P62942	FKBP1A	Peptidyl-prolyl cis-trans isomerase FKBP1A OS=Homo sapiens GN=FKBP1A PE=1 SV=2	19.3234	0.0945936	0.111277	0.912579	0.999256	-4.68685	0.0486384	0.0572166	0.954978	0.999388	-4.68766	-0.491787	-0.578521	0.569795	0.974055	-5.73558	0.217468	0.255821	0.800874	0.990632	-6.31715	0.962176	1.13187	0.271954	0.736674	-6.16456	0.506347	0.59565	0.55853	0.842917	-6.86359	-0.153124	-0.18013	0.858983	0.964826	-7.18626
P62979	RPS27A	Ubiquitin-40S ribosomal protein S27a OS=Homo sapiens GN=RPS27A PE=1 SV=2	20.2823	-0.0319358	-0.190633	0.850862	0.999256	-4.68472	0.021409	0.127796	0.899671	0.999047	-4.6865	-0.00888977	-0.0530653	0.958241	0.993903	-5.89589	-0.109758	-0.655173	0.520312	0.990632	-6.13376	-0.0375979	-0.224431	0.824849	0.949841	-6.78301	-0.207427	-1.23818	0.230923	0.671861	-6.27719	-0.0320209	-0.191141	0.850469	0.964511	-7.18412
P62987	UBA52	Ubiquitin-60S ribosomal protein L40 OS=Homo sapiens GN=UBA52 PE=1 SV=2	18.9342	-0.475599	-2.61235	0.0172464	0.999256	-4.23099	-0.158801	-0.872254	0.3941	0.999047	-4.62249	-0.383348	-2.10564	0.0489483	0.808598	-3.97241	-0.338359	-1.85852	0.0788615	0.990632	-4.735	-0.163621	-0.898729	0.380191	0.789444	-6.39778	-0.635723	-3.49187	0.00247778	0.068552	-2.14762	-0.354936	-1.94958	0.0663391	0.450663	-5.39136
P62995	TRA2B	Transformer-2 protein homolog beta OS=Homo sapiens GN=TRA2B PE=1 SV=1	18.782	-0.152208	-0.612431	0.547607	0.999256	-4.65508	-0.248323	-0.999167	0.330431	0.999047	-4.603	-0.147226	-0.592388	0.560666	0.974055	-5.72782	-0.143047	-0.575572	0.571747	0.990632	-6.18279	-0.117035	-0.470909	0.643136	0.896192	-6.69448	-0.0844164	-0.339662	0.737885	0.910113	-6.98719	0.140871	0.566816	0.57756	0.882076	-7.03638
P63000	RAC1	Ras-related C3 botulinum toxin substrate 1 OS=Homo sapiens GN=RAC1 PE=1 SV=1	20.8576	0.0229402	0.134142	0.894719	0.999256	-4.68635	0.0952894	0.557203	0.583978	0.999047	-4.66066	0.0504768	0.295162	0.771113	0.982797	-5.85488	0.124735	0.729388	0.474776	0.990632	-6.08261	-0.051784	-0.302806	0.765371	0.932473	-6.76159	-0.0597005	-0.349098	0.730905	0.910113	-6.98382	-0.143953	-0.841764	0.410526	0.788549	-6.83897
P63010	AP2B1	AP-2 complex subunit beta OS=Homo sapiens GN=AP2B1 PE=1 SV=1	19.9181	-0.39223	-1.66923	0.111679	0.999256	-4.46905	-0.387383	-1.6486	0.115879	0.999047	-4.47379	-0.129884	-0.552752	0.586962	0.974055	-5.74954	-0.250612	-1.06654	0.299717	0.990632	-5.78679	-0.367686	-1.56478	0.134351	0.607227	-5.61252	-0.632983	-2.69381	0.0144887	0.221833	-3.84484	-0.162387	-0.691077	0.497982	0.842502	-6.95623
P63096	GNAI1	Guanine nucleotide-binding protein G(i) subunit alpha-1 OS=Homo sapiens GN=GNAI1 PE=1 SV=2	18.7996	0.184262	0.523073	0.607049	0.999256	-4.66386	0.101047	0.286847	0.777375	0.999047	-4.68064	-0.320628	-0.91018	0.374277	0.921335	-5.50254	-0.304174	-0.86347	0.398787	0.990632	-5.97719	0.00434292	0.0123284	0.990294	0.993577	-6.80911	0.144162	0.409237	0.687001	0.895422	-6.96016	-0.104927	-0.297861	0.769084	0.950002	-7.15688
P63104	YWHAZ	14-3-3 protein zeta/delta OS=Homo sapiens GN=YWHAZ PE=1 SV=1	20.4063	-0.0413143	-0.326099	0.74796	0.999256	-4.67852	-0.163951	-1.29409	0.211344	0.999047	-4.54979	0.0382905	0.302232	0.765801	0.982643	-5.85283	-0.179518	-1.41695	0.172894	0.990632	-5.37752	-0.0128633	-0.101532	0.920206	0.979023	-6.80382	-0.281747	-2.22387	0.0386481	0.364958	-4.75488	-0.168304	-1.32844	0.199971	0.629451	-6.32002
P63173	RPL38	60S ribosomal protein L38 OS=Homo sapiens GN=RPL38 PE=1 SV=2	19.3802	0.0333932	0.103375	0.918763	0.999256	-4.687	0.226398	0.70086	0.491995	0.999047	-4.64515	0.173686	0.537679	0.597122	0.974055	-5.75742	0.120551	0.37319	0.713191	0.990632	-6.27964	0.0881372	0.272846	0.787953	0.9364	-6.77052	0.347219	1.07488	0.296062	0.720508	-6.46135	-0.129091	-0.399626	0.693947	0.921949	-7.11994
P63208	SKP1	S-phase kinase-associated protein 1 OS=Homo sapiens GN=SKP1 PE=1 SV=2	18.6331	0.0678183	0.304785	0.763887	0.999256	-4.6797	0.276102	1.24084	0.229963	0.999047	-4.56015	0.311388	1.39942	0.178009	0.874532	-4.99222	0.0393193	0.176706	0.861633	0.990632	-6.33459	0.0410928	0.184676	0.855465	0.957008	-6.79146	-0.181891	-0.817441	0.42394	0.791839	-6.70413	-0.0311859	-0.140154	0.890033	0.974033	-7.19295
P63220	RPS21	40S ribosomal protein S21 OS=Homo sapiens GN=RPS21 PE=1 SV=1	20.9555	-0.161378	-0.746073	0.464873	0.999256	-4.63959	0.118715	0.548834	0.589594	0.999047	-4.66146	-0.00292329	-0.0135148	0.98936	0.993903	-5.89718	0.0301966	0.139603	0.890462	0.990632	-6.34057	0.0564658	0.261049	0.7969	0.939504	-6.77379	-0.0310784	-0.14368	0.887286	0.965791	-7.03653	-0.0104644	-0.0483784	0.961926	0.987702	-7.20201
P63241	EIF5A	Eukaryotic translation initiation factor 5A-1 OS=Homo sapiens GN=EIF5A PE=1 SV=2	19.7094	0.0460832	0.244325	0.809632	0.999256	-4.68264	-0.239682	-1.27075	0.219353	0.999047	-4.55437	-0.079814	-0.42316	0.676991	0.976043	-5.81038	-0.292167	-1.54902	0.138086	0.990632	-5.19905	-0.105165	-0.557568	0.583734	0.872557	-6.64875	-0.0568348	-0.301329	0.766479	0.916873	-6.99997	-0.190192	-1.00836	0.326113	0.731114	-6.68465
P63244	GNB2L1	Guanine nucleotide-binding protein subunit beta-2-like 1 OS=Homo sapiens GN=GNB2L1 PE=1 SV=3	20.9298	0.0296561	0.171292	0.865829	0.999256	-4.68534	0.00147224	0.0085036	0.993305	0.999388	-4.68795	-0.293054	-1.69267	0.107065	0.874532	-4.60401	-0.0165243	-0.0954433	0.924975	0.990632	-6.34587	-0.122835	-0.709489	0.486748	0.829625	-6.55074	-0.200199	-1.15634	0.26206	0.701423	-6.3723	-0.154249	-0.890937	0.38425	0.777211	-6.79607
P63261	ACTG1	Actin, cytoplasmic 2 OS=Homo sapiens GN=ACTG1 PE=1 SV=1	23.1643	-0.167968	-0.880259	0.389859	0.999256	-4.62132	0.0955036	0.500499	0.622546	0.999047	-4.66587	-0.0299267	-0.156835	0.877051	0.993149	-5.88528	-0.0895501	-0.469299	0.644266	0.990632	-6.23867	-0.0701651	-0.367709	0.717207	0.926972	-6.73908	-0.061439	-0.321979	0.75103	0.915478	-6.99327	0.0525597	0.275446	0.785985	0.956403	-7.16358
P63279	UBE2I	SUMO-conjugating enzyme UBC9 OS=Homo sapiens GN=UBE2I PE=1 SV=1	19.5532	-0.180836	-0.994026	0.332863	0.999256	-4.60383	-0.0735899	-0.404511	0.690413	0.999047	-4.67347	-0.0297279	-0.163409	0.871945	0.993149	-5.88425	-0.201736	-1.10891	0.281487	0.990632	-5.74258	-0.251763	-1.38389	0.18264	0.683961	-5.86082	-0.395596	-2.17452	0.0426788	0.384597	-4.84491	-0.401404	-2.20645	0.0400292	0.356644	-4.93763
P63313	TMSB10	Thymosin beta-10 OS=Homo sapiens GN=TMSB10 PE=1 SV=2	20.5756	0.985286	1.14096	0.268246	0.999256	-4.57872	1.43847	1.66575	0.112379	0.999047	-4.46985	1.62106	1.87718	0.0761372	0.874532	-4.3329	0.920886	1.06639	0.299785	0.990632	-5.78695	0.955809	1.10683	0.282363	0.746885	-6.19189	0.284433	0.329373	0.745524	0.914923	-6.99077	0.956487	1.10761	0.282033	0.714265	-6.58089
P67775	PPP2CA	Serine/threonine-protein phosphatase 2A catalytic subunit alpha isoform OS=Homo sapiens GN=PPP2CA PE=1 SV=1	20.0288	-0.26569	-1.08162	0.293131	0.999256	-4.58919	-0.128126	-0.521604	0.608051	0.999047	-4.66399	0.290568	1.18291	0.251626	0.905311	-5.24088	-0.0813467	-0.331163	0.744193	0.990632	-6.29466	-0.00973577	-0.0396344	0.968803	0.992111	-6.80837	-0.241681	-0.983884	0.337696	0.750065	-6.554	0.0451066	0.183629	0.856275	0.964511	-7.18559
P67809	YBX1	Nuclease-sensitive element-binding protein 1 OS=Homo sapiens GN=YBX1 PE=1 SV=3	19.6537	-0.07761	-0.527677	0.603911	0.999256	-4.66344	-0.134356	-0.913496	0.372576	0.999047	-4.6164	-0.212039	-1.44167	0.165886	0.874532	-4.93979	-0.463105	-3.14869	0.00534998	0.290928	-2.31362	-0.467625	-3.17942	0.00499606	0.152274	-2.61409	-0.559084	-3.80126	0.00122969	0.0372927	-1.46127	-0.464564	-3.15861	0.00523316	0.0970904	-3.01852
P67870	CSNK2B	Casein kinase II subunit beta OS=Homo sapiens GN=CSNK2B PE=1 SV=1	19.5068	0.115926	0.672024	0.509763	0.999256	-4.64852	0.0226228	0.131145	0.897057	0.999047	-4.68642	0.193747	1.12316	0.275543	0.914881	-5.3033	0.20246	1.17366	0.255219	0.990632	-5.67211	0.235072	1.36272	0.189112	0.685585	-5.88829	0.271576	1.57433	0.132129	0.557134	-5.83099	0.240275	1.39288	0.179949	0.609908	-6.23647
P67936	TPM4	Tropomyosin alpha-4 chain OS=Homo sapiens GN=TPM4 PE=1 SV=3	19.8868	0.154199	0.827808	0.418188	0.999256	-4.62878	0.144822	0.77747	0.446578	0.999047	-4.63556	0.117433	0.630434	0.536017	0.974055	-5.7056	0.0231905	0.124497	0.902246	0.990632	-6.34261	-0.00226773	-0.0121742	0.990415	0.993577	-6.80911	-0.282021	-1.51401	0.146693	0.576401	-5.9173	0.115728	0.621278	0.541895	0.867594	-7.00312
P68032	ACTC1	Actin, alpha cardiac muscle 1 OS=Homo sapiens GN=ACTC1 PE=1 SV=1	20.0527	-0.00811096	-0.0375676	0.970429	0.999256	-4.68783	0.178766	0.827995	0.418086	0.999047	-4.62875	0.242504	1.12321	0.275522	0.914881	-5.30324	0.292565	1.35508	0.191491	0.990632	-5.45677	0.560018	2.59384	0.0179389	0.317861	-3.82343	0.221668	1.0267	0.317622	0.734869	-6.51131	0.359156	1.66351	0.112831	0.511758	-5.85173
P68036	UBE2L3	Ubiquitin-conjugating enzyme E2 L3 OS=Homo sapiens GN=UBE2L3 PE=1 SV=1	19.6325	0.101379	0.344721	0.73414	0.999256	-4.67741	0.114947	0.390858	0.700306	0.999047	-4.67442	0.198978	0.67659	0.506926	0.974055	-5.67688	-0.0995889	-0.338635	0.738647	0.990632	-6.29212	-0.201445	-0.68498	0.501735	0.832584	-6.56807	0.0965514	0.328306	0.746317	0.914923	-6.99114	-0.291465	-0.991077	0.334263	0.737256	-6.70183
P68104	EEF1A1	Elongation factor 1-alpha 1 OS=Homo sapiens GN=EEF1A1 PE=1 SV=1 [P68104,Q5VTE0]	22.0359	0.105894	0.395072	0.697247	0.999256	-4.67413	0.0365089	0.136208	0.893108	0.999047	-4.6863	0.0355283	0.13255	0.895961	0.993149	-5.8887	0.142054	0.529977	0.602346	0.990632	-6.20811	-0.233005	-0.869299	0.395672	0.794112	-6.42376	-0.0540029	-0.201476	0.842496	0.949959	-7.02612	-0.247823	-0.924583	0.366927	0.759437	-6.76542
P68363	TUBA1B	Tubulin alpha-1B chain OS=Homo sapiens GN=TUBA1B PE=1 SV=1	22.2633	-0.310929	-0.568316	0.576563	0.999256	-4.65958	-0.214789	-0.392592	0.699047	0.999047	-4.6743	-0.56013	-1.02381	0.318952	0.921335	-5.40085	-0.0904114	-0.165254	0.870512	0.990632	-6.33658	-0.815326	-1.49025	0.152784	0.631374	-5.71773	0.351646	0.642739	0.528173	0.828786	-6.83372	0.190654	0.348478	0.731363	0.937592	-7.13984
P68366	TUBA4A	Tubulin alpha-4A chain OS=Homo sapiens GN=TUBA4A PE=1 SV=1	20.4137	-0.104337	-0.579328	0.569261	0.999256	-4.65849	-0.132617	-0.736353	0.470626	0.999047	-4.64081	-0.122985	-0.682874	0.503035	0.974055	-5.67283	-0.0355584	-0.197437	0.845609	0.990632	-6.33063	-0.174448	-0.968619	0.345062	0.777375	-6.33292	-0.30832	-1.71194	0.103394	0.505481	-5.62459	-0.260809	-1.44814	0.16409	0.589452	-6.16227
P68371	TUBB4B	Tubulin beta-4B chain OS=Homo sapiens GN=TUBB4B PE=1 SV=1	21.4552	-0.125374	-0.625247	0.539343	0.999256	-4.65372	-0.249604	-1.24479	0.228541	0.999047	-4.55939	-0.243502	-1.21435	0.239683	0.889363	-5.20692	0.00139576	0.0069607	0.99452	0.998954	-6.3505	-0.306089	-1.52648	0.143579	0.620341	-5.66709	-0.225283	-1.1235	0.275403	0.717868	-6.40889	-0.100604	-0.501716	0.621706	0.898288	-7.07227
P68402	PAFAH1B2	Platelet-activating factor acetylhydrolase IB subunit beta OS=Homo sapiens GN=PAFAH1B2 PE=1 SV=1	18.9264	-0.297291	-0.686415	0.501318	0.999256	-4.64286	-0.148023	-0.348247	0.73175	0.999047	-4.67394	0.223312	0.525373	0.605823	0.974055	-5.74377	-0.00353788	-0.00832337	0.993452	0.998517	-6.32946	0.320841	0.754824	0.460251	0.808164	-6.49531	-0.353659	-0.832034	0.416441	0.78937	-6.66993	0.194177	0.45683	0.653333	0.911252	-7.07271
P68431	HIST1H3A	Histone H3.1 OS=Homo sapiens GN=HIST1H3A PE=1 SV=2	16.91	-0.209975	-0.295349	0.770972	0.999256	-4.6802	-0.0515568	-0.0725195	0.942956	0.999388	-4.68749	-0.296545	-0.417119	0.681327	0.976043	-5.81283	0.522553	0.735019	0.471419	0.990632	-6.07851	-0.765265	-1.07642	0.295393	0.754274	-6.22435	0.757083	1.06491	0.300436	0.724611	-6.47186	0.110007	0.154735	0.878683	0.971046	-7.1907
P69905	HBA1	Hemoglobin subunit alpha OS=Homo sapiens GN=HBA1 PE=1 SV=2	18.9901	0.413642	0.875051	0.392615	0.999256	-4.62208	0.181023	0.38295	0.706063	0.999047	-4.67496	0.631146	1.33518	0.197799	0.874532	-5.06956	0.895179	1.89373	0.0737911	0.990632	-4.67849	-0.11459	-0.242413	0.811091	0.942587	-6.77866	0.316149	0.668808	0.511767	0.823312	-6.81625	0.921818	1.95009	0.0662743	0.450663	-5.39049
P78310	CXADR	Coxsackievirus and adenovirus receptor OS=Homo sapiens GN=CXADR PE=1 SV=1	18.24	0.181347	0.310731	0.760351	0.999256	-4.64871	0.597747	0.93862	0.363038	0.999047	-4.60282	-0.392224	-0.67206	0.511932	0.974055	-5.4686	-0.0687027	-0.107881	0.915543	0.990632	-6.02995	-0.115112	-0.19724	0.846331	0.952083	-6.55141	-0.115475	-0.181326	0.858579	0.955525	-6.70507	0.045119	0.0773096	0.939416	0.979472	-6.96064
P78344	EIF4G2	Eukaryotic translation initiation factor 4 gamma 2 OS=Homo sapiens GN=EIF4G2 PE=1 SV=1	18.2612	-0.222188	-0.934402	0.361972	0.999256	-4.61322	-0.270146	-1.13609	0.270229	0.999047	-4.57959	-0.557298	-2.34369	0.0302743	0.734501	-3.5717	-0.479525	-2.01662	0.0582837	0.957431	-4.4758	-0.625475	-2.63041	0.0165951	0.311554	-3.75085	-0.407343	-1.71306	0.103183	0.505481	-5.62286	-0.508038	-2.13653	0.0460392	0.382125	-5.06455
P78347	GTF2I	General transcription factor II-I OS=Homo sapiens GN=GTF2I PE=1 SV=2	18.6546	-0.179906	-0.688629	0.499487	0.999256	-4.64659	-0.165682	-0.634183	0.533621	0.999047	-4.65275	-0.129264	-0.494785	0.626498	0.974055	-5.7787	-0.286175	-1.0954	0.287209	0.990632	-5.75684	0.347344	1.32954	0.199617	0.690638	-5.93063	0.103629	0.396663	0.696093	0.89714	-6.96541	-0.130954	-0.501257	0.622023	0.898288	-7.07251
P78371	CCT2	T-complex protein 1 subunit beta OS=Homo sapiens GN=CCT2 PE=1 SV=4	19.2536	-0.073875	-0.476033	0.639549	0.999256	-4.66795	-0.317758	-2.04756	0.0548715	0.999047	-4.37732	-0.126674	-0.816257	0.4246	0.93506	-5.57837	-0.246957	-1.59134	0.128249	0.990632	-5.13927	-0.269246	-1.73496	0.099152	0.566654	-5.35786	-0.189225	-1.21932	0.237836	0.677157	-6.2996	-0.282554	-1.82071	0.0846456	0.492069	-5.60507
P78417	GSTO1	Glutathione S-transferase omega-1 OS=Homo sapiens GN=GSTO1 PE=1 SV=2	19.6198	-0.045369	-0.239958	0.812966	0.999256	-4.68283	-0.494817	-2.6171	0.0170727	0.999047	-4.22974	-0.397434	-2.10204	0.0492973	0.808598	-3.97827	-0.294762	-1.55901	0.13571	0.990632	-5.18505	-0.370461	-1.95938	0.0651027	0.514151	-4.99379	-0.527736	-2.79121	0.0117419	0.196989	-3.64611	-0.623289	-3.29659	0.00384479	0.0767498	-2.71949
P78527	PRKDC	DNA-dependent protein kinase catalytic subunit OS=Homo sapiens GN=PRKDC PE=1 SV=3	18.5769	0.0426219	0.270982	0.789365	0.999256	-4.68143	-0.095966	-0.610133	0.549096	0.999047	-4.65533	-0.902903	-5.74048	1.6441e-05	0.0102907	2.91336	-0.874148	-5.55766	2.43468e-05	0.00479937	2.78977	-1.4031	-8.92061	3.57158e-08	5.65132e-06	9.0688	-1.28509	-8.17032	1.34535e-07	9.64374e-06	7.68124	-1.28144	-8.14715	1.40322e-07	6.14687e-06	7.55087
P80303	NUCB2	Nucleobindin-2 OS=Homo sapiens GN=NUCB2 PE=1 SV=2	17.4233	0.365095	1.45929	0.161033	0.999256	-4.51579	-0.0490813	-0.196178	0.846581	0.999047	-4.68453	0.0594175	0.237492	0.81485	0.992695	-5.8698	0.136498	0.545584	0.591782	0.990632	-6.19967	0.0873629	0.34919	0.730837	0.929749	-6.74594	0.0281847	0.112654	0.911502	0.973159	-7.04069	0.399313	1.59605	0.127189	0.529228	-5.95253
P80723	BASP1	Brain acid soluble protein 1 OS=Homo sapiens GN=BASP1 PE=1 SV=2	19.1259	0.07549	0.391626	0.699748	0.999256	-4.67437	0.156531	0.812051	0.426949	0.999047	-4.63094	0.323006	1.67569	0.110391	0.874532	-4.62797	0.095612	0.496015	0.625647	0.990632	-6.22566	0.173503	0.900095	0.379482	0.789444	-6.39655	0.0502841	0.260863	0.797041	0.931427	-7.01181	0.161782	0.839292	0.411876	0.790181	-6.84106
P82979	SARNP	SAP domain-containing ribonucleoprotein OS=Homo sapiens GN=SARNP PE=1 SV=3	19.7723	0.339684	1.07594	0.2956	0.999256	-4.59017	0.246923	0.782122	0.443906	0.999047	-4.63495	-0.0136205	-0.0431427	0.966044	0.993903	-5.89636	-0.224335	-0.710576	0.48609	0.990632	-6.09606	0.0101333	0.032097	0.974734	0.993337	-6.80865	0.212708	0.673748	0.50869	0.823312	-6.81287	-0.346128	-1.09635	0.286803	0.716621	-6.59309
P83731	RPL24	60S ribosomal protein L24 OS=Homo sapiens GN=RPL24 PE=1 SV=1	19.9553	0.116325	0.676869	0.506752	0.999256	-4.64796	0.121012	0.704142	0.489996	0.999047	-4.64475	0.0513854	0.299	0.768228	0.982797	-5.85378	-0.0169952	-0.0988909	0.922274	0.990632	-6.34553	-0.141697	-0.8245	0.420018	0.795918	-6.46177	-0.119421	-0.694882	0.495649	0.821048	-6.79812	-0.0693921	-0.403776	0.690944	0.920218	-7.11821
P83881	RPL36A	60S ribosomal protein L36a OS=Homo sapiens GN=RPL36A PE=1 SV=2	19.786	-0.0869029	-0.567947	0.576808	0.999256	-4.65962	-0.150482	-0.98346	0.337899	0.999047	-4.60553	-0.128209	-0.8379	0.412638	0.93506	-5.56157	0.0351658	0.229823	0.820717	0.990632	-6.32358	-0.182581	-1.19324	0.24765	0.717388	-6.09536	-0.121933	-0.796881	0.435493	0.803059	-6.7209	-0.25249	-1.65013	0.115564	0.514817	-5.87198
P84077	ARF1	ADP-ribosylation factor 1 OS=Homo sapiens GN=ARF1 PE=1 SV=2	20.472	0.0305922	0.164365	0.871203	0.999256	-4.68555	0.0619476	0.332829	0.742955	0.999047	-4.67812	0.210088	1.12875	0.273235	0.914881	-5.29757	-0.0210707	-0.113208	0.911069	0.990632	-6.34398	-0.157154	-0.844352	0.409114	0.795918	-6.44516	-0.256697	-1.37917	0.184068	0.626966	-6.10058	-0.182453	-0.980274	0.339428	0.741381	-6.71244
P84085	ARF5	ADP-ribosylation factor 5 OS=Homo sapiens GN=ARF5 PE=1 SV=2	18.6254	-0.299326	-1.32361	0.201543	0.999256	-4.54392	0.0689418	0.304857	0.763832	0.999047	-4.6797	-0.0265644	-0.117466	0.907739	0.993149	-5.89054	-0.200811	-0.887976	0.3858	0.990632	-5.95614	-0.384006	-1.69806	0.106027	0.580572	-5.41472	-0.592398	-2.61955	0.0169838	0.238776	-3.99429	-0.133969	-0.592404	0.560655	0.875604	-7.02112
P84098	RPL19	60S ribosomal protein L19 OS=Homo sapiens GN=RPL19 PE=1 SV=1	18.5862	-0.462507	-1.76469	0.0938958	0.999256	-4.44669	-0.137066	-0.522974	0.607116	0.999047	-4.66387	0.00981673	0.0374555	0.970518	0.993903	-5.89658	-0.3668	-1.39952	0.177981	0.990632	-5.40014	-0.309533	-1.18102	0.252356	0.719469	-6.1094	-0.576586	-2.19995	0.0405555	0.372672	-4.79866	-0.132622	-0.506017	0.618741	0.898288	-7.07003
P84103	SRSF3	Serine/arginine-rich splicing factor 3 OS=Homo sapiens GN=SRSF3 PE=1 SV=1	20.6652	-0.0199214	-0.0878134	0.930956	0.999256	-4.68727	0.0378922	0.167029	0.869135	0.999047	-4.68547	0.0593796	0.261745	0.796371	0.988101	-5.86392	-0.097142	-0.428202	0.673381	0.990632	-6.25731	-0.0691494	-0.304811	0.763867	0.932473	-6.76096	-0.175719	-0.774569	0.44825	0.806065	-6.73864	-0.045214	-0.199303	0.84417	0.964511	-7.18245
P84157	MXRA7	Matrix-remodeling-associated protein 7 OS=Homo sapiens GN=MXRA7 PE=1 SV=1	19.4301	0.300421	1.31249	0.20519	0.999256	-4.54614	0.219359	0.958344	0.350082	0.999047	-4.60951	0.24209	1.05765	0.303647	0.921335	-5.3685	0.318352	1.39083	0.180561	0.990632	-5.41133	0.0860607	0.375985	0.711147	0.925443	-6.7359	0.400097	1.74796	0.0968229	0.495746	-5.56848	0.376054	1.64292	0.11706	0.5153	-5.88283
P84243	H3F3A	Histone H3.3 OS=Homo sapiens GN=H3F3A PE=1 SV=2	20.7899	-0.313115	-0.988073	0.335694	0.999256	-4.60479	-0.250732	-0.791215	0.438711	0.999047	-4.63374	0.0207804	0.0655751	0.94841	0.993903	-5.89517	-0.113951	-0.359585	0.723174	0.990632	-6.2847	-0.034552	-0.109033	0.914334	0.975336	-6.803	0.0970361	0.306209	0.762818	0.915498	-6.99843	0.24265	0.765711	0.453378	0.815754	-6.90085
P98179	RBM3	Putative RNA-binding protein 3 OS=Homo sapiens GN=RBM3 PE=1 SV=1	19.2402	0.550801	1.53048	0.142591	0.999256	-4.50035	0.223435	0.620847	0.542173	0.999047	-4.65419	-0.405567	-1.12692	0.273987	0.914881	-5.29944	0.340442	0.945966	0.356195	0.990632	-5.90421	0.446399	1.24038	0.230128	0.715851	-6.04009	0.168395	0.467909	0.645241	0.871186	-6.93353	-0.0609872	-0.169461	0.867248	0.966537	-7.18821
P99999	CYCS	Cytochrome c OS=Homo sapiens GN=CYCS PE=1 SV=2	20.2932	-0.136248	-0.551569	0.587756	0.999256	-4.6612	-0.301059	-1.21877	0.23804	0.999047	-4.56435	-0.233301	-0.944466	0.356941	0.921335	-5.47299	-0.0293906	-0.118981	0.906555	0.990632	-6.3433	-0.292096	-1.18249	0.251788	0.719328	-6.10772	-0.0321022	-0.129959	0.897983	0.968733	-7.03849	0.0206917	0.0837659	0.93413	0.978293	-7.19956
Q00169	PITPNA	Phosphatidylinositol transfer protein alpha isoform OS=Homo sapiens GN=PITPNA PE=1 SV=2	19.4292	0.889018	1.33075	0.199226	0.999256	-4.54248	0.376667	0.563823	0.579555	0.999047	-4.66002	0.235014	0.351786	0.72892	0.976043	-5.83712	1.19581	1.78997	0.0896176	0.990632	-4.84296	0.503149	0.75315	0.46071	0.808164	-6.51844	0.347049	0.519488	0.609497	0.86699	-6.90726	0.556451	0.832936	0.415362	0.790543	-6.84643
Q00325	SLC25A3	Phosphate carrier protein, mitochondrial OS=Homo sapiens GN=SLC25A3 PE=1 SV=2	19.4976	-0.203022	-0.69437	0.495963	0.999256	-4.64592	-0.125354	-0.428732	0.673002	0.999047	-4.6717	-0.1394	-0.476771	0.639033	0.974055	-5.78712	-0.52443	-1.79364	0.0890109	0.990632	-4.83725	-0.680118	-2.32612	0.0313868	0.38974	-4.3394	-0.412722	-1.41158	0.174449	0.61683	-6.05778	0.281445	0.962589	0.348001	0.745419	-6.72957
Q00341	HDLBP	Vigilin OS=Homo sapiens GN=HDLBP PE=1 SV=2	19.3233	-0.175436	-0.92472	0.366857	0.999256	-4.6147	-0.29744	-1.5678	0.133644	0.999047	-4.49208	-0.119309	-0.628878	0.537014	0.974055	-5.70654	-0.249929	-1.31738	0.203581	0.990632	-5.50363	-0.203922	-1.07487	0.296066	0.754274	-6.22598	-0.217043	-1.14403	0.267003	0.708262	-6.38612	-0.181894	-0.958762	0.349876	0.745419	-6.73324
Q00610	CLTC	Clathrin heavy chain 1 OS=Homo sapiens GN=CLTC PE=1 SV=5	19.7651	-0.144989	-0.998751	0.330627	0.999256	-4.60307	-0.205946	-1.41865	0.172405	0.999047	-4.5244	-0.126101	-0.868642	0.396023	0.930259	-5.53701	-0.162307	-1.11804	0.277666	0.990632	-5.73285	-0.217029	-1.49499	0.151552	0.630602	-5.71116	-0.243168	-1.67506	0.110516	0.522048	-5.68118	-0.230707	-1.58921	0.128728	0.531423	-5.96258
Q00688	FKBP3	Peptidyl-prolyl cis-trans isomerase FKBP3 OS=Homo sapiens GN=FKBP3 PE=1 SV=1	19.6655	0.0412785	0.248511	0.80644	0.999256	-4.68246	-0.187429	-1.12839	0.273383	0.999047	-4.58097	-0.065907	-0.396783	0.696006	0.976043	-5.82083	-0.130139	-0.783482	0.443127	0.990632	-6.04207	0.211914	1.2758	0.217603	0.707632	-5.99737	-0.311657	-1.87629	0.0762664	0.47848	-5.36188	-0.135532	-0.815948	0.424772	0.794621	-6.86059
Q00839	HNRNPU	Heterogeneous nuclear ribonucleoprotein U OS=Homo sapiens GN=HNRNPU PE=1 SV=6	18.9966	0.0551025	0.409297	0.686958	0.999256	-4.67313	0.0271	0.201297	0.842634	0.999047	-4.68435	0.0455309	0.3382	0.738969	0.976043	-5.84166	-0.000172867	-0.00128404	0.998989	0.999509	-6.35052	0.088046	0.653999	0.521051	0.839324	-6.58914	0.0904803	0.672081	0.509727	0.823312	-6.81401	0.183462	1.36274	0.189103	0.61999	-6.27594
Q01081	U2AF1	Splicing factor U2AF 35 kDa subunit OS=Homo sapiens GN=U2AF1 PE=1 SV=3	19.357	0.193799	0.961006	0.348776	0.999256	-4.60909	0.0286282	0.141961	0.888625	0.999047	-4.68616	0.0860308	0.426608	0.674521	0.976043	-5.80896	0.079108	0.39228	0.699274	0.990632	-6.27223	0.0214338	0.106285	0.916484	0.975892	-6.80331	0.292337	1.44964	0.163676	0.604491	-6.0065	-0.0377882	-0.187384	0.853372	0.964511	-7.18486
Q01082	SPTBN1	Spectrin beta chain, non-erythrocytic 1 OS=Homo sapiens GN=SPTBN1 PE=1 SV=2	19.5119	-0.130689	-0.802972	0.43205	0.999256	-4.63217	-0.251745	-1.54675	0.13863	0.999047	-4.49676	-0.23037	-1.41543	0.173335	0.874532	-4.9725	-0.231043	-1.41956	0.172144	0.990632	-5.37411	-0.374625	-2.30175	0.0329928	0.393869	-4.3849	-0.509666	-3.13146	0.00555897	0.116231	-2.93121	-0.404976	-2.48823	0.0224206	0.254368	-4.40321
Q01105	SET	Protein SET OS=Homo sapiens GN=SET PE=1 SV=3	19.7703	0.0083777	0.0453238	0.964328	0.999256	-4.68777	0.0178124	0.0963658	0.924252	0.999047	-4.68713	0.0616388	0.333469	0.742479	0.976043	-5.8432	-0.057163	-0.309255	0.760537	0.990632	-6.30179	0.0964061	0.521562	0.60808	0.881513	-6.66866	-0.0533995	-0.288894	0.775831	0.9236	-7.00379	0.1304	0.705471	0.489188	0.840376	-6.94597
Q01130	SRSF2	Serine/arginine-rich splicing factor 2 OS=Homo sapiens GN=SRSF2 PE=1 SV=4	19.4191	-0.142042	-0.502003	0.621508	0.999256	-4.66574	0.112856	0.398854	0.694505	0.999047	-4.67387	-0.258585	-0.913885	0.372377	0.921335	-5.4994	-0.0964959	-0.341034	0.736869	0.990632	-6.29129	-0.658449	-2.32708	0.0313252	0.38974	-4.3376	-0.121832	-0.430577	0.671684	0.890029	-6.95088	0.177641	0.627814	0.537695	0.867594	-6.99893
Q01469	FABP5	Fatty acid-binding protein, epidermal OS=Homo sapiens GN=FABP5 PE=1 SV=3	19.5718	-0.166272	-0.593039	0.560239	0.999256	-4.6571	0.187917	0.67024	0.510874	0.999047	-4.64873	0.318038	1.13434	0.270943	0.914881	-5.29182	0.118806	0.423743	0.676573	0.990632	-6.25923	0.00415473	0.0148186	0.988333	0.993577	-6.80907	-0.170065	-0.606569	0.551409	0.837914	-6.85686	-0.0725798	-0.258869	0.798556	0.960904	-7.1682
Q01518	CAP1	Adenylyl cyclase-associated protein 1 OS=Homo sapiens GN=CAP1 PE=1 SV=5	20.1341	-0.218576	-1.36109	0.189617	0.999256	-4.53633	-0.291815	-1.81715	0.0852086	0.999047	-4.43415	-0.22713	-1.41435	0.173646	0.874532	-4.97383	-0.0910427	-0.566928	0.577486	0.990632	-6.18774	-0.312651	-1.9469	0.0666814	0.514164	-5.01483	-0.388656	-2.42019	0.0258445	0.295339	-4.38559	-0.273347	-1.70215	0.105245	0.504627	-5.7926
Q01581	HMGCS1	Hydroxymethylglutaryl-CoA synthase, cytoplasmic OS=Homo sapiens GN=HMGCS1 PE=1 SV=2	18.632	0.170345	0.846594	0.407895	0.999256	-4.62615	0.235321	1.16952	0.256845	0.999047	-4.57353	0.291999	1.4512	0.163247	0.874532	-4.92779	0.00101189	0.00502897	0.996041	0.999509	-6.35051	0.0789985	0.392612	0.699032	0.918768	-6.72931	-0.402642	-2.00108	0.0600689	0.442658	-5.15151	-0.0180855	-0.0898826	0.929333	0.978094	-7.19901
Q01650	SLC7A5	Large neutral amino acids transporter small subunit 1 OS=Homo sapiens GN=SLC7A5 PE=1 SV=2	19.4893	-0.168348	-0.599872	0.55577	0.999256	-4.6564	0.0304136	0.108372	0.914851	0.999047	-4.68691	-0.260342	-0.927673	0.365363	0.921335	-5.48759	0.00360446	0.0128437	0.989888	0.998064	-6.35044	-0.235848	-0.840395	0.411273	0.795918	-6.4485	0.0112893	0.0402271	0.968337	0.988393	-7.04647	-0.350426	-1.24867	0.227149	0.656483	-6.41889
Q01813	PFKP	6-phosphofructokinase type C OS=Homo sapiens GN=PFKP PE=1 SV=2	20.1228	0.0906435	0.562752	0.580269	0.999256	-4.66012	0.141144	0.876281	0.391963	0.999047	-4.6219	0.280984	1.74447	0.0974439	0.874532	-4.52986	0.115167	0.715001	0.483414	0.990632	-6.09293	-0.0336563	-0.208952	0.836738	0.952083	-6.78649	-0.144748	-0.898654	0.38023	0.775803	-6.63405	-0.0808625	-0.502028	0.621491	0.898288	-7.07211
Q01844	EWSR1	RNA-binding protein EWS OS=Homo sapiens GN=EWSR1 PE=1 SV=1	19.8395	-0.0621213	-0.289539	0.775345	0.999256	-4.68051	0.0503575	0.23471	0.816978	0.999047	-4.68305	0.0242606	0.113076	0.911172	0.993761	-5.89103	0.0323925	0.150977	0.881606	0.990632	-6.33889	0.126678	0.590431	0.56195	0.859779	-6.62947	-0.153083	-0.7135	0.484321	0.817197	-6.78477	-0.200687	-0.935376	0.361483	0.757436	-6.75537
Q01970	PLCB3	1-phosphatidylinositol 4,5-bisphosphate phosphodiesterase beta-3 OS=Homo sapiens GN=PLCB3 PE=1 SV=2	15.1211	-0.311614	-0.557059	0.584074	0.999256	-4.66068	0.029566	0.0528539	0.958407	0.999388	-4.68771	-0.148242	-0.265006	0.793896	0.987361	-5.86308	-0.991573	-1.77259	0.0925392	0.990632	-4.86988	0.346497	0.619419	0.543093	0.853045	-6.61157	-0.492146	-0.879789	0.390108	0.779721	-6.65088	-1.11669	-1.99626	0.0606321	0.44063	-5.31155
Q01995	TAGLN	Transgelin OS=Homo sapiens GN=TAGLN PE=1 SV=4	20.0238	-0.0529362	-0.285122	0.778676	0.999256	-4.68073	-0.168171	-0.905795	0.376534	0.999047	-4.61755	-0.0492835	-0.265448	0.79356	0.987361	-5.86297	-0.12016	-0.647197	0.525347	0.990632	-6.13894	-0.457229	-2.4627	0.0236519	0.349324	-4.0797	-0.571869	-3.08017	0.00622937	0.123337	-3.04079	-0.46567	-2.50817	0.0215011	0.249132	-4.36414
Q02539	HIST1H1A	Histone H1.1 OS=Homo sapiens GN=HIST1H1A PE=1 SV=3	17.0613	-0.37861	-0.602849	0.55383	0.999256	-4.65609	0.560469	0.892417	0.383477	0.999047	-4.61954	0.238032	0.37901	0.708937	0.976043	-5.82749	0.244688	0.389609	0.701214	0.990632	-6.27329	0.43826	0.697828	0.493846	0.832584	-6.55906	0.472436	0.752245	0.461241	0.813753	-6.75591	0.681375	1.08493	0.291701	0.718459	-6.60536
Q02543	RPL18A	60S ribosomal protein L18a OS=Homo sapiens GN=RPL18A PE=1 SV=2	20.2433	0.0034066	0.0192936	0.984811	0.999256	-4.68792	-0.036508	-0.206767	0.83842	0.999047	-4.68415	-0.0366982	-0.207844	0.837591	0.992695	-5.87622	-0.0988144	-0.559645	0.582345	0.990632	-6.19186	-0.136712	-0.774281	0.448416	0.808164	-6.50216	-0.125685	-0.711829	0.485331	0.817197	-6.78598	-0.188406	-1.06706	0.29949	0.724575	-6.62433
Q02750	MAP2K1	Dual specificity mitogen-activated protein kinase kinase 1 OS=Homo sapiens GN=MAP2K1 PE=1 SV=2	18.6959	-0.00958115	-0.0480859	0.962156	0.999256	-4.68775	-0.0338543	-0.169908	0.866902	0.999047	-4.68538	-0.0200521	-0.100638	0.920906	0.993903	-5.89233	-0.135203	-0.678557	0.505706	0.990632	-6.1182	-0.0648148	-0.325293	0.74856	0.932473	-6.75428	-0.588282	-2.95247	0.00825739	0.14819	-3.31095	-0.284514	-1.42792	0.169756	0.597556	-6.18969
Q02790	FKBP4	Peptidyl-prolyl cis-trans isomerase FKBP4 OS=Homo sapiens GN=FKBP4 PE=1 SV=3	19.6638	-0.0885376	-0.574055	0.572751	0.999256	-4.65901	-0.159661	-1.0352	0.313739	0.999047	-4.59707	-0.0972587	-0.630601	0.535911	0.974055	-5.7055	-0.153119	-0.992784	0.333452	0.990632	-5.86011	-0.273487	-1.77322	0.0924328	0.560736	-5.29797	-0.0951975	-0.617236	0.5445	0.837914	-6.85017	-0.262734	-1.7035	0.104988	0.504627	-5.79051
Q02809	PLOD1	Procollagen-lysine,2-oxoglutarate 5-dioxygenase 1 OS=Homo sapiens GN=PLOD1 PE=1 SV=2	18.4192	-0.276847	-0.920488	0.369007	0.999256	-4.61534	-0.256469	-0.852733	0.404566	0.999047	-4.62529	-0.199599	-0.663645	0.514993	0.974055	-5.68513	-0.110837	-0.368523	0.71661	0.990632	-6.28139	-0.643595	-2.13989	0.0457331	0.453591	-4.68013	-0.156506	-0.520367	0.608896	0.86699	-6.90679	-0.126165	-0.419487	0.679626	0.918397	-7.1115
Q02818	NUCB1	Nucleobindin-1 OS=Homo sapiens GN=NUCB1 PE=1 SV=4	19.2522	0.211028	1.03472	0.313958	0.999256	-4.59715	0.154693	0.758498	0.45758	0.999047	-4.63801	0.223806	1.09737	0.286368	0.921335	-5.32937	0.0765988	0.375583	0.711441	0.990632	-6.27873	0.217773	1.0678	0.299164	0.756061	-6.23341	0.074389	0.364747	0.71938	0.90721	-6.97802	0.114331	0.560592	0.581711	0.882076	-7.04
Q02878	RPL6	60S ribosomal protein L6 OS=Homo sapiens GN=RPL6 PE=1 SV=3	19.3106	-0.0335296	-0.232684	0.818527	0.999256	-4.68314	-0.17395	-1.20715	0.242377	0.999047	-4.56654	-0.254822	-1.76838	0.0932604	0.874532	-4.4951	-0.385177	-2.673	0.0151506	0.519401	-3.27405	-0.32815	-2.27725	0.0346836	0.399241	-4.43037	-0.295801	-2.05276	0.0543158	0.435449	-5.06181	-0.121766	-0.845018	0.408752	0.788549	-6.8362
Q02952	AKAP12	A-kinase anchor protein 12 OS=Homo sapiens GN=AKAP12 PE=1 SV=4	18.1329	0.0596868	0.340891	0.736974	0.999256	-4.67764	-0.0723604	-0.413275	0.684092	0.999047	-4.67284	-0.0306136	-0.174845	0.863075	0.993149	-5.88237	-0.18664	-1.06596	0.299972	0.990632	-5.78738	-0.108549	-0.619962	0.542742	0.853045	-6.61123	-0.269337	-1.53827	0.140682	0.570822	-5.8829	-0.187998	-1.07372	0.296569	0.721421	-6.61729
Q03135	CAV1	Caveolin-1 OS=Homo sapiens GN=CAV1 PE=1 SV=4	19.8567	0.211965	1.12969	0.272848	0.999256	-4.58074	-0.0483589	-0.257734	0.799419	0.999047	-4.68205	0.0717725	0.382519	0.706377	0.976043	-5.8262	-0.102631	-0.546981	0.590841	0.990632	-6.1989	-0.186634	-0.994687	0.332549	0.76896	-6.30761	0.0321665	0.171435	0.865718	0.958061	-7.03197	-0.0947298	-0.504873	0.619529	0.898288	-7.07063
Q03154	ACY1	Aminoacylase-1 OS=Homo sapiens GN=ACY1 PE=1 SV=1	15.9024	0.574425	1.01273	0.324077	0.999256	-4.60079	1.08089	1.90565	0.0721415	0.999047	-4.41263	1.09782	1.9355	0.0681525	0.839661	-4.24336	1.159	2.04335	0.0553246	0.928159	-4.43064	0.7826	1.37975	0.183893	0.683961	-5.86623	0.408438	0.720089	0.480349	0.817197	-6.77996	1.12849	1.98956	0.0614227	0.4423	-5.32307
Q03252	LMNB2	Lamin-B2 OS=Homo sapiens GN=LMNB2 PE=1 SV=3	19.1318	0.00710552	0.0308969	0.975678	0.999256	-4.68787	-0.166896	-0.725711	0.476975	0.999047	-4.64213	-0.0826016	-0.359176	0.723475	0.976043	-5.83458	0.0448347	0.194954	0.847525	0.990632	-6.33113	-0.0109713	-0.0477066	0.962454	0.989433	-6.808	0.247319	1.07541	0.29583	0.720508	-6.46078	0.26533	1.15373	0.2631	0.696156	-6.52976
Q04206	RELA	Transcription factor p65 OS=Homo sapiens GN=RELA PE=1 SV=2	18.2821	-0.0248191	-0.0858151	0.932523	0.999256	-4.6873	0.15688	0.54243	0.59391	0.999047	-4.66207	-0.307166	-1.06206	0.301693	0.921335	-5.36422	0.0511926	0.177004	0.861402	0.990632	-6.33453	-0.278446	-0.96276	0.347918	0.778258	-6.33853	-0.448498	-1.55073	0.137676	0.569856	-5.86507	-0.29379	-1.01581	0.322645	0.731114	-6.67716
Q04323	UBXN1	UBX domain-containing protein 1 OS=Homo sapiens GN=UBXN1 PE=1 SV=2	18.8087	-0.557725	-2.39337	0.0273239	0.999256	-4.28837	-0.357063	-1.53226	0.142152	0.999047	-4.49996	0.00389285	0.0167054	0.986848	0.993903	-5.89713	-0.038541	-0.165391	0.870406	0.990632	-6.33656	0.0838516	0.359833	0.722992	0.926972	-6.74204	-0.263579	-1.1311	0.272271	0.712509	-6.4005	-0.0488891	-0.209798	0.836088	0.964511	-7.18021
Q04446	GBE1	1,4-alpha-glucan-branching enzyme OS=Homo sapiens GN=GBE1 PE=1 SV=3	18.4908	0.0153527	0.0928089	0.92704	0.999256	-4.68719	0.0024023	0.0145222	0.988567	0.999388	-4.68794	0.0650889	0.393471	0.698409	0.976043	-5.82209	-0.0689449	-0.416781	0.68157	0.990632	-6.2622	-0.163687	-0.989512	0.335008	0.772379	-6.31268	-0.184867	-1.11754	0.277874	0.719994	-6.41542	-0.207996	-1.25737	0.224054	0.656074	-6.40836
Q04637	EIF4G1	Eukaryotic translation initiation factor 4 gamma 1 OS=Homo sapiens GN=EIF4G1 PE=1 SV=4	19.4017	-0.069776	-0.479963	0.636804	0.999256	-4.66763	-0.0441239	-0.303511	0.764842	0.999047	-4.67977	-0.105783	-0.727643	0.475819	0.955653	-5.64288	-0.0688028	-0.473268	0.641484	0.990632	-6.23678	-0.280079	-1.92656	0.0693259	0.514164	-5.04891	-0.314418	-2.16276	0.043694	0.388887	-4.86618	-0.257552	-1.7716	0.0927084	0.500614	-5.68383
Q04760	GLO1	Lactoylglutathione lyase OS=Homo sapiens GN=GLO1 PE=1 SV=4	19.5361	0.113502	0.41209	0.684945	0.999256	-4.67293	0.259643	0.942685	0.357828	0.999047	-4.61194	0.602093	2.18602	0.0417067	0.792428	-3.83975	0.280554	1.01861	0.321351	0.990632	-5.83498	0.289886	1.05249	0.305948	0.75773	-6.24933	-0.183712	-0.667004	0.512893	0.823312	-6.81748	0.418368	1.51897	0.145449	0.558775	-6.06382
Q04917	YWHAH	14-3-3 protein eta OS=Homo sapiens GN=YWHAH PE=1 SV=4	20.52	-0.203131	-1.08002	0.293825	0.999256	-4.58946	-0.382676	-2.03464	0.0562732	0.999047	-4.38057	-0.288296	-1.53284	0.142011	0.874532	-4.82252	-0.187392	-0.996344	0.331765	0.990632	-5.85668	-0.303039	-1.61122	0.123832	0.595377	-5.54497	-0.350893	-1.86566	0.0778097	0.47848	-5.37937	-0.33533	-1.78291	0.0907948	0.500614	-5.66583
Q05682	CALD1	Caldesmon OS=Homo sapiens GN=CALD1 PE=1 SV=3	19.9144	-0.0878196	-0.452549	0.656065	0.999256	-4.66986	-0.0845188	-0.43554	0.668142	0.999047	-4.67118	-0.144291	-0.743556	0.466359	0.950427	-5.63181	-0.142503	-0.734343	0.471822	0.990632	-6.07901	-0.119761	-0.617148	0.544557	0.853196	-6.613	-0.286624	-1.47702	0.156265	0.593341	-5.96893	-0.141769	-0.73056	0.474076	0.829765	-6.9276
Q06124	PTPN11	Tyrosine-protein phosphatase non-receptor type 11 OS=Homo sapiens GN=PTPN11 PE=1 SV=2	19.429	0.176141	0.754067	0.460172	0.999256	-4.63858	-0.026035	-0.111457	0.912438	0.999047	-4.68685	-0.124782	-0.534198	0.59948	0.974055	-5.75921	-0.185111	-0.79247	0.437997	0.990632	-6.03507	-0.187572	-0.803004	0.432032	0.801546	-6.47935	-0.0929257	-0.397819	0.695255	0.89714	-6.96494	-0.102425	-0.438488	0.666042	0.914695	-7.10304
Q06210	GFPT1	Glutamine--fructose-6-phosphate aminotransferase [isomerizing] 1 OS=Homo sapiens GN=GFPT1 PE=1 SV=3	19.8331	0.111723	0.390292	0.700718	0.999256	-4.67446	0.158309	0.553036	0.586771	0.999047	-4.66106	0.597062	2.08578	0.0509052	0.808598	-4.00474	0.287459	1.00421	0.328059	0.990632	-5.84906	0.201533	0.704035	0.490061	0.829625	-6.55464	0.0352672	0.123202	0.903257	0.969869	-7.03939	-0.188195	-0.657441	0.518885	0.857738	-6.97942
Q06323	PSME1	Proteasome activator complex subunit 1 OS=Homo sapiens GN=PSME1 PE=1 SV=1	19.4043	-0.178142	-0.819481	0.422804	0.999256	-4.62993	-0.20053	-0.922471	0.367998	0.999047	-4.61504	0.122302	0.562607	0.580366	0.974055	-5.74428	0.00190934	0.00878324	0.993085	0.998517	-6.35049	0.0775242	0.356623	0.725354	0.926972	-6.74323	-0.258934	-1.19114	0.248457	0.691035	-6.33254	-0.230446	-1.06009	0.302566	0.72625	-6.63165
Q06413	MEF2C	Myocyte-specific enhancer factor 2C OS=Homo sapiens GN=MEF2C PE=1 SV=1	21.8979	-0.197414	-0.53493	0.598984	0.999256	-4.66277	0.143466	0.388746	0.701842	0.999047	-4.67457	0.137007	0.371245	0.714615	0.976043	-5.83031	-0.0363973	-0.0986253	0.922482	0.990632	-6.34556	-0.548551	-1.4864	0.153791	0.631374	-5.72306	-0.339138	-0.918958	0.369786	0.773816	-6.61558	-0.0846591	-0.229399	0.821042	0.964511	-7.17571
Q06830	PRDX1	Peroxiredoxin-1 OS=Homo sapiens GN=PRDX1 PE=1 SV=1	21.313	-0.0531369	-0.325741	0.748227	0.999256	-4.67854	0.0531889	0.32606	0.747989	0.999047	-4.67852	0.0897487	0.550179	0.58869	0.974055	-5.7509	0.063396	0.388632	0.701925	0.990632	-6.27368	-0.125981	-0.772294	0.449564	0.808164	-6.50371	-0.0894922	-0.548607	0.589747	0.865145	-6.89124	-0.105826	-0.648736	0.524374	0.858149	-6.98524
Q07020	RPL18	60S ribosomal protein L18 OS=Homo sapiens GN=RPL18 PE=1 SV=2	19.1851	0.16441	0.725318	0.47721	0.999256	-4.64218	0.0141065	0.0622329	0.951036	0.999388	-4.68761	0.126536	0.558234	0.583288	0.974055	-5.74662	-0.0908406	-0.400757	0.693128	0.990632	-6.26883	-0.359352	-1.58534	0.129607	0.602654	-5.58281	-0.139001	-0.613224	0.547093	0.837914	-6.8527	0.000827325	0.00364987	0.997126	0.998694	-7.20323
Q07021	C1QBP	Complement component 1 Q subcomponent-binding protein, mitochondrial OS=Homo sapiens GN=C1QBP PE=1 SV=1	20.8025	-0.0642745	-0.321474	0.751406	0.999256	-4.67878	-0.0309526	-0.154812	0.878624	0.999047	-4.68582	0.265727	1.32905	0.199774	0.874532	-5.07678	0.0963427	0.481865	0.635477	0.990632	-6.23264	0.384907	1.92514	0.069514	0.514164	-5.05128	0.256788	1.28434	0.21466	0.652253	-6.22111	0.106363	0.531983	0.600983	0.892719	-7.05611
Q07065	CKAP4	Cytoskeleton-associated protein 4 OS=Homo sapiens GN=CKAP4 PE=1 SV=2	19.5659	-0.162208	-0.927958	0.365219	0.999256	-4.61421	-0.202541	-1.15869	0.261123	0.999047	-4.57551	-0.196663	-1.12507	0.274754	0.914881	-5.30134	-0.0913329	-0.522496	0.607443	0.990632	-6.21208	-0.0165398	-0.0946206	0.92562	0.980618	-6.80453	0.0823144	0.470903	0.643141	0.869094	-6.93208	0.0199912	0.114365	0.910164	0.974926	-7.19639
Q07157	TJP1	Tight junction protein ZO-1 OS=Homo sapiens GN=TJP1 PE=1 SV=3	16.0238	-0.236975	-0.727545	0.475877	0.999256	-4.64191	0.168075	0.516012	0.611876	0.999047	-4.6645	0.171528	0.526615	0.604634	0.974055	-5.76308	0.0792056	0.243172	0.810512	0.990632	-6.32036	0.0703783	0.216071	0.831265	0.952083	-6.78492	-0.0114694	-0.0352125	0.972282	0.988581	-7.04667	-0.261722	-0.803523	0.431739	0.801003	-6.87077
Q07666	KHDRBS1	KH domain-containing, RNA-binding, signal transduction-associated protein 1 OS=Homo sapiens GN=KHDRBS1 PE=1 SV=1	21.4857	-0.105919	-0.5017	0.621717	0.999256	-4.66577	-0.0135912	-0.0643764	0.949352	0.999388	-4.68759	-0.00838094	-0.0396973	0.968754	0.993903	-5.8965	0.0554012	0.262414	0.795863	0.990632	-6.31541	0.282952	1.34023	0.19618	0.689612	-5.91707	0.465664	2.20567	0.040092	0.372672	-4.78822	-0.0253896	-0.120261	0.905555	0.974926	-7.19567
Q07812	BAX	Apoptosis regulator BAX OS=Homo sapiens GN=BAX PE=1 SV=1	19.9071	0.135381	0.48291	0.634749	0.999256	-4.66738	0.195033	0.69569	0.495154	0.999047	-4.64576	0.221029	0.788421	0.440303	0.941426	-5.59938	0.195858	0.698635	0.493353	0.990632	-6.10443	0.315396	1.12503	0.274768	0.736674	-6.17208	-0.302979	-1.08074	0.293516	0.720508	-6.45514	-0.355244	-1.26717	0.220604	0.656074	-6.39642
Q07954	LRP1	Prolow-density lipoprotein receptor-related protein 1 OS=Homo sapiens GN=LRP1 PE=1 SV=2	19.185	-0.232477	-0.876327	0.391938	0.999256	-4.6219	-0.239906	-0.904329	0.377291	0.999047	-4.61777	-0.480859	-1.81261	0.0859324	0.874532	-4.42996	-0.345822	-1.30358	0.208152	0.990632	-5.52051	-0.823428	-3.10393	0.00590963	0.164825	-2.77481	-0.56743	-2.13894	0.0458195	0.399212	-4.90908	-0.467416	-1.76193	0.0943724	0.504492	-5.69916
Q07955	SRSF1	Serine/arginine-rich splicing factor 1 OS=Homo sapiens GN=SRSF1 PE=1 SV=2	20.2898	0.0600606	0.291735	0.773691	0.999256	-4.68039	0.169026	0.821017	0.421951	0.999047	-4.62971	-0.0775843	-0.376854	0.710512	0.976043	-5.82828	0.0712754	0.346209	0.733039	0.990632	-6.28949	-0.125261	-0.608435	0.550198	0.856527	-6.61845	-0.0124718	-0.0605796	0.952335	0.979622	-7.0454	-0.142804	-0.693647	0.496405	0.842502	-6.95441
Q07960	ARHGAP1	Rho GTPase-activating protein 1 OS=Homo sapiens GN=ARHGAP1 PE=1 SV=1	19.5487	-0.164332	-0.821811	0.421509	0.999256	-4.62961	-0.18217	-0.91102	0.373846	0.999047	-4.61677	-0.169331	-0.846811	0.407776	0.93506	-5.55454	-0.167759	-0.838952	0.412062	0.990632	-5.99769	-0.141662	-0.708439	0.487385	0.829625	-6.55149	-0.508813	-2.54454	0.0199144	0.252816	-4.1433	-0.367652	-1.8386	0.0818641	0.484053	-5.576
Q08170	SRSF4	Serine/arginine-rich splicing factor 4 OS=Homo sapiens GN=SRSF4 PE=1 SV=2	16.6185	0.325905	0.975065	0.341938	0.999256	-4.60687	0.238843	0.714585	0.483666	0.999047	-4.64349	0.168919	0.505382	0.619178	0.974055	-5.7736	0.0349216	0.104481	0.917897	0.990632	-6.34495	0.0675373	0.202063	0.842043	0.952083	-6.78796	-0.102627	-0.307045	0.762192	0.915498	-6.99816	-0.0598326	-0.179011	0.859849	0.964895	-7.18647
Q08211	DHX9	ATP-dependent RNA helicase A OS=Homo sapiens GN=DHX9 PE=1 SV=4	19.0713	-0.0276078	-0.144607	0.886564	0.999256	-4.68609	-0.0351439	-0.18408	0.855926	0.999047	-4.68494	-0.0723933	-0.379189	0.708806	0.976043	-5.82743	-0.130969	-0.686004	0.501104	0.990632	-6.11314	-0.0780007	-0.40856	0.68749	0.913504	-6.72271	-0.032026	-0.167749	0.868577	0.959836	-7.03262	-0.0275819	-0.144471	0.886669	0.973731	-7.19231
Q08380	LGALS3BP	Galectin-3-binding protein OS=Homo sapiens GN=LGALS3BP PE=1 SV=1	17.1897	0.1206	0.277252	0.784619	0.999256	-4.68112	0.180774	0.415589	0.682427	0.999047	-4.67267	0.259409	0.596365	0.558061	0.974055	-5.72556	0.0176784	0.0406416	0.968011	0.996946	-6.34968	-0.131964	-0.303377	0.764942	0.932473	-6.76141	-0.494631	-1.13713	0.269806	0.711153	-6.39382	-0.231284	-0.531706	0.601171	0.892719	-7.05626
Q08945	SSRP1	FACT complex subunit SSRP1 OS=Homo sapiens GN=SSRP1 PE=1 SV=1	18.8372	-0.284143	-0.430486	0.671749	0.999256	-4.67157	-1.59574	-2.41761	0.0259836	0.999047	-4.28204	-0.054851	-0.0831011	0.934652	0.993903	-5.8939	-0.184265	-0.279167	0.783172	0.990632	-6.31079	-0.0552441	-0.0836967	0.934184	0.980618	-6.80554	-0.475217	-0.719969	0.480421	0.817197	-6.78005	-1.0995	-1.66578	0.112372	0.511758	-5.84828
Q08J23	NSUN2	tRNA (cytosine(34)-C(5))-methyltransferase OS=Homo sapiens GN=NSUN2 PE=1 SV=2	18.2788	-0.293083	-1.78933	0.0897235	0.999256	-4.44082	-0.166104	-1.0141	0.32344	0.999047	-4.60056	-0.101797	-0.621493	0.541757	0.974055	-5.71094	-0.165071	-1.00779	0.32638	0.990632	-5.84557	-0.0801082	-0.489078	0.630457	0.885335	-6.68551	-0.37877	-2.31247	0.0322774	0.337095	-4.59035	-0.346453	-2.11517	0.0480331	0.392478	-5.10283
Q09028	RBBP4	Histone-binding protein RBBP4 OS=Homo sapiens GN=RBBP4 PE=1 SV=3	19.2943	0.0013431	0.00725498	0.994288	0.999417	-4.68795	-0.0836435	-0.451814	0.656585	0.999047	-4.66992	0.311705	1.68372	0.108806	0.874532	-4.61665	0.0127982	0.0691318	0.945616	0.996526	-6.34808	0.195883	1.05809	0.303452	0.75773	-6.24352	0.0468902	0.253285	0.802804	0.932269	-7.01384	0.149201	0.805932	0.430382	0.801003	-6.8688
Q09161	NCBP1	Nuclear cap-binding protein subunit 1 OS=Homo sapiens GN=NCBP1 PE=1 SV=1	17.9175	-0.183803	-0.817367	0.423981	0.999256	-4.63022	-0.172973	-0.769204	0.451351	0.999047	-4.63663	-0.0357903	-0.159158	0.875246	0.993149	-5.88492	-0.245212	-1.09045	0.289326	0.990632	-5.76202	-0.13023	-0.579129	0.569394	0.864614	-6.63622	0.0130289	0.057939	0.95441	0.979622	-7.04556	-0.0906324	-0.403039	0.691477	0.920218	-7.11852
Q09666	AHNAK	Neuroblast differentiation-associated protein AHNAK OS=Homo sapiens GN=AHNAK PE=1 SV=2	19.8673	-0.0361932	-0.264147	0.794547	0.999256	-4.68175	0.0265009	0.19341	0.848717	0.999047	-4.68462	0.07737	0.564666	0.578993	0.974055	-5.74316	-0.0144516	-0.105471	0.917122	0.990632	-6.34484	0.0490497	0.357977	0.724358	0.926972	-6.74273	-0.090038	-0.65712	0.519087	0.826035	-6.82417	-0.104582	-0.763266	0.4548	0.815949	-6.90275
[truncated: 565 more rows]
