# Supplementary material for: Analysis of Virus and Host Proteomes During Productive HSV-1 and VZV Infection in Human Epithelial Cells
Source: Front Microbiol. 2020 May 29;11:1179. doi: 10.3389/fmicb.2020.01179 (PMC7273502; doi:10.3389/fmicb.2020.01179)
Supplement: Supplementary file 6 [file Table_6.xlsx]

## Sheet: Sheet1
S6 Table. Combined hierarchical clustering and quantitative protein level analyses of HSV-1 infected ARPE-19 cells
UniProt ID	Gene Name	Direction	Virus Clustera	Statistically significantb	Time (hpi)c
P61163	ACTR1A	Downregulated	Yes	No
P02765	AHSG	Upregulated	No	Yes	12
P02768	ALB	Upregulated	Yes	No
P07355	ANXA2	Downregulated	Yes	No
Q96CW1	AP2M1	Downregulated	No	Yes	12
Q5TG30	ARHGAP40	Upregulated	Yes	No
P23634	ATP2B4	Downregulated	Yes	No
Q9UBB4	ATXN10	Downregulated	No	Yes	12
O95817	BAG3	Upregulated	Yes	No
Q16790	CA9	Downregulated	Yes	No
Q96A33	CCDC47	Upregulated	Yes	Yes	12
Q4VC31	CCDC58	Upregulated	Yes	No
P14209	CD99	Downregulated	Yes	No
Q16543	CDC37	Downregulated	Yes	No
Q9Y281	CFL2	Downregulated	Yes	No
Q8N129	CNPY4	Upregulated	No	Yes	12
Q9P232	CNTN3	Downregulated	Yes	No
Q14019	COTL1	Downregulated	No	Yes	12
O75131	CPNE3	Downregulated	Yes	No
P35222	CTNNB1	Downregulated	No	Yes	12
Q9UBR2	CTSZ	Downregulated	Yes	No
O00622	CYR61	Downregulated	No	Yes	10
Q96PD2	DCBLD2	Downregulated	Yes	Yes	12
Q9H773	DCTPP1	Upregulated	No	Yes	8 and 12
Q9NR30	DDX21	Upregulated	Yes	No
O00571	DDX3X	Downregulated	No	Yes	12
Q14204	DYNC1H1	Downregulated	Yes	No
P60228	EIF3E	Downregulated	Yes	No
P62495	ETF1	Downregulated	Yes	No
Q01844	EWSR1	Downregulated	Yes	No
Q9NZB2	FAM120A	Downregulated	Yes	No
P22570	FDXR	Upregulated	Yes	No
P21333	FLNA	Downregulated	Yes	No
O75369	FLNB	Downregulated	Yes	No
Q96I24	FUBP3	Downregulated	Yes	No
Q9UN86	G3BP2	Downregulated	Yes	No
Q04446	GBE1	Downregulated	Yes	No
O75223	GGCT	Downregulated	Yes	Yes	12
P35052	GPC1	Downregulated	Yes	No
Q13098	GPS1	Downregulated	Yes	No
Q12849	GRSF1	Downregulated	Yes	No
P28161	GSTM2	Upregulated	Yes	No
P40939	HADHA	Upregulated	Yes	No
Q31612	HLA-B	Downregulated	Yes	No
Q14116	IL18	Downregulated	Yes	No
P08648	ITGA5	Downregulated	Yes	No
Q9P2J5	LARS	Downregulated	Yes	No
P28300	LOX	Downregulated	Yes	Yes	>10
P42704	LRPPRC	Downregulated	Yes	No
Q16706	MAN2A1	Downregulated	Yes	No
P46821	MAP1B	Downregulated	Yes	No
P08582	MFI2	Downregulated	Yes	No
Q86UE4	MTDH	Upregulated	Yes	No
Q9UJ70	NAGK	Upregulated	Yes	Yes	8
Q15003	NCAPH	Downregulated	No	Yes	10
Q92597	NDRG1	Downregulated	Yes	Yes	12
O00567	NOP56	Upregulated	Yes	No
P55786	NPEPPS	Downregulated	Yes	No
O43252	PAPSS1	Downregulated	No	Yes	12
Q15366	PCBP2	Downregulated	Yes	No
Q8WUM4	PDCD6IP	Downregulated	Yes	Yes	12
Q15121	PEA15	Downregulated	Yes	No
P35080	PFN2	Downregulated	Yes	No
Q99623	PHB2	Upregulated	Yes	No
O43175	PHGDH	Downregulated	Yes	No
P48739	PITPNB	Downregulated	Yes	No
Q9Y263	PLAA	Upregulated	Yes	Yes	> 6 hrs
P30405	PPIF	Upregulated	No	Yes	12
P30153	PPP2R1A	Downregulated	Yes	No
P78527	PRKDC	Downregulated	Yes	Yes	> 4hrs
P49721	PSMB2	Downregulated	Yes	No
Q13200	PSMD2	Downregulated	Yes	No
P55036	PSMD4	Downregulated	Yes	No
P20337	RAB3B	Upregulated	Yes	No
Q6NUM9	RETSAT	Downregulated	No	Yes	6 hrs
Q02543	RPL18A	Downregulated	Yes	No
Q9NVA2	SEPT11	Downregulated	Yes	No
Q15019	SEPT2	Downregulated	Yes	No
P35237	SERPINB6	Downregulated	Yes	No
P05121	SERPINE1	Downregulated	Yes	Yes	>10
P09486	SPARC	Downregulated	No	Yes	> 6 hrs
Q13813	SPTAN1	Downregulated	Yes	No
O75494	SRSF10	Downregulated	No	Yes	8
P42224	STAT1	Downregulated	No	Yes	>10
Q13428	TCOF1	Downregulated	Yes	No
Q15582	TGFBI	Downregulated	Yes	Yes	12
P07996	THBS1	Downregulated	No	Yes	>10
Q9UM00	TMCO1	Downregulated	No	Yes	8 and 12
Q9HC07	TMEM165	Downregulated	No	Yes	>10
P42167	TMPO-alpha	Upregulated	Yes	No
P09493	TPM1	Downregulated	Yes	No
P07951	TPM2	Downregulated	Yes	No
Q9BVA1	TUBB2B	Downregulated	No	Yes	8
P40222	TXLNA	Downregulated	Yes	No
Q9BRA2	TXNDC17	Downregulated	Yes	Yes	12
P63279	UBE2I	Downregulated	Yes	No
P61960	UFM1	Downregulated	Yes	No
P26640	VARS	Downregulated	Yes	No
P67809	YBX1	Downregulated	No	Yes	10
P16989	YBX3	Downregulated	Yes	No
a Hierarchical cluster analysis to identify host proteins that cluster with virus proteins (Figure 5)
b Statistical analysis of host protein abundance compared to mock-infected cells (significant: adjusted p-value < 0.05)
c Time point(s) at which specific host protein expression was significantly different from mock-infected cells
