# Supplementary material for: Analysis of Virus and Host Proteomes During Productive HSV-1 and VZV Infection in Human Epithelial Cells
Source: Front Microbiol. 2020 May 29;11:1179. doi: 10.3389/fmicb.2020.01179 (PMC7273502; doi:10.3389/fmicb.2020.01179)
Supplement: Supplementary file 7 [file Table_7.xlsx]

## Sheet: Sheet1
S7 Table. Quantification of host proteins in VZV-infected ARPE-19 cells by mass-spectrometry
Protein	geneName	Description	AveExpr	tp.00.vs.mock_logFC	tp.00.vs.mock_adj.P.Val	tp.03.vs.mock_logFC	tp.03.vs.mock_adj.P.Val	tp.06.vs.mock_logFC	tp.06.vs.mock_adj.P.Val	tp.09.vs.mock_logFC	tp.09.vs.mock_adj.P.Val	tp.12.vs.mock_logFC	tp.12.vs.mock_adj.P.Val	tp.15.vs.mock_logFC	tp.15.vs.mock_adj.P.Val	tp.18.vs.mock_logFC	tp.18.vs.mock_adj.P.Val	tp.24.vs.mock_logFC	tp.24.vs.mock_adj.P.Val
A0AVT1	UBA6	Ubiquitin-like modifier-activating enzyme 6 OS=Homo sapiens GN=UBA6 PE=1 SV=1	17.5187	-0.15077	0.977702	-0.661653	0.117464	-0.47624	0.24896	-0.241537	0.730162	-0.207566	0.761935	0.215376	0.771158	0.115458	0.97748	-0.238349	0.531676
A0FGR8	ESYT2	Extended synaptotagmin-2 OS=Homo sapiens GN=ESYT2 PE=1 SV=1	18.0798	-0.132714	0.977702	-0.197232	0.467887	-0.14159	0.693625	-0.176659	0.749833	-0.229168	0.692664	-0.29017	0.612149	-0.163126	0.959422	-0.0334939	0.925449
A0MZ66	KIAA1598	Shootin-1 OS=Homo sapiens GN=KIAA1598 PE=1 SV=4	17.3864	0.262978	0.977702	-0.119552	0.747658	-0.221877	0.528211	0.121697	0.828269	0.150879	0.795931	0.417811	0.411396	0.155203	0.96936	-0.384883	0.254364
A1A4S6	ARHGAP10	Rho GTPase-activating protein 10 OS=Homo sapiens GN=ARHGAP10 PE=1 SV=1	18.9939	-0.20527	0.977702	-1.05007	0.166135	-0.480761	0.574289	-0.417411	0.762476	-0.227056	0.872188	0.0281904	0.98471	-0.136809	0.989879	-0.197043	0.805289
A1IGU5	ARHGEF37	Rho guanine nucleotide exchange factor 37 OS=Homo sapiens GN=ARHGEF37 PE=2 SV=2	17.4499	-0.077651	0.990235	-0.436039	0.62116	-0.0096069	0.992947	-0.172777	0.922561	-0.424107	0.819889	-0.314476	0.882767	-0.19329	0.987324	0.219559	0.833702
A1L0T0	ILVBL	Acetolactate synthase-like protein OS=Homo sapiens GN=ILVBL PE=1 SV=2	17.9355	0.221289	0.977702	0.352129	0.35546	0.461954	0.313601	0.335555	0.706393	0.166823	0.833021	0.0141597	0.98606	0.153488	0.97748	0.350017	0.417892
A2RTY3	HEATR9	Protein HEATR9 OS=Homo sapiens GN=HEATR9 PE=2 SV=2	17.1186	0.923817	0.977702	0.936103	0.332215	1.39332	0.248771	1.45028	0.616004	1.06702	0.583514	1.23872	0.525627	2.20139	0.239627	1.31599	0.268421
A3KMH1	VWA8	von Willebrand factor A domain-containing protein 8 OS=Homo sapiens GN=VWA8 PE=1 SV=2	18.1905	-0.182993	0.977702	-0.426208	0.227399	-0.299113	0.473632	-0.43367	0.662096	-0.490178	0.46958	-0.442471	0.513451	-0.186248	0.96936	-0.40093	0.324167
A4D1B5	GSAP	Gamma-secretase-activating protein OS=Homo sapiens GN=GSAP PE=1 SV=2	17.5444	0.383346	0.977702	0.000196521	0.999524	0.412777	0.480815	0.582625	0.669963	0.192584	0.844392	0.474422	0.633119	0.693245	0.580523	0.632255	0.277181
A4D1E9	GTPBP10	GTP-binding protein 10 OS=Homo sapiens GN=GTPBP10 PE=1 SV=1	21.4035	0.131341	0.977702	-0.897494	0.152302	-0.701063	0.2855	-0.231412	0.83153	0.0116214	0.990544	0.80794	0.429056	0.690037	0.684876	-0.283644	0.646658
A4UGR9	XIRP2	Xin actin-binding repeat-containing protein 2 OS=Homo sapiens GN=XIRP2 PE=1 SV=2	18.3942	-0.44313	0.977702	-0.665273	0.171185	-0.958745	0.147688	-0.306819	0.731139	0.0466223	0.96188	0.295356	0.761952	-0.0899805	0.989669	-0.486981	0.354503
A5PKW4	PSD	PH and SEC7 domain-containing protein 1 OS=Homo sapiens GN=PSD PE=1 SV=2	19.8688	-0.473206	0.977702	-0.947032	0.158856	-0.826066	0.24896	-0.796502	0.648856	-0.911208	0.413706	-0.225593	0.872472	-0.211313	0.97748	-0.995737	0.178014
A5YKK6	CNOT1	CCR4-NOT transcription complex subunit 1 OS=Homo sapiens GN=CNOT1 PE=1 SV=2	17.8665	-0.275576	0.977702	0.704531	0.348819	0.603858	0.519081	0.390213	0.790886	0.493647	0.746695	-0.191545	0.914164	0.34189	0.975877	0.61155	0.47151
A6NHQ2	FBLL1	rRNA/tRNA 2'-O-methyltransferase fibrillarin-like protein 1 OS=Homo sapiens GN=FBLL1 PE=3 SV=1	21.0542	-0.23409	0.977702	-0.283136	0.469359	-0.23588	0.640189	-0.174523	0.822839	-0.242128	0.761414	-0.305718	0.729676	-0.26628	0.925996	-0.17561	0.698309
A6NHR9	SMCHD1	Structural maintenance of chromosomes flexible hinge domain-containing protein 1 OS=Homo sapiens GN=SMCHD1 PE=1 SV=2	17.117	-0.0294893	0.993795	-0.530023	0.456507	-1.2001	0.195736	-1.30053	0.428058	-0.875201	0.546415	-1.74794	0.0732009	-0.980358	0.630738	-0.369684	0.649775
A6PVC2	TTLL8	Protein monoglycylase TTLL8 OS=Homo sapiens GN=TTLL8 PE=2 SV=4	18.7198	-0.34381	0.977702	-0.326769	0.631578	-0.145239	0.88039	-0.164569	0.9074	-0.32511	0.819889	-0.41376	0.776972	-0.755728	0.779831	-0.0165396	0.986638
A6PVS8	LRRIQ3	Leucine-rich repeat and IQ domain-containing protein 3 OS=Homo sapiens GN=LRRIQ3 PE=2 SV=1	19.5472	1.30922	0.977702	2.44699	0.164943	1.7264	0.356876	1.15479	0.725741	1.31058	0.691014	0.492062	0.891925	0.826699	0.9706	1.55104	0.389683
A8K2U0	A2ML1	Alpha-2-macroglobulin-like protein 1 OS=Homo sapiens GN=A2ML1 PE=1 SV=3	17.8432	-0.0691108	0.977702	-0.327308	0.242873	0.0647581	0.865958	0.000300126	0.998899	-0.188481	0.733889	-0.234307	0.691125	0.0384123	0.992473	-0.0794105	0.802937
A8MU46	SMTNL1	Smoothelin-like protein 1 OS=Homo sapiens GN=SMTNL1 PE=1 SV=1	18.8449	0.289476	0.977702	0.473517	0.528989	0.282108	0.780192	-0.264974	0.865654	0.120665	0.941947	-0.50762	0.761952	0.00406666	0.999806	0.196367	0.825752
B0YJ81	PTPLA	Very-long-chain (3R)-3-hydroxyacyl-CoA dehydratase 1 OS=Homo sapiens GN=PTPLA PE=1 SV=1	16.8997	-0.550586	0.798356	-0.410953	0.235258	0.0241725	0.959395	-0.162476	0.806292	-0.0288999	0.966406	-0.449686	0.494472	-0.285583	0.901855	-0.0304453	0.944281
C9J069	C9orf172	Uncharacterized protein C9orf172 OS=Homo sapiens GN=C9orf172 PE=3 SV=1	18.148	-0.423652	0.977702	-0.148473	0.847835	-0.327342	0.739601	-0.396368	0.786306	-0.590844	0.701354	-0.524645	0.75208	-0.639352	0.899599	-0.430772	0.611098
E9PAV3	NACA	Nascent polypeptide-associated complex subunit alpha, muscle-specific form OS=Homo sapiens GN=NACA PE=1 SV=1	19.9478	-0.0677898	0.985157	-0.824527	0.165317	-0.773346	0.239758	-0.374999	0.730162	-0.210212	0.845479	0.397739	0.740036	0.176079	0.97748	-0.63824	0.314659
O00115	DNASE2	Deoxyribonuclease-2-alpha OS=Homo sapiens GN=DNASE2 PE=1 SV=2	19.5838	-0.251835	0.977702	-0.575127	0.165317	-0.289104	0.527294	-0.215693	0.769112	-0.312945	0.689188	-0.280126	0.735628	-0.17381	0.972914	-0.481682	0.278968
O00116	AGPS	Alkyldihydroxyacetonephosphate synthase, peroxisomal OS=Homo sapiens GN=AGPS PE=1 SV=1	18.3751	-0.108665	0.977702	-0.00646592	0.97803	0.164548	0.49286	0.0905452	0.812776	0.0207879	0.961844	0.0511079	0.913885	0.0966839	0.972877	0.0323162	0.894602
O00139	KIF2A	Kinesin-like protein KIF2A OS=Homo sapiens GN=KIF2A PE=1 SV=3	18.4119	0.376984	0.977702	0.815278	0.103174	0.611351	0.217357	0.523926	0.661129	0.306249	0.711255	0.110971	0.908723	0.134858	0.97748	0.513954	0.283011
O00148	DDX39A	ATP-dependent RNA helicase DDX39A OS=Homo sapiens GN=DDX39A PE=1 SV=2	19.0707	-0.0829492	0.977702	-0.137406	0.583133	-0.324566	0.284667	0.029943	0.949516	0.202101	0.696303	0.316663	0.535854	0.230121	0.86487	-0.0799371	0.781545
O00151	PDLIM1	PDZ and LIM domain protein 1 OS=Homo sapiens GN=PDLIM1 PE=1 SV=4	19.5622	-0.244837	0.977702	-0.532191	0.204652	-0.673537	0.195189	-0.442953	0.681353	-0.475235	0.551132	-0.125589	0.891203	-0.299069	0.912513	-0.651178	0.190032
O00154	ACOT7	Cytosolic acyl coenzyme A thioester hydrolase OS=Homo sapiens GN=ACOT7 PE=1 SV=3	18.4588	-0.084826	0.977702	-0.431807	0.171185	-0.453289	0.208892	-0.258788	0.703785	-0.123761	0.833319	0.297417	0.614111	0.0765267	0.98462	-0.302383	0.367643
O00159	MYO1C	Unconventional myosin-Ic OS=Homo sapiens GN=MYO1C PE=1 SV=4	19.4393	-0.136375	0.977702	-0.076814	0.756526	-0.108201	0.739326	-0.328019	0.654161	-0.340176	0.493358	-0.539642	0.126047	-0.491003	0.2274	-0.472682	0.125501
O00161	SNAP23	Synaptosomal-associated protein 23 OS=Homo sapiens GN=SNAP23 PE=1 SV=1	17.6864	0.472241	0.977702	0.904622	0.147879	0.666899	0.298524	0.389551	0.726314	0.441837	0.694418	0.0392808	0.978177	0.185404	0.97748	0.522049	0.393512
O00170	AIP	AH receptor-interacting protein OS=Homo sapiens GN=AIP PE=1 SV=2	17.287	0.0450728	0.985157	-0.378821	0.292526	-0.476635	0.274455	-0.0963282	0.901406	0.00193133	0.996931	0.388102	0.600777	0.377275	0.798916	-0.303834	0.451229
O00186	STXBP3	Syntaxin-binding protein 3 OS=Homo sapiens GN=STXBP3 PE=1 SV=2	16.9181	-0.740559	0.977702	-1.92104	0.107273	1.24187	0.27811	1.18094	0.662096	1.38704	0.438245	1.27779	0.482459	1.06488	0.758146	1.96612	0.0859785
O00193	SMAP	Small acidic protein OS=Homo sapiens GN=SMAP PE=1 SV=1	18.0493	0.0855036	0.985157	-0.800945	0.134775	-0.602396	0.26062	-0.27166	0.758614	-0.302672	0.733889	0.0698895	0.94618	0.236452	0.970196	0.00516586	0.99248
O00203	AP3B1	AP-3 complex subunit beta-1 OS=Homo sapiens GN=AP3B1 PE=1 SV=3	18.5204	-0.0636106	0.990235	0.729532	0.308703	0.424718	0.642791	-0.149376	0.919033	0.0821847	0.958601	0.0777892	0.964731	-0.116158	0.992103	0.26289	0.753192
O00217	NDUFS8	NADH dehydrogenase [ubiquinone] iron-sulfur protein 8, mitochondrial OS=Homo sapiens GN=NDUFS8 PE=1 SV=1	18.4988	-0.255893	0.977702	0.119311	0.773809	-0.0502277	0.934759	-0.125259	0.879976	-0.141403	0.8646	-0.201267	0.831929	-0.230722	0.963618	-0.158695	0.735793
O00231	PSMD11	26S proteasome non-ATPase regulatory subunit 11 OS=Homo sapiens GN=PSMD11 PE=1 SV=3	18.8767	-0.0484581	0.985157	-0.484159	0.197154	-0.327501	0.442587	-0.130864	0.856703	-0.00312899	0.995266	0.372553	0.612132	0.268448	0.912513	-0.282031	0.473846
O00232	PSMD12	26S proteasome non-ATPase regulatory subunit 12 OS=Homo sapiens GN=PSMD12 PE=1 SV=3	18.8348	-0.0984268	0.977702	-0.437279	0.263694	-0.414651	0.369619	-0.117697	0.879976	-0.0291565	0.971179	0.336736	0.685256	0.285941	0.914911	-0.238771	0.581654
O00233	PSMD9	26S proteasome non-ATPase regulatory subunit 9 OS=Homo sapiens GN=PSMD9 PE=1 SV=3	17.1348	0.145489	0.977702	0.227145	0.654466	0.243536	0.713635	0.372056	0.725741	0.271007	0.795928	0.365847	0.746412	0.199324	0.97748	0.507064	0.385774
O00244	ATOX1	Copper transport protein ATOX1 OS=Homo sapiens GN=ATOX1 PE=1 SV=1	18.6046	-0.005719	0.997789	-0.652927	0.23689	-0.802687	0.228364	-0.411184	0.722514	-0.67789	0.542128	0.0680267	0.955426	0.0665985	0.992473	-0.678373	0.290707
O00255	MEN1	Menin OS=Homo sapiens GN=MEN1 PE=1 SV=4	17.0906	-0.210403	0.977702	-0.32239	0.237842	-0.111808	0.741697	-0.3654	0.641638	-0.0166135	0.975167	-0.082549	0.891203	-0.192866	0.914911	-0.234991	0.417892
O00264	PGRMC1	Membrane-associated progesterone receptor component 1 OS=Homo sapiens GN=PGRMC1 PE=1 SV=3	18.81	-0.0111123	0.99342	-0.00245218	0.994231	-0.126198	0.7092	-0.270701	0.68687	-0.100306	0.84696	-0.0320552	0.956343	0.161471	0.934149	0.248751	0.395887
O00267	SUPT5H	Transcription elongation factor SPT5 OS=Homo sapiens GN=SUPT5H PE=1 SV=1	17.996	-0.117008	0.977702	-0.399639	0.274617	-0.310115	0.482103	-0.0500257	0.94196	-0.0157903	0.984157	0.298857	0.711873	0.0966219	0.98462	-0.37546	0.374995
O00273	DFFA	DNA fragmentation factor subunit alpha OS=Homo sapiens GN=DFFA PE=1 SV=1	18.0539	-0.224228	0.977702	-0.505895	0.168923	-0.69482	0.159618	-0.275842	0.707495	-0.095933	0.890497	0.135478	0.860544	0.024412	0.995774	-0.360621	0.360317
O00294	TULP1	Tubby-related protein 1 OS=Homo sapiens GN=TULP1 PE=1 SV=3	18.0698	1.15889	0.977702	2.01904	0.177772	1.79874	0.282205	1.32776	0.703785	1.50671	0.587847	0.465836	0.887695	0.278016	0.989669	2.19698	0.205068
O00299	CLIC1	Chloride intracellular channel protein 1 OS=Homo sapiens GN=CLIC1 PE=1 SV=4	19.0227	0.195453	0.977702	0.21337	0.668109	0.0922302	0.898015	0.0693582	0.941915	0.420285	0.689657	0.377547	0.735628	0.236034	0.972914	0.295649	0.600391
O00300	TNFRSF11B	Tumor necrosis factor receptor superfamily member 11B OS=Homo sapiens GN=TNFRSF11B PE=1 SV=3	19.5805	-0.201842	0.977702	-0.387214	0.409702	-0.385276	0.512372	-0.139238	0.889121	-0.0845514	0.934624	0.394884	0.711873	0.630105	0.657909	-0.00570996	0.99248
O00303	EIF3F	Eukaryotic translation initiation factor 3 subunit F OS=Homo sapiens GN=EIF3F PE=1 SV=1	18.1255	-0.0599905	0.977702	-0.270043	0.214591	-0.25283	0.31024	-0.0421403	0.920208	-0.179957	0.684672	-0.0148279	0.978177	0.133958	0.931297	0.00137568	0.995827
O00308	WWP2	NEDD4-like E3 ubiquitin-protein ligase WWP2 OS=Homo sapiens GN=WWP2 PE=1 SV=2	18.011	-0.331816	0.977702	-0.180724	0.548792	-0.225538	0.548055	-0.0195461	0.972937	-0.239551	0.701354	-0.294854	0.643961	-0.170428	0.963618	-0.600463	0.110199
O00330	PDHX	Pyruvate dehydrogenase protein X component, mitochondrial OS=Homo sapiens GN=PDHX PE=1 SV=3	17.8417	-0.139285	0.977702	-0.55018	0.149105	-0.415196	0.294106	-0.144392	0.822839	-0.340155	0.611096	-0.238743	0.744876	-0.298438	0.866778	-0.189833	0.611098
O00339	MATN2	Matrilin-2 OS=Homo sapiens GN=MATN2 PE=1 SV=4	18.3842	1.88687	0.277057	2.78881	0.00714094	2.51519	0.0220885	2.07243	0.109209	2.24415	0.026184	1.50043	0.196458	1.5842	0.196814	2.32676	0.00984274
O00370	NA	LINE-1 retrotransposable element ORF2 protein OS=Homo sapiens PE=1 SV=1	19.2063	0.380163	0.977702	-0.0546248	0.965763	-0.203272	0.897249	0.603616	0.780362	1.33947	0.544928	2.10017	0.21186	0.744887	0.925996	0.751166	0.539426
O00391	QSOX1	Sulfhydryl oxidase 1 OS=Homo sapiens GN=QSOX1 PE=1 SV=3	16.3793	-0.399157	0.977702	-0.442506	0.401081	-0.0874076	0.915126	-0.0162823	0.986347	-0.669768	0.542513	-0.763575	0.467589	-0.898497	0.419706	-1.36083	0.0335228
O00399	DCTN6	Dynactin subunit 6 OS=Homo sapiens GN=DCTN6 PE=1 SV=1	17.1638	-0.307827	0.977702	-0.547255	0.224931	-0.684583	0.209223	-0.113652	0.901406	-0.157576	0.85749	0.0632215	0.950928	-0.107684	0.9856	-0.0638307	0.908441
O00410	IPO5	Importin-5 OS=Homo sapiens GN=IPO5 PE=1 SV=4	18.2232	-0.00685354	0.99523	-0.536383	0.150436	-0.534448	0.195736	-0.288593	0.703785	-0.126666	0.846499	0.297164	0.661329	0.292928	0.866778	-0.203163	0.575549
O00422	SAP18	Histone deacetylase complex subunit SAP18 OS=Homo sapiens GN=SAP18 PE=1 SV=1	18.6481	-0.0739898	0.977702	-0.278858	0.394	-0.13625	0.754257	-0.0400456	0.94867	-0.0435034	0.951553	-0.0325505	0.968341	-0.276029	0.901966	-0.0683802	0.864374
O00429	DNM1L	Dynamin-1-like protein OS=Homo sapiens GN=DNM1L PE=1 SV=2	17.8928	0.0831311	0.977702	-0.0015616	0.997228	-0.0206311	0.962206	0.11976	0.851506	0.300978	0.651059	0.679385	0.135912	0.489534	0.497104	0.0881845	0.811728
O00461	GOLIM4	Golgi integral membrane protein 4 OS=Homo sapiens GN=GOLIM4 PE=1 SV=1	17.0088	-0.108376	0.977702	-0.169232	0.422283	-0.109228	0.69636	0.0205901	0.958721	-0.0155768	0.972739	-0.0739669	0.883136	0.0682741	0.97748	0.0401046	0.876195
O00462	MANBA	Beta-mannosidase OS=Homo sapiens GN=MANBA PE=1 SV=3	17.9661	-0.117258	0.977702	0.0480289	0.871576	0.214736	0.540954	0.318201	0.678357	0.230299	0.696303	-0.0761739	0.912415	0.0831545	0.979499	-0.240067	0.449543
O00468	AGRN	Agrin OS=Homo sapiens GN=AGRN PE=1 SV=5	17.6136	0.0399468	0.990235	0.250306	0.576038	0.559784	0.30014	0.282067	0.754572	0.175158	0.848946	-0.0589361	0.953987	0.258991	0.963618	0.175206	0.734409
O00469	PLOD2	Procollagen-lysine,2-oxoglutarate 5-dioxygenase 2 OS=Homo sapiens GN=PLOD2 PE=1 SV=2	19.1533	-0.123352	0.977702	-0.0887453	0.682108	-0.191196	0.470109	-0.277323	0.662096	-0.279464	0.542067	-0.292765	0.493129	-0.319067	0.556939	-0.376328	0.166263
O00471	EXOC5	Exocyst complex component 5 OS=Homo sapiens GN=EXOC5 PE=1 SV=1	18.9627	-0.145877	0.977702	-0.331673	0.20308	-0.216828	0.470109	-0.245631	0.693653	-0.017642	0.972739	0.0823708	0.888433	0.0763323	0.97748	-0.322749	0.277521
O00483	NDUFA4	Cytochrome c oxidase subunit NDUFA4 OS=Homo sapiens GN=NDUFA4 PE=1 SV=1	18.3935	0.185445	0.977702	0.299731	0.297023	0.270425	0.439014	0.00735567	0.987655	0.140527	0.818642	-0.150853	0.821817	0.122124	0.97748	-0.0544083	0.874845
O00487	PSMD14	26S proteasome non-ATPase regulatory subunit 14 OS=Homo sapiens GN=PSMD14 PE=1 SV=1	18.0966	-0.0423552	0.985157	-0.19713	0.520015	-0.210929	0.588431	0.0682059	0.91475	0.0886688	0.891395	0.25642	0.711873	0.242254	0.905834	-0.301589	0.395244
O00499	BIN1	Myc box-dependent-interacting protein 1 OS=Homo sapiens GN=BIN1 PE=1 SV=1	17.5349	-0.108843	0.977702	-0.166545	0.67023	-0.260735	0.598771	-0.0342625	0.963536	-0.122558	0.882009	0.466201	0.54998	0.267762	0.925996	-0.270177	0.539426
O00505	KPNA3	Importin subunit alpha-4 OS=Homo sapiens GN=KPNA3 PE=1 SV=2	18.2111	-0.227944	0.977702	-0.451799	0.196391	-0.456938	0.24908	-0.225762	0.733067	-0.0447559	0.951254	0.230219	0.75208	0.201186	0.938141	-0.166086	0.653732
O00507	USP9Y	Probable ubiquitin carboxyl-terminal hydrolase FAF-Y OS=Homo sapiens GN=USP9Y PE=2 SV=2	17.3721	0.507043	0.977702	0.946769	0.21403	0.851459	0.327812	0.800207	0.68497	0.82375	0.578849	0.457948	0.772066	0.367192	0.972467	0.819616	0.346775
O00541	PES1	Pescadillo homolog OS=Homo sapiens GN=PES1 PE=1 SV=1	18.4572	-0.161252	0.977702	-0.310874	0.226278	-0.16209	0.603849	-0.0100463	0.984699	-0.117505	0.820185	-0.135845	0.805271	-0.0677554	0.982289	-0.225131	0.417892
O00560	SDCBP	Syntenin-1 OS=Homo sapiens GN=SDCBP PE=1 SV=1	17.9501	-0.125879	0.977702	-0.350526	0.264303	-0.301844	0.42088	0.162212	0.788616	0.150223	0.819889	0.13436	0.85039	0.131807	0.97748	-0.246121	0.476454
O00566	MPHOSPH10	U3 small nucleolar ribonucleoprotein protein MPP10 OS=Homo sapiens GN=MPHOSPH10 PE=1 SV=2	18.0156	-0.22281	0.977702	-0.262894	0.391777	-0.170812	0.670449	-0.077872	0.903551	-0.0729144	0.909429	0.000549715	0.998753	0.0824458	0.98462	-0.0170127	0.969667
O00567	NOP56	Nucleolar protein 56 OS=Homo sapiens GN=NOP56 PE=1 SV=4	18.8627	-0.102899	0.977702	-0.189412	0.569287	-0.107037	0.811516	-0.0501748	0.937481	-0.0368866	0.960683	-0.117718	0.882767	-0.0784485	0.9856	-0.147913	0.698373
O00571	DDX3X	ATP-dependent RNA helicase DDX3X OS=Homo sapiens GN=DDX3X PE=1 SV=3	18.0698	-0.303783	0.922639	-0.385995	0.12288	-0.459298	0.135678	-0.444894	0.257955	-0.259086	0.542128	-0.138875	0.758004	-0.209283	0.81168	-0.295714	0.234349
O00584	RNASET2	Ribonuclease T2 OS=Homo sapiens GN=RNASET2 PE=1 SV=2	17.1	1.44942	0.144591	1.45113	0.0401224	1.73979	0.0220885	1.28212	0.174991	1.39569	0.0565356	1.30592	0.069565	1.39726	0.0433066	1.59174	0.0112439
O00592	PODXL	Podocalyxin OS=Homo sapiens GN=PODXL PE=1 SV=2	18.0708	-0.349488	0.971587	-0.321708	0.2101	-0.182122	0.54714	-0.468301	0.382475	-0.412897	0.331812	-0.404023	0.341789	-0.242295	0.817724	-0.395141	0.193492
O00622	CYR61	Protein CYR61 OS=Homo sapiens GN=CYR61 PE=1 SV=1	18.1685	-0.383604	0.977702	-0.00834687	0.989329	0.0115342	0.982774	-0.378237	0.710666	-0.925766	0.21657	-1.34628	0.0244216	-1.43896	0.0138382	-1.15482	0.0396842
O00629	KPNA4	Importin subunit alpha-3 OS=Homo sapiens GN=KPNA4 PE=1 SV=1	18.9389	0.226282	0.977702	0.19539	0.417099	0.141454	0.65109	0.225775	0.703785	0.407535	0.346232	0.347272	0.468944	0.458916	0.29257	0.36259	0.226731
O00712	NFIB	Nuclear factor 1 B-type OS=Homo sapiens GN=NFIB PE=1 SV=2	17.7045	0.149221	0.977702	-0.161024	0.706018	-0.140919	0.806571	-0.185341	0.824718	-0.400851	0.653024	-0.455824	0.604893	-0.472679	0.782497	-0.275891	0.563765
O00743	PPP6C	Serine/threonine-protein phosphatase 6 catalytic subunit OS=Homo sapiens GN=PPP6C PE=1 SV=1	18.0156	-0.238488	0.977702	-0.719934	0.184431	-0.58471	0.328016	-0.902453	0.428325	-0.417991	0.692664	0.0736688	0.950928	0.0142841	0.998861	-0.391623	0.483115
O00754	MAN2B1	Lysosomal alpha-mannosidase OS=Homo sapiens GN=MAN2B1 PE=1 SV=3	18.876	-0.121173	0.977702	-0.190572	0.674905	-0.0812059	0.903652	-0.055224	0.948662	-0.284589	0.75519	-0.305711	0.760952	-0.222908	0.972914	-0.278391	0.588375
O00763	ACACB	Acetyl-CoA carboxylase 2 OS=Homo sapiens GN=ACACB PE=1 SV=3	18.2289	-0.272365	0.977702	-0.576022	0.297023	-0.372604	0.592342	-0.379283	0.734416	-0.395471	0.724474	-0.00084896	0.998753	0.016545	0.998861	-0.723933	0.277521
O00764	PDXK	Pyridoxal kinase OS=Homo sapiens GN=PDXK PE=1 SV=1	17.8028	-0.112205	0.984608	-0.926949	0.15449	-0.881634	0.212964	-0.551662	0.703785	-0.593534	0.603648	0.174935	0.893024	-0.0777078	0.992473	-0.796168	0.251923
O00767	SCD	Acyl-CoA desaturase OS=Homo sapiens GN=SCD PE=1 SV=2	16.3489	-0.160253	0.977702	-0.563397	0.401885	-0.0903745	0.930446	-0.373183	0.780362	-0.352621	0.805972	-0.453558	0.764271	-0.524561	0.912513	-2.00925	0.0126347
O14497	ARID1A	AT-rich interactive domain-containing protein 1A OS=Homo sapiens GN=ARID1A PE=1 SV=3	17.8971	-0.118335	0.977702	-0.463646	0.187669	0.0543347	0.912538	0.102938	0.877258	0.125604	0.849669	0.203078	0.772386	0.160985	0.972914	0.25085	0.490207
O14530	TXNDC9	Thioredoxin domain-containing protein 9 OS=Homo sapiens GN=TXNDC9 PE=1 SV=2	18.1687	-0.139224	0.977702	-0.596047	0.153554	-0.428922	0.322445	-0.152863	0.832056	-0.125271	0.86527	0.398771	0.599514	0.0936314	0.9856	-0.284144	0.48222
O14548	COX7A2L	Cytochrome c oxidase subunit 7A-related protein, mitochondrial OS=Homo sapiens GN=COX7A2L PE=1 SV=2	18.8721	-0.0750782	0.977702	-0.131356	0.647216	-0.104424	0.784393	0.0508216	0.928909	-0.0163053	0.976719	0.292552	0.620239	0.299343	0.798916	-0.138468	0.667007
O14561	NDUFAB1	Acyl carrier protein, mitochondrial OS=Homo sapiens GN=NDUFAB1 PE=1 SV=3	18.7069	0.0646555	0.977702	-0.199545	0.315113	0.0219763	0.93901	0.00606425	0.986347	0.0219246	0.960683	0.0285685	0.951162	0.0680359	0.97748	0.120073	0.59456
O14562	UBFD1	Ubiquitin domain-containing protein UBFD1 OS=Homo sapiens GN=UBFD1 PE=1 SV=2	15.8613	-1.73139	0.977702	-1.02849	0.619489	0.0498159	0.982822	0.460458	0.918713	-0.915404	0.830584	-0.644702	0.891925	0.169671	0.994943	-0.293775	0.914212
O14578	CIT	Citron Rho-interacting kinase OS=Homo sapiens GN=CIT PE=1 SV=2	18.7815	-0.390507	0.977702	-0.485577	0.212663	-0.332986	0.459681	-0.325632	0.703806	-0.159286	0.833319	0.010254	0.989307	0.161422	0.97748	-0.00566136	0.990471
O14579	COPE	Coatomer subunit epsilon OS=Homo sapiens GN=COPE PE=1 SV=3	18.1865	0.0331665	0.985157	-0.188286	0.427326	-0.223218	0.444875	-0.0471383	0.922662	-0.0459391	0.927243	0.246974	0.620239	0.149389	0.938141	-0.261853	0.359994
O14617	AP3D1	AP-3 complex subunit delta-1 OS=Homo sapiens GN=AP3D1 PE=1 SV=1	17.5032	0.0045554	0.997776	-0.0414943	0.902249	-0.149023	0.714797	-0.0139406	0.98397	-0.0379658	0.954881	0.0872912	0.90656	0.0340476	0.993932	-0.158946	0.650605
O14656	TOR1A	Torsin-1A OS=Homo sapiens GN=TOR1A PE=1 SV=1	18.6477	-0.502875	0.977702	0.0537902	0.915647	0.0566259	0.935577	0.0134767	0.986347	-0.130173	0.897366	0.0749864	0.946735	-0.0350405	0.995774	0.0821657	0.888638
O14657	TOR1B	Torsin-1B OS=Homo sapiens GN=TOR1B PE=1 SV=2	18.8686	0.631376	0.977702	1.33446	0.187866	0.820993	0.476043	0.228421	0.9074	0.248892	0.900478	-0.249656	0.913885	-0.30948	0.97748	0.526711	0.624794
O14672	ADAM10	Disintegrin and metalloproteinase domain-containing protein 10 OS=Homo sapiens GN=ADAM10 PE=1 SV=1	18.483	-0.147786	0.977702	0.0781845	0.767065	0.111524	0.744809	-0.0661855	0.902653	-0.312675	0.551132	-0.436397	0.340524	-0.32975	0.690557	-0.178302	0.5436
O14684	PTGES	Prostaglandin E synthase OS=Homo sapiens GN=PTGES PE=1 SV=2	18.4092	-0.18224	0.977702	-0.211465	0.595618	-0.0692823	0.907773	-0.282948	0.730162	-0.293561	0.724293	-0.314006	0.724263	-0.29236	0.921313	-0.18391	0.685867
O14734	ACOT8	Acyl-coenzyme A thioesterase 8 OS=Homo sapiens GN=ACOT8 PE=1 SV=1	22.6043	2.83714	0.144591	4.05352	0.00474322	3.41372	0.0220885	2.86314	0.106374	3.5911	0.00595827	2.52351	0.069565	3.15512	0.0133691	4.07735	0.00068241
O14735	CDIPT	CDP-diacylglycerol--inositol 3-phosphatidyltransferase OS=Homo sapiens GN=CDIPT PE=1 SV=1	18.6428	-0.131082	0.977702	0.239425	0.392269	0.0724223	0.853239	0.258961	0.703785	0.204795	0.724474	-0.00368696	0.993693	-0.104615	0.97748	0.0954935	0.770607
O14737	PDCD5	Programmed cell death protein 5 OS=Homo sapiens GN=PDCD5 PE=1 SV=3	18.5739	0.00522782	0.998122	-0.697406	0.20308	-0.739621	0.242245	-0.227179	0.822839	-0.15904	0.883702	0.644821	0.537053	0.490848	0.845576	-0.263204	0.651316
O14744	PRMT5	Protein arginine N-methyltransferase 5 OS=Homo sapiens GN=PRMT5 PE=1 SV=4	17.5883	-0.0510269	0.985157	-0.183291	0.515482	-0.269496	0.438327	0.0672005	0.910456	0.167157	0.772265	0.451682	0.384952	0.427722	0.545695	0.077403	0.817125
O14745	SLC9A3R1	Na(+)/H(+) exchange regulatory cofactor NHE-RF1 OS=Homo sapiens GN=SLC9A3R1 PE=1 SV=4	19.3748	-0.193421	0.977702	-0.71913	0.147998	-0.828414	0.16847	-0.488221	0.672182	-0.471123	0.578849	0.0912541	0.925633	-0.0685723	0.992103	-0.523687	0.305193
O14773	TPP1	Tripeptidyl-peptidase 1 OS=Homo sapiens GN=TPP1 PE=1 SV=2	19.215	-0.129691	0.977702	-0.0865582	0.823725	-0.301861	0.519081	-0.449444	0.672182	-0.664973	0.306035	-0.503787	0.496902	-0.472146	0.705191	-0.511419	0.267633
O14776	TCERG1	Transcription elongation regulator 1 OS=Homo sapiens GN=TCERG1 PE=1 SV=2	18.5386	-0.157566	0.977702	-0.461159	0.272277	-0.241143	0.647106	-0.185866	0.819239	-0.0397419	0.963771	0.102432	0.916139	-0.065602	0.992103	-0.48181	0.328073
O14777	NDC80	Kinetochore protein NDC80 homolog OS=Homo sapiens GN=NDC80 PE=1 SV=1	17.2368	-0.256003	0.977702	-0.689148	0.300518	-0.468573	0.562523	0.170682	0.901406	-0.0197828	0.986577	0.485039	0.740659	0.36547	0.963618	-0.180707	0.812846
O14782	KIF3C	Kinesin-like protein KIF3C OS=Homo sapiens GN=KIF3C PE=1 SV=3	22.3131	-0.157469	0.985157	-1.37075	0.157896	-1.40461	0.195736	-0.791515	0.703785	-0.714615	0.690479	0.323368	0.872472	0.0546971	0.9978	-0.994149	0.327062
O14786	NRP1	Neuropilin-1 OS=Homo sapiens GN=NRP1 PE=1 SV=3	17.66	-0.31582	0.977702	-0.767104	0.215684	-0.669008	0.347978	-0.477847	0.710666	-0.40767	0.735304	-0.0175912	0.989282	0.0242142	0.998861	-0.126087	0.859499
O14818	PSMA7	Proteasome subunit alpha type-7 OS=Homo sapiens GN=PSMA7 PE=1 SV=1	18.882	-0.325018	0.977702	-0.764488	0.135497	-0.721463	0.193055	-0.461526	0.68497	-0.389205	0.664015	0.117381	0.908723	-0.0578013	0.992473	-0.578446	0.260958
O14828	SCAMP3	Secretory carrier-associated membrane protein 3 OS=Homo sapiens GN=SCAMP3 PE=1 SV=3	18.626	-0.111062	0.977702	-0.162909	0.457816	-0.163145	0.55431	-0.0295173	0.943163	-0.0624443	0.89451	-0.0437225	0.931093	0.0901603	0.97748	-0.0771459	0.765919
O14880	MGST3	Microsomal glutathione S-transferase 3 OS=Homo sapiens GN=MGST3 PE=1 SV=1	18.023	-0.129345	0.977702	-0.0120549	0.976513	-0.149156	0.736558	-0.176959	0.788586	-0.203087	0.763987	-0.288504	0.691514	-0.317456	0.853083	-0.265479	0.477951
O14907	TAX1BP3	Tax1-binding protein 3 OS=Homo sapiens GN=TAX1BP3 PE=1 SV=2	18.8248	-0.441424	0.809958	-0.303532	0.272005	-0.350176	0.2855	-0.394517	0.620063	-0.203685	0.719106	-0.126564	0.840317	0.0699122	0.9856	-0.407188	0.223356
O14908	GIPC1	PDZ domain-containing protein GIPC1 OS=Homo sapiens GN=GIPC1 PE=1 SV=2	17.8788	-0.0893137	0.977702	-0.25347	0.297023	-0.268154	0.356876	-0.200713	0.70951	-0.197939	0.696303	0.0174414	0.978177	-0.0766555	0.97748	-0.319028	0.277521
O14925	TIMM23	Mitochondrial import inner membrane translocase subunit Tim23 OS=Homo sapiens GN=TIMM23 PE=1 SV=1	18.3001	0.0856051	0.977702	-0.00585313	0.989927	0.0757421	0.886656	0.164919	0.821033	0.363006	0.642601	-0.11619	0.891925	0.214893	0.963618	0.0696467	0.876
O14929	HAT1	Histone acetyltransferase type B catalytic subunit OS=Homo sapiens GN=HAT1 PE=1 SV=1	17.9171	-0.237919	0.977702	-0.489934	0.301038	-0.595293	0.296276	0.0375864	0.966847	0.245014	0.805092	0.583903	0.537053	0.406982	0.899599	-0.0814301	0.889244
O14936	CASK	Peripheral plasma membrane protein CASK OS=Homo sapiens GN=CASK PE=1 SV=3	17.5956	-0.278791	0.977702	-0.261693	0.505113	-0.237075	0.638913	-0.54502	0.648261	-0.439178	0.578849	-0.965626	0.0732009	-0.682214	0.385878	-0.242992	0.588375
O14949	UQCRQ	Cytochrome b-c1 complex subunit 8 OS=Homo sapiens GN=UQCRQ PE=1 SV=4	17.5814	-0.0706695	0.977702	0.338179	0.24535	0.440765	0.212297	0.505025	0.439292	0.335041	0.556665	0.213668	0.737086	0.19915	0.925702	0.215905	0.493618
O14950	MYL12B	Myosin regulatory light chain 12B OS=Homo sapiens GN=MYL12B PE=1 SV=2	20.0241	-0.0287977	0.990235	-0.13752	0.716789	-0.274825	0.562317	-0.539908	0.629076	-0.365941	0.651059	-0.143517	0.872472	-0.309142	0.901966	-0.35581	0.409353
O14964	HGS	Hepatocyte growth factor-regulated tyrosine kinase substrate OS=Homo sapiens GN=HGS PE=1 SV=1	17.4881	-0.154795	0.977702	-0.398051	0.2279	-0.20936	0.603849	-0.212779	0.743604	-0.257334	0.696303	-0.15046	0.836799	-0.154572	0.972914	-0.300874	0.407697
O14965	AURKA	Aurora kinase A OS=Homo sapiens GN=AURKA PE=1 SV=2	16.6859	0.339628	0.977702	0.361664	0.343615	0.794702	0.160217	1.11968	0.105309	0.747326	0.220431	1.02227	0.0399026	1.03137	0.0377043	0.857595	0.0638201
O14966	RAB29	Ras-related protein Rab-7L1 OS=Homo sapiens GN=RAB29 PE=1 SV=1	18.4353	-0.15038	0.977702	-0.269194	0.576921	-0.369659	0.539028	-0.0875157	0.928171	-0.3899	0.696303	-0.356634	0.74294	-0.145504	0.979499	-0.260103	0.637512
O14972	DSCR3	Down syndrome critical region protein 3 OS=Homo sapiens GN=DSCR3 PE=2 SV=1	18.5502	-0.46334	0.977702	-0.496302	0.223251	-0.532466	0.265443	-0.496521	0.666749	-0.26782	0.735317	-0.190947	0.831929	-0.0154897	0.998861	-0.310368	0.477951
O14974	PPP1R12A	Protein phosphatase 1 regulatory subunit 12A OS=Homo sapiens GN=PPP1R12A PE=1 SV=1	17.1935	-0.210183	0.977702	-0.467615	0.183648	-0.239288	0.55431	-0.19713	0.762476	-0.219625	0.735933	-0.0107608	0.987858	-0.150498	0.972914	-0.338704	0.374995
O14975	SLC27A2	Very long-chain acyl-CoA synthetase OS=Homo sapiens GN=SLC27A2 PE=1 SV=2	17.7883	0.231102	0.977702	0.139522	0.699455	-0.0248355	0.959994	0.0721652	0.920208	-0.0746394	0.920241	-0.369893	0.620239	-0.0823591	0.987068	0.0953866	0.822937
O14976	GAK	Cyclin-G-associated kinase OS=Homo sapiens GN=GAK PE=1 SV=2	16.2044	-0.296466	0.977702	-0.377341	0.580482	0.394607	0.652177	-0.011707	0.989487	0.507795	0.723951	0.163694	0.919819	-0.367503	0.970196	0.349308	0.651986
O14979	HNRNPDL	Heterogeneous nuclear ribonucleoprotein D-like OS=Homo sapiens GN=HNRNPDL PE=1 SV=3	18.2221	-0.155035	0.977702	-0.258044	0.393658	-0.0817349	0.846269	-0.075156	0.906503	-0.155561	0.809359	-0.195743	0.769807	-0.227116	0.914911	-0.540533	0.159343
O14980	XPO1	Exportin-1 OS=Homo sapiens GN=XPO1 PE=1 SV=1	18.8219	-0.0799974	0.977702	-0.445359	0.186019	-0.491989	0.209291	0.0438975	0.941624	-0.0496825	0.941947	0.273865	0.684246	0.372874	0.733242	-0.30079	0.398618
O15020	SPTBN2	Spectrin beta chain, non-erythrocytic 2 OS=Homo sapiens GN=SPTBN2 PE=1 SV=3	18.0798	2.90462	0.119344	3.62413	0.00714094	3.04521	0.0349518	2.71633	0.109209	2.5098	0.0728516	2.18174	0.132702	2.20631	0.137352	2.60856	0.028736
O15027	SEC16A	Protein transport protein Sec16A OS=Homo sapiens GN=SEC16A PE=1 SV=3	16.8322	-0.187529	0.977702	0.166999	0.749608	0.266646	0.693751	-0.0827387	0.935796	-0.0657993	0.953251	-0.442566	0.695833	-0.217992	0.97748	-0.0117396	0.986835
O15031	PLXNB2	Plexin-B2 OS=Homo sapiens GN=PLXNB2 PE=1 SV=3	18.1633	-0.272704	0.977702	-0.270605	0.290077	-0.229362	0.458871	-0.343024	0.648856	-0.463605	0.268735	-0.627985	0.0679417	-0.412456	0.452531	-0.425214	0.182671
O15042	U2SURP	U2 snRNP-associated SURP motif-containing protein OS=Homo sapiens GN=U2SURP PE=1 SV=2	17.7937	-0.165958	0.977702	-0.128151	0.678034	0.0771992	0.855835	0.114321	0.857576	0.0235198	0.971157	-0.0156181	0.982786	-0.0650322	0.98849	-0.0920332	0.797482
O15047	SETD1A	Histone-lysine N-methyltransferase SETD1A OS=Homo sapiens GN=SETD1A PE=1 SV=3	16.6471	0.0988641	0.977702	0.0420519	0.926728	0.311631	0.568401	0.664068	0.585837	-0.212751	0.819889	0.292491	0.762184	0.203609	0.972914	0.0788258	0.881539
O15066	KIF3B	Kinesin-like protein KIF3B OS=Homo sapiens GN=KIF3B PE=1 SV=1	16.2979	0.191742	0.977702	0.450433	0.362531	0.252195	0.698898	0.127585	0.902653	0.0772951	0.945158	0.0748309	0.95067	0.0775667	0.992103	0.28935	0.611045
O15067	PFAS	Phosphoribosylformylglycinamidine synthase OS=Homo sapiens GN=PFAS PE=1 SV=4	18.4001	-0.727804	0.772522	-0.995766	0.0765382	-1.18411	0.0571988	-0.968934	0.206178	-0.650469	0.413764	-0.370288	0.684246	-0.303562	0.921313	-1.18231	0.0184449
O15085	ARHGEF11	Rho guanine nucleotide exchange factor 11 OS=Homo sapiens GN=ARHGEF11 PE=1 SV=1	20.0576	1.24266	0.292043	1.6729	0.0170269	1.4147	0.0755626	0.853003	0.560436	1.19448	0.121007	1.00589	0.230711	1.08442	0.208524	1.25521	0.0474903
O15090	ZNF536	Zinc finger protein 536 OS=Homo sapiens GN=ZNF536 PE=1 SV=3	20.5232	-0.610803	0.977702	-0.665781	0.196369	-0.453413	0.439014	-0.476777	0.698633	-0.401286	0.692664	-0.430835	0.677339	-0.487575	0.816563	-0.251359	0.646357
O15118	NPC1	Niemann-Pick C1 protein OS=Homo sapiens GN=NPC1 PE=1 SV=2	19.9728	-0.71588	0.845127	-0.454861	0.321461	-0.333554	0.562317	-0.530774	0.672182	-0.532278	0.570836	-0.35304	0.733259	-0.374351	0.902516	0.191419	0.71713
O15126	SCAMP1	Secretory carrier-associated membrane protein 1 OS=Homo sapiens GN=SCAMP1 PE=1 SV=2	17.9505	-0.149277	0.977702	-0.223958	0.445203	-0.45372	0.2175	-0.359225	0.672182	-0.319676	0.590047	-0.458183	0.403755	-0.231487	0.905834	-0.219969	0.508233
O15127	SCAMP2	Secretory carrier-associated membrane protein 2 OS=Homo sapiens GN=SCAMP2 PE=1 SV=2	19.1271	-0.301123	0.977702	-0.192251	0.617189	-0.167201	0.740548	-0.173008	0.819178	-0.288067	0.71875	-0.344536	0.677339	-0.152155	0.97748	-0.171505	0.696648
O15143	ARPC1B	Actin-related protein 2/3 complex subunit 1B OS=Homo sapiens GN=ARPC1B PE=1 SV=3	18.1794	-0.0611412	0.985157	-0.461096	0.195853	-0.441677	0.275125	-0.215563	0.748306	-0.166378	0.812703	0.268114	0.720914	0.134599	0.97748	-0.243049	0.515542
O15144	ARPC2	Actin-related protein 2/3 complex subunit 2 OS=Homo sapiens GN=ARPC2 PE=1 SV=1	18.6369	-0.105496	0.977702	-0.461444	0.172288	-0.422446	0.258801	-0.25216	0.710666	-0.130954	0.833638	0.313363	0.621736	0.0351799	0.992729	-0.235927	0.489603
O15145	ARPC3	Actin-related protein 2/3 complex subunit 3 OS=Homo sapiens GN=ARPC3 PE=1 SV=3	18.4019	0.103651	0.977702	-0.22364	0.636348	-0.476635	0.396565	-0.191183	0.837533	-0.32117	0.735317	0.161646	0.884216	0.0449837	0.994943	-0.141797	0.794781
O15160	POLR1C	DNA-directed RNA polymerases I and III subunit RPAC1 OS=Homo sapiens GN=POLR1C PE=1 SV=1	17.9431	-0.163973	0.977702	-0.264227	0.2604	-0.238326	0.387299	-0.0249215	0.952127	0.136907	0.766443	0.0819413	0.882767	0.140564	0.940565	-0.0912962	0.728433
O15173	PGRMC2	Membrane-associated progesterone receptor component 2 OS=Homo sapiens GN=PGRMC2 PE=1 SV=1	19.1371	-0.151522	0.977702	-0.149662	0.695922	-0.246932	0.608056	-0.386046	0.691546	-0.424474	0.578849	-0.471355	0.537053	-0.348004	0.866102	-0.249737	0.560973
O15212	PFDN6	Prefoldin subunit 6 OS=Homo sapiens GN=PFDN6 PE=1 SV=1	19.1976	0.0475333	0.98831	-0.745529	0.173449	-0.692744	0.252783	-0.314571	0.752829	-0.270508	0.792892	0.462113	0.661329	0.337056	0.925996	-0.577378	0.331165
O15213	WDR46	WD repeat-containing protein 46 OS=Homo sapiens GN=WDR46 PE=1 SV=3	19.1896	-0.0532326	0.985157	-0.241759	0.451313	-0.00932053	0.981008	0.00597964	0.989487	0.074992	0.909794	0.0190359	0.97971	0.171382	0.9706	-0.0692826	0.858867
O15226	NKRF	NF-kappa-B-repressing factor OS=Homo sapiens GN=NKRF PE=1 SV=2	17.6553	-0.26067	0.977702	-0.58761	0.0890428	-0.188748	0.574078	-0.0738292	0.89787	0.00623887	0.990163	-0.137544	0.826477	-0.282345	0.798349	-0.16001	0.598182
O15231	ZNF185	Zinc finger protein 185 OS=Homo sapiens GN=ZNF185 PE=1 SV=3	17.7468	0.0528696	0.977702	0.0149087	0.956131	-0.0600805	0.856536	-0.0444438	0.926721	-0.0812351	0.871541	-0.082553	0.884216	-0.0136002	0.998861	-0.124342	0.649775
O15243	LEPROT	Leptin receptor gene-related protein OS=Homo sapiens GN=LEPROT PE=1 SV=1	16.963	-0.213622	0.977702	0.00304508	0.994308	-0.126271	0.78448	-0.460822	0.654161	-0.293855	0.689188	-0.458069	0.5018	-0.217084	0.936806	-0.757176	0.0716631
O15254	ACOX3	Peroxisomal acyl-coenzyme A oxidase 3 OS=Homo sapiens GN=ACOX3 PE=1 SV=2	17.218	-0.0402033	0.991566	0.0959951	0.8919	0.0164987	0.982622	0.372974	0.776106	-0.301255	0.823008	-0.711251	0.600861	-0.448468	0.925996	-0.0665865	0.936287
O15258	RER1	Protein RER1 OS=Homo sapiens GN=RER1 PE=1 SV=1	18.3589	0.539237	0.977702	1.50202	0.159654	0.469504	0.703223	0.413839	0.822839	0.190195	0.922135	0.0469304	0.982786	0.355569	0.97748	0.575247	0.58769
O15269	SPTLC1	Serine palmitoyltransferase 1 OS=Homo sapiens GN=SPTLC1 PE=1 SV=1	17.2526	-0.0295985	0.985157	-0.0614326	0.817558	0.0600105	0.868504	0.107596	0.834866	-0.00452596	0.992056	-0.116687	0.845699	-0.0155563	0.9978	0.00574598	0.986835
O15270	SPTLC2	Serine palmitoyltransferase 2 OS=Homo sapiens GN=SPTLC2 PE=1 SV=1	18.4505	-0.31812	0.977702	-0.264027	0.359528	-0.136995	0.720948	-0.084646	0.889369	-0.18205	0.75519	-0.447906	0.404329	-0.229171	0.905834	-0.207278	0.526193
O15294	OGT	UDP-N-acetylglucosamine--peptide N-acetylglucosaminyltransferase 110 kDa subunit OS=Homo sapiens GN=OGT PE=1 SV=3	17.8961	-0.0771681	0.977702	-0.279949	0.297721	-0.228521	0.488079	-0.233967	0.706393	-0.0317274	0.956968	0.139807	0.825135	0.173171	0.929868	-0.0803407	0.796993
O15305	PMM2	Phosphomannomutase 2 OS=Homo sapiens GN=PMM2 PE=1 SV=1	17.4628	0.524363	0.977702	0.530109	0.281794	0.163899	0.803797	0.323083	0.744422	0.483062	0.634787	0.470181	0.648821	0.49255	0.816563	0.537364	0.356287
O15320	CTAGE5	cTAGE family member 5 OS=Homo sapiens GN=CTAGE5 PE=1 SV=4	17.1369	-0.247017	0.977702	-0.975875	0.0780574	-0.267932	0.614356	-0.275546	0.747763	-0.061183	0.947359	-0.242404	0.792537	0.163128	0.97748	-0.213756	0.653993
O15321	TM9SF1	Transmembrane 9 superfamily member 1 OS=Homo sapiens GN=TM9SF1 PE=2 SV=2	18.6328	0.240585	0.977702	0.322411	0.227399	0.343134	0.274455	0.161996	0.754572	0.30109	0.567189	-0.0369707	0.951162	0.0404558	0.992103	0.1323	0.650605
O15344	MID1	E3 ubiquitin-protein ligase Midline-1 OS=Homo sapiens GN=MID1 PE=1 SV=1	17.9161	-0.0285076	0.990235	0.0285216	0.933051	0.00547998	0.98803	-0.0153489	0.983171	0.0904146	0.895954	0.261123	0.720914	0.0974676	0.978511	0.15315	0.674273
O15347	HMGB3	High mobility group protein B3 OS=Homo sapiens GN=HMGB3 PE=1 SV=4	18.1389	0.0105638	0.993795	-0.359781	0.21403	-0.184055	0.598771	0.0581245	0.918506	0.0172979	0.97549	0.552674	0.181815	0.328191	0.747821	-0.0533784	0.87313
O15355	PPM1G	Protein phosphatase 1G OS=Homo sapiens GN=PPM1G PE=1 SV=1	17.3566	0.00505525	0.997776	-0.283389	0.395711	-0.26245	0.531226	0.0580926	0.930608	0.201354	0.766869	0.60403	0.27589	0.368269	0.793167	0.0388896	0.928826
O15357	INPPL1	Phosphatidylinositol 3,4,5-trisphosphate 5-phosphatase 2 OS=Homo sapiens GN=INPPL1 PE=1 SV=2	18.0165	0.792373	0.977702	1.57367	0.13353	1.30927	0.217357	0.831037	0.703785	0.738486	0.685128	0.197127	0.920797	0.269045	0.97748	1.20531	0.249869
O15371	EIF3D	Eukaryotic translation initiation factor 3 subunit D OS=Homo sapiens GN=EIF3D PE=1 SV=1	18.4485	-0.134743	0.977702	-0.547682	0.161478	-0.631037	0.179592	-0.397219	0.672182	-0.226133	0.744214	0.219468	0.769807	0.130844	0.97748	-0.410305	0.31846
O15372	EIF3H	Eukaryotic translation initiation factor 3 subunit H OS=Homo sapiens GN=EIF3H PE=1 SV=1	18.7749	-0.0743395	0.985157	-0.648283	0.152824	-0.501509	0.293661	-0.306836	0.71881	-0.17174	0.833021	0.260065	0.766791	0.231334	0.961579	-0.416437	0.368916
O15382	BCAT2	Branched-chain-amino-acid aminotransferase, mitochondrial OS=Homo sapiens GN=BCAT2 PE=1 SV=2	24.0135	0.107473	0.98819	-0.421941	0.706367	0.250244	0.870468	0.221309	0.921354	0.0253725	0.990163	0.562956	0.829821	-0.15536	0.992473	0.195723	0.886098
O15400	STX7	Syntaxin-7 OS=Homo sapiens GN=STX7 PE=1 SV=4	18.9288	-0.162637	0.977702	-0.252189	0.401692	-0.110248	0.786641	-0.130865	0.830408	-0.219952	0.724474	-0.0903986	0.898333	-0.00027507	0.999964	-0.0854097	0.81282
O15417	TNRC18	Trinucleotide repeat-containing gene 18 protein OS=Homo sapiens GN=TNRC18 PE=1 SV=3	20.6931	-0.136026	0.977702	-0.605475	0.15072	-0.350887	0.430606	-0.375316	0.691546	-0.267329	0.724293	-0.120944	0.889862	-0.182135	0.972467	-0.67036	0.146579
O15427	SLC16A3	Monocarboxylate transporter 4 OS=Homo sapiens GN=SLC16A3 PE=1 SV=1	20.3395	-0.332278	0.977702	-0.0247014	0.933051	-0.285119	0.393697	-0.419393	0.58991	-0.406231	0.468517	-0.617466	0.122996	-0.563675	0.221403	-0.384315	0.260639
O15439	ABCC4	Multidrug resistance-associated protein 4 OS=Homo sapiens GN=ABCC4 PE=1 SV=3	21.8546	2.81271	0.565526	3.96913	0.0437907	3.15159	0.159618	2.70229	0.425284	2.77509	0.25337	2.06283	0.482459	1.82201	0.722609	3.12766	0.086734
O15446	CD3EAP	DNA-directed RNA polymerase I subunit RPA34 OS=Homo sapiens GN=CD3EAP PE=1 SV=1	17.6709	-0.0131379	0.99342	0.0383876	0.903577	0.118434	0.760883	0.184392	0.757324	0.198499	0.739937	0.0763115	0.913885	0.120983	0.97748	0.118905	0.724696
O15460	P4HA2	Prolyl 4-hydroxylase subunit alpha-2 OS=Homo sapiens GN=P4HA2 PE=1 SV=1	18.6373	-0.0263475	0.986516	-0.176994	0.47348	-0.0196621	0.956515	-0.0720279	0.890446	-0.127429	0.808664	-0.127607	0.827681	-0.0446363	0.992103	-0.250782	0.385774
O15484	CAPN5	Calpain-5 OS=Homo sapiens GN=CAPN5 PE=1 SV=2	17.194	-0.465751	0.977702	-0.40901	0.358435	-0.336239	0.54762	-0.406353	0.703785	-0.460595	0.612722	-0.277763	0.77332	-0.489963	0.793167	-0.275655	0.58769
O15498	YKT6	Synaptobrevin homolog YKT6 OS=Homo sapiens GN=YKT6 PE=1 SV=1	18.5289	0.0176589	0.990437	0.193552	0.479796	-0.0916082	0.806714	0.0120823	0.984699	0.281886	0.61826	0.118857	0.853186	0.318152	0.76299	0.300374	0.360317
O15511	ARPC5	Actin-related protein 2/3 complex subunit 5 OS=Homo sapiens GN=ARPC5 PE=1 SV=3	19.058	-0.108996	0.977702	-0.412135	0.135858	-0.469341	0.163309	-0.17466	0.723216	-0.253321	0.579323	0.14096	0.775303	-0.0651832	0.981161	-0.433238	0.134253
O15514	POLR2D	DNA-directed RNA polymerase II subunit RPB4 OS=Homo sapiens GN=POLR2D PE=1 SV=1	17.77	-0.276704	0.977702	0.0114101	0.975301	0.0567494	0.897249	-0.0184433	0.975381	0.0204175	0.974747	-0.0442649	0.950928	0.00949796	0.998861	-0.291377	0.399174
O15523	DDX3Y	ATP-dependent RNA helicase DDX3Y OS=Homo sapiens GN=DDX3Y PE=1 SV=2	18.9052	-0.219261	0.977702	-0.49986	0.134099	-0.56859	0.159618	-0.339792	0.669963	-0.412822	0.430414	-0.0394177	0.951162	-0.176167	0.929868	-0.273837	0.385774
O15533	TAPBP	Tapasin OS=Homo sapiens GN=TAPBP PE=1 SV=1	17.5157	-0.303532	0.977702	-0.18382	0.579949	-0.0499762	0.921432	0.0215662	0.972937	0.217653	0.746695	0.136973	0.859465	0.581343	0.374117	0.535571	0.200499
O15541	RNF113A	RING finger protein 113A OS=Homo sapiens GN=RNF113A PE=1 SV=1	18.7399	-0.106882	0.978269	0.400662	0.420387	-0.179009	0.789677	-0.159813	0.877258	0.0552927	0.960683	-0.371172	0.74294	-0.341554	0.925996	-0.216012	0.709777
O43143	DHX15	Putative pre-mRNA-splicing factor ATP-dependent RNA helicase DHX15 OS=Homo sapiens GN=DHX15 PE=1 SV=2	18.3572	0.000543711	0.999329	-0.0349031	0.878301	-0.0106777	0.972602	0.0029136	0.991294	0.073268	0.868717	0.014732	0.978524	0.0247284	0.992729	-0.119111	0.628624
O43148	RNMT	mRNA cap guanine-N7 methyltransferase OS=Homo sapiens GN=RNMT PE=1 SV=1	18.1302	0.0319167	0.985157	-0.0669236	0.820564	-0.0169172	0.967438	-0.236226	0.710666	-0.35127	0.546415	-0.0206585	0.978177	-0.245842	0.90045	-0.394098	0.260958
O43159	RRP8	Ribosomal RNA-processing protein 8 OS=Homo sapiens GN=RRP8 PE=1 SV=2	18.1898	-0.263202	0.977702	-0.379877	0.230979	-0.260218	0.490144	-0.00392471	0.991294	-0.139655	0.824691	-0.0952912	0.891925	-0.070513	0.986709	-0.10388	0.769748
O43169	CYB5B	Cytochrome b5 type B OS=Homo sapiens GN=CYB5B PE=1 SV=2	18.7231	0.0252155	0.990235	0.167393	0.568364	0.312174	0.378495	0.0570927	0.922843	-0.114752	0.848946	-0.071578	0.918544	0.129992	0.97748	0.0706043	0.841226
O43172	PRPF4	U4/U6 small nuclear ribonucleoprotein Prp4 OS=Homo sapiens GN=PRPF4 PE=1 SV=2	17.7615	0.080275	0.977702	-0.356067	0.187669	-0.119113	0.718023	-0.0562413	0.913635	0.0159381	0.975251	0.0593786	0.920246	-0.0219064	0.994943	-0.303263	0.312041
O43175	PHGDH	D-3-phosphoglycerate dehydrogenase OS=Homo sapiens GN=PHGDH PE=1 SV=4	19.2293	-0.101833	0.977702	-0.579227	0.161478	-0.71046	0.16847	-0.338516	0.703785	-0.194539	0.796513	0.157633	0.85169	0.115986	0.97748	-0.379666	0.374995
O43181	NDUFS4	NADH dehydrogenase [ubiquinone] iron-sulfur protein 4, mitochondrial OS=Homo sapiens GN=NDUFS4 PE=1 SV=1	18.9397	0.650736	0.977702	1.11347	0.0780574	1.03229	0.155433	0.67335	0.641638	0.730892	0.42722	0.413468	0.691514	0.720094	0.546662	0.895006	0.141074
O43236	SEPT4	Septin-4 OS=Homo sapiens GN=SEPT4 PE=1 SV=1	16.5222	-0.388272	0.977702	-0.772718	0.157349	-0.344575	0.56466	-0.24474	0.793312	-0.14344	0.887038	-0.417317	0.687065	-0.357655	0.914911	-0.369377	0.488413
O43237	DYNC1LI2	Cytoplasmic dynein 1 light intermediate chain 2 OS=Homo sapiens GN=DYNC1LI2 PE=1 SV=1	17.7185	-0.194322	0.977702	-0.700803	0.147879	-0.676174	0.199104	-0.366451	0.703806	-0.342429	0.694418	0.100714	0.918103	-0.137527	0.97748	-0.658703	0.204129
O43242	PSMD3	26S proteasome non-ATPase regulatory subunit 3 OS=Homo sapiens GN=PSMD3 PE=1 SV=2	18.766	0.0163108	0.993246	-0.348088	0.261615	-0.251638	0.501318	-0.117886	0.848424	0.20652	0.735317	0.365536	0.543403	0.207129	0.925996	-0.133984	0.699151
O43252	PAPSS1	Bifunctional 3'-phosphoadenosine 5'-phosphosulfate synthase 1 OS=Homo sapiens GN=PAPSS1 PE=1 SV=2	17.6718	-0.135058	0.977702	-0.944033	0.0765382	-0.635187	0.208892	-0.23166	0.771628	-0.287902	0.724474	0.287303	0.746679	0.137647	0.97748	-0.185122	0.683626
O43264	ZW10	Centromere/kinetochore protein zw10 homolog OS=Homo sapiens GN=ZW10 PE=1 SV=3	17.1416	1.41389	0.974693	1.27735	0.214591	1.3358	0.266592	1.38738	0.641638	1.21494	0.544144	1.16379	0.553689	1.38414	0.602196	1.29524	0.277521
O43286	B4GALT5	Beta-1,4-galactosyltransferase 5 OS=Homo sapiens GN=B4GALT5 PE=2 SV=1	19.1975	-0.274225	0.977702	-0.350325	0.447231	0.02599	0.968483	-0.0620347	0.943163	-0.0481247	0.962735	-0.24006	0.826107	0.112157	0.9856	-0.411637	0.431337
O43290	SART1	U4/U6.U5 tri-snRNP-associated protein 1 OS=Homo sapiens GN=SART1 PE=1 SV=1	17.7127	-0.232889	0.977702	-0.267648	0.21278	-0.119734	0.646879	-0.153401	0.725741	-0.0356371	0.934739	-0.133297	0.766791	-0.120417	0.961014	-0.0672654	0.774819
O43292	GPAA1	Glycosylphosphatidylinositol anchor attachment 1 protein OS=Homo sapiens GN=GPAA1 PE=1 SV=3	17.779	-0.308083	0.977702	-0.458862	0.211564	-0.126279	0.78448	-0.274932	0.710666	-0.500649	0.470192	-0.532125	0.411396	-0.16173	0.972914	-0.630384	0.204129
O43293	DAPK3	Death-associated protein kinase 3 OS=Homo sapiens GN=DAPK3 PE=1 SV=1	18.8203	-0.482573	0.977702	-0.610337	0.150436	-0.674409	0.179034	-0.32823	0.703785	-0.211634	0.775649	-0.0627188	0.941754	-0.399879	0.793167	-0.88996	0.040766
O43295	SRGAP3	SLIT-ROBO Rho GTPase-activating protein 3 OS=Homo sapiens GN=SRGAP3 PE=1 SV=3	18.3499	0.0499146	0.990235	0.925052	0.156474	0.58426	0.39324	0.468099	0.710666	0.358919	0.75519	-0.0207774	0.986116	-0.360704	0.934149	0.0739974	0.921827
O43296	ZNF264	Zinc finger protein 264 OS=Homo sapiens GN=ZNF264 PE=1 SV=1	25.0752	-0.404604	0.977702	-0.427863	0.265813	-0.241432	0.612969	-0.198541	0.788616	-0.354514	0.656215	-0.466963	0.537053	-0.465287	0.716707	-0.218066	0.611098
O43324	EEF1E1	Eukaryotic translation elongation factor 1 epsilon-1 OS=Homo sapiens GN=EEF1E1 PE=1 SV=1	19.984	0.424024	0.977702	0.996511	0.22087	0.796352	0.394189	0.593508	0.724214	0.740307	0.652865	0.238993	0.893043	-0.13528	0.992103	0.588982	0.498732
O43390	HNRNPR	Heterogeneous nuclear ribonucleoprotein R OS=Homo sapiens GN=HNRNPR PE=1 SV=1	18.8206	-0.132205	0.977702	-0.290802	0.354041	-0.154926	0.70959	-0.0538424	0.930608	-0.0870162	0.897366	-0.0851284	0.912415	-0.0420726	0.992473	-0.282086	0.424192
O43395	PRPF3	U4/U6 small nuclear ribonucleoprotein Prp3 OS=Homo sapiens GN=PRPF3 PE=1 SV=2	18.2608	-0.142623	0.977702	-0.143702	0.636805	-0.310135	0.391145	-0.0225229	0.968196	0.0218447	0.972739	-0.0633653	0.928118	-0.12698	0.97748	-0.492469	0.192887
O43396	TXNL1	Thioredoxin-like protein 1 OS=Homo sapiens GN=TXNL1 PE=1 SV=3	18.079	-0.0607521	0.985157	-0.500571	0.173449	-0.444095	0.275125	-0.218676	0.747763	0.0332391	0.963537	0.504433	0.418916	0.372092	0.783078	-0.383626	0.338752
O43399	TPD52L2	Tumor protein D54 OS=Homo sapiens GN=TPD52L2 PE=1 SV=2	18.5429	-0.272923	0.977702	-0.691363	0.119995	-0.640517	0.187249	-0.451009	0.669963	-0.494136	0.497818	-0.171	0.836799	-0.322765	0.872376	-0.592439	0.18909
O43402	EMC8	ER membrane protein complex subunit 8 OS=Homo sapiens GN=EMC8 PE=1 SV=1	18.1455	1.71141	0.397901	1.75073	0.0929735	1.61278	0.167241	1.41657	0.465821	1.32184	0.360521	0.958118	0.55013	0.988384	0.722609	1.96998	0.0408632
O43432	EIF4G3	Eukaryotic translation initiation factor 4 gamma 3 OS=Homo sapiens GN=EIF4G3 PE=1 SV=2	17.5304	0.00882242	0.997776	0.437489	0.557085	0.213777	0.834553	0.0886733	0.949516	0.497458	0.740852	-0.285511	0.872472	-0.0388704	0.998861	0.254838	0.769347
O43447	PPIH	Peptidyl-prolyl cis-trans isomerase H OS=Homo sapiens GN=PPIH PE=1 SV=1	15.9305	-0.53679	0.977702	-0.580131	0.254315	-0.582959	0.324345	-0.237638	0.806973	-0.300345	0.763987	-0.18776	0.872472	-0.179401	0.97748	-0.490346	0.391793
O43464	HTRA2	Serine protease HTRA2, mitochondrial OS=Homo sapiens GN=HTRA2 PE=1 SV=2	17.7578	0.0913486	0.977702	0.194516	0.577756	0.274346	0.527294	-0.00288004	0.99399	-0.115605	0.872568	-0.133803	0.872472	-0.07409	0.98849	0.059511	0.890933
O43488	AKR7A2	Aflatoxin B1 aldehyde reductase member 2 OS=Homo sapiens GN=AKR7A2 PE=1 SV=3	17.7735	-0.149743	0.977702	-0.109875	0.655278	-0.230268	0.440971	-0.217496	0.703806	-0.162143	0.742921	0.162754	0.764271	0.11728	0.972914	-0.161416	0.558452
O43491	EPB41L2	Band 4.1-like protein 2 OS=Homo sapiens GN=EPB41L2 PE=1 SV=1	17.3752	-0.0919519	0.977702	-0.0997144	0.638733	-0.0851933	0.759322	0.0323485	0.937366	-0.0318545	0.946278	-0.0809664	0.872472	-0.119584	0.963618	-0.190863	0.419944
O43493	TGOLN2	Trans-Golgi network integral membrane protein 2 OS=Homo sapiens GN=TGOLN2 PE=1 SV=2	17.0411	-0.197784	0.977702	-0.345045	0.327994	-0.197983	0.662784	-0.19491	0.780362	-0.463222	0.532247	-0.575488	0.359707	-0.462699	0.670536	-0.973164	0.0216897
O43504	LAMTOR5	Ragulator complex protein LAMTOR5 OS=Homo sapiens GN=LAMTOR5 PE=1 SV=1	18.5452	0.0704973	0.9806	0.0975894	0.778645	0.0698054	0.887392	0.11378	0.872257	-0.0466134	0.951254	-0.199993	0.788267	0.0588048	0.992103	0.105317	0.79022
O43505	B3GNT1	N-acetyllactosaminide beta-1,3-N-acetylglucosaminyltransferase OS=Homo sapiens GN=B3GNT1 PE=1 SV=1	18.3043	0.0178771	0.993795	0.0166531	0.975301	0.0275357	0.965344	0.49361	0.678357	0.245787	0.784299	0.208637	0.836799	0.39589	0.872376	0.224717	0.651316
O43525	KCNQ3	Potassium voltage-gated channel subfamily KQT member 3 OS=Homo sapiens GN=KCNQ3 PE=1 SV=2	15.5267	0.186041	0.977702	0.679059	0.276607	0.519092	0.49286	0.0316523	0.980965	0.782187	0.542128	-0.10525	0.941754	-0.0828259	0.992473	0.387347	0.576554
O43583	DENR	Density-regulated protein OS=Homo sapiens GN=DENR PE=1 SV=2	16.0787	0.322203	0.977702	0.240402	0.559663	0.0215605	0.970774	0.215351	0.790886	0.136805	0.872188	0.183612	0.846194	0.0679796	0.992103	-0.0513968	0.92472
O43615	TIMM44	Mitochondrial import inner membrane translocase subunit TIM44 OS=Homo sapiens GN=TIMM44 PE=1 SV=2	18.3636	-0.112401	0.977702	-0.110625	0.64428	-0.245782	0.389614	-0.143711	0.762476	0.0102324	0.984157	0.0174388	0.978177	0.16083	0.925996	-0.0371194	0.901227
O43633	CHMP2A	Charged multivesicular body protein 2a OS=Homo sapiens GN=CHMP2A PE=1 SV=1	17.8821	-0.0120446	0.993795	-0.427225	0.310914	-0.258085	0.631729	-0.0154288	0.986232	-0.164888	0.848296	0.262035	0.772386	0.116223	0.982052	-0.409092	0.396301
O43657	TSPAN6	Tetraspanin-6 OS=Homo sapiens GN=TSPAN6 PE=1 SV=1	17.4089	-0.281685	0.977702	-0.46588	0.233282	-0.185708	0.70959	-0.203008	0.783511	-0.175405	0.820271	-0.175233	0.842496	-0.128056	0.97748	-0.673281	0.155056
O43660	PLRG1	Pleiotropic regulator 1 OS=Homo sapiens GN=PLRG1 PE=1 SV=1	18.0788	-0.154838	0.977702	-0.256698	0.336628	-0.146618	0.673074	-0.0675983	0.903543	-0.170142	0.753764	-0.0116634	0.984521	-0.147674	0.96936	-0.168305	0.577952
O43670	ZNF207	BUB3-interacting and GLEBS motif-containing protein ZNF207 OS=Homo sapiens GN=ZNF207 PE=1 SV=1	19.632	-0.118697	0.977702	-0.740011	0.15449	-0.459533	0.398514	-0.317796	0.730468	-0.139685	0.884041	0.295536	0.766791	-0.0217746	0.998861	-0.515341	0.34126
O43674	NDUFB5	NADH dehydrogenase [ubiquinone] 1 beta subcomplex subunit 5, mitochondrial OS=Homo sapiens GN=NDUFB5 PE=1 SV=1	18.5296	-0.0399676	0.98976	-0.221843	0.602664	-0.183976	0.74258	-0.128085	0.884585	-0.25077	0.772265	-0.265718	0.772386	-0.111453	0.9856	-0.0790442	0.877632
O43678	NDUFA2	NADH dehydrogenase [ubiquinone] 1 alpha subcomplex subunit 2 OS=Homo sapiens GN=NDUFA2 PE=1 SV=3	18.7873	-0.167196	0.977702	-0.172084	0.564027	-0.133404	0.736225	-0.255197	0.707495	-0.253667	0.689188	-0.424732	0.469717	-0.230698	0.912513	-0.437372	0.231087
O43681	ASNA1	ATPase ASNA1 OS=Homo sapiens GN=ASNA1 PE=1 SV=2	18.2521	0.203809	0.977702	-0.0414165	0.895542	-0.188646	0.611396	-0.0561822	0.92375	0.202115	0.734555	0.334763	0.569937	0.151648	0.972467	-0.16232	0.628624
O43684	BUB3	Mitotic checkpoint protein BUB3 OS=Homo sapiens GN=BUB3 PE=1 SV=1	19.0339	-0.0828792	0.977702	-0.283147	0.263018	-0.132814	0.680727	0.00189179	0.99399	-0.0179079	0.972739	0.254895	0.620239	-0.085901	0.97748	-0.278177	0.347921
O43707	ACTN4	Alpha-actinin-4 OS=Homo sapiens GN=ACTN4 PE=1 SV=2	20.117	0.00941736	0.994597	-0.248429	0.505113	-0.44959	0.317422	-0.379082	0.691546	-0.246693	0.745423	0.0597293	0.946735	-0.1151	0.978449	-0.302238	0.473947
O43715	TRIAP1	TP53-regulated inhibitor of apoptosis 1 OS=Homo sapiens GN=TRIAP1 PE=1 SV=1	16.9015	-0.0327995	0.990235	0.0724632	0.874722	0.094067	0.87925	-0.043687	0.957086	-0.304371	0.731818	-0.298816	0.756095	-0.150923	0.97748	-0.539266	0.303151
O43719	HTATSF1	HIV Tat-specific factor 1 OS=Homo sapiens GN=HTATSF1 PE=1 SV=1	17.3947	-0.229893	0.977702	0.165408	0.423725	0.0126012	0.966807	0.187787	0.703785	0.228679	0.587847	0.201818	0.648821	-0.034309	0.992103	0.0982521	0.679435
O43731	KDELR3	ER lumen protein-retaining receptor 3 OS=Homo sapiens GN=KDELR3 PE=2 SV=1	16.7136	0.0272869	0.993795	-0.068654	0.929897	0.32572	0.739543	-0.359691	0.806973	-0.0806122	0.964871	-1.04982	0.620239	-2.2292	0.129	-0.154021	0.8775
O43747	AP1G1	AP-1 complex subunit gamma-1 OS=Homo sapiens GN=AP1G1 PE=1 SV=5	17.7979	-0.21996	0.977702	-0.386225	0.185807	-0.212998	0.523054	-0.310123	0.672182	-0.349108	0.542067	0.0215642	0.976108	-0.100306	0.97748	-0.32142	0.31846
O43760	SYNGR2	Synaptogyrin-2 OS=Homo sapiens GN=SYNGR2 PE=1 SV=1	19.5975	0.969775	0.338817	1.42031	0.0147356	1.15102	0.0817146	0.617179	0.641638	0.844407	0.227333	0.507656	0.559865	0.814422	0.309806	0.901868	0.0972781
O43765	SGTA	Small glutamine-rich tetratricopeptide repeat-containing protein alpha OS=Homo sapiens GN=SGTA PE=1 SV=1	17.9773	-0.045074	0.985157	-0.476842	0.21156	-0.319161	0.470908	-0.161747	0.820428	0.0655513	0.934045	0.500824	0.482459	0.285625	0.905355	-0.173831	0.67059
O43768	ENSA	Alpha-endosulfine OS=Homo sapiens GN=ENSA PE=1 SV=1	18.6523	0.193468	0.977702	-0.891585	0.245314	-0.929388	0.300175	-0.256695	0.865935	-0.510766	0.735317	0.3634	0.8322	0.344502	0.972914	-0.814815	0.359994
O43776	NARS	Asparagine--tRNA ligase, cytoplasmic OS=Homo sapiens GN=NARS PE=1 SV=1	18.1782	-0.104939	0.977702	-0.485138	0.146654	-0.556013	0.16847	-0.349211	0.669963	-0.361388	0.542128	0.0255238	0.971534	-0.0743924	0.98462	-0.550607	0.122315
O43795	MYO1B	Unconventional myosin-Ib OS=Homo sapiens GN=MYO1B PE=1 SV=3	17.9916	0.545932	0.977702	0.647861	0.194361	0.4723	0.395699	0.417828	0.703785	0.414705	0.678886	0.126194	0.911886	0.331018	0.922279	0.647973	0.254364
O43809	NUDT21	Cleavage and polyadenylation specificity factor subunit 5 OS=Homo sapiens GN=NUDT21 PE=1 SV=1	18.5336	-0.230065	0.977702	-0.467238	0.182818	-0.390559	0.31348	-0.294275	0.703785	-0.1312	0.844392	-0.0757482	0.920797	-0.140254	0.97748	-0.392133	0.312151
O43818	RRP9	U3 small nucleolar RNA-interacting protein 2 OS=Homo sapiens GN=RRP9 PE=1 SV=1	16.8668	-0.319615	0.977702	-0.208413	0.432332	-0.302944	0.348117	-0.248238	0.703785	-0.122326	0.825045	-0.276242	0.620239	-0.387363	0.588867	-0.206708	0.491105
O43819	SCO2	Protein SCO2 homolog, mitochondrial OS=Homo sapiens GN=SCO2 PE=1 SV=3	16.6744	-0.222474	0.977702	-0.640277	0.198402	-0.269408	0.651479	0.274798	0.768469	0.2145	0.821358	0.263348	0.796939	0.53749	0.758146	0.666428	0.242064
O43823	AKAP8	A-kinase anchor protein 8 OS=Homo sapiens GN=AKAP8 PE=1 SV=1	18.2436	-0.120183	0.977702	-0.0488492	0.871432	0.0281151	0.943191	0.0745357	0.901406	0.122036	0.833319	0.0870448	0.893043	0.0324669	0.992729	-0.235614	0.46088
O43826	SLC37A4	Glucose-6-phosphate translocase OS=Homo sapiens GN=SLC37A4 PE=1 SV=1	18.0782	0.0897817	0.977702	0.291435	0.457816	0.10008	0.855769	0.0669926	0.930608	0.113374	0.892228	-0.10067	0.914164	-0.0927491	0.9856	0.222248	0.624794
O43837	IDH3B	Isocitrate dehydrogenase [NAD] subunit beta, mitochondrial OS=Homo sapiens GN=IDH3B PE=1 SV=2	18.338	-0.295815	0.977702	-0.349266	0.256229	-0.146449	0.710902	-0.0851623	0.89336	-0.0624453	0.920039	-0.083029	0.910073	0.0069175	0.998956	0.0384886	0.922219
O43847	NRD1	Nardilysin OS=Homo sapiens GN=NRD1 PE=1 SV=2	17.5631	-0.0491274	0.987071	-0.227251	0.635345	-0.63649	0.273049	0.109079	0.912957	-0.12832	0.898378	0.54935	0.559865	0.371042	0.905834	-0.38129	0.474313
O43852	CALU	Calumenin OS=Homo sapiens GN=CALU PE=1 SV=2	18.75	-0.039743	0.985157	-0.117993	0.602289	-0.125845	0.66574	-0.0339987	0.937481	0.0280435	0.954147	0.101504	0.846051	0.0665021	0.980094	-0.0840659	0.749823
O43861	ATP9B	Probable phospholipid-transporting ATPase IIB OS=Homo sapiens GN=ATP9B PE=2 SV=4	18.7579	-0.177138	0.977702	-0.013644	0.972219	0.185152	0.652177	0.349398	0.68497	0.222899	0.733874	0.114647	0.882767	0.119184	0.97748	0.10614	0.774819
O43865	AHCYL1	Putative adenosylhomocysteinase 2 OS=Homo sapiens GN=AHCYL1 PE=1 SV=2	18.9582	0.0948438	0.977702	0.104013	0.78947	-0.110451	0.832886	-0.0782022	0.919669	0.133615	0.863572	0.0833474	0.92412	0.299927	0.905834	-0.259385	0.546023
O43920	NDUFS5	NADH dehydrogenase [ubiquinone] iron-sulfur protein 5 OS=Homo sapiens GN=NDUFS5 PE=1 SV=3	18.8216	-0.193044	0.977702	-0.441481	0.298747	-0.225394	0.684928	-0.307978	0.728834	-0.441636	0.609378	-0.334443	0.724263	-0.131854	0.97748	-0.457546	0.362014
O43933	PEX1	Peroxisome biogenesis factor 1 OS=Homo sapiens GN=PEX1 PE=1 SV=1	18.4098	2.55765	0.684554	3.48729	0.0612215	2.93147	0.160217	2.23494	0.575548	2.50524	0.299787	1.91926	0.493129	2.01605	0.591756	2.86353	0.103305
O60216	RAD21	Double-strand-break repair protein rad21 homolog OS=Homo sapiens GN=RAD21 PE=1 SV=2	18.3118	-0.279605	0.977702	-0.491407	0.175681	-0.185949	0.661891	-0.0153724	0.983655	-0.0959527	0.890497	0.041869	0.955426	-0.0722633	0.987646	-0.353765	0.363824
O60220	TIMM8A	Mitochondrial import inner membrane translocase subunit Tim8 A OS=Homo sapiens GN=TIMM8A PE=1 SV=1	19.9081	-0.161971	0.977702	0.286206	0.462001	0.0207585	0.970774	0.116443	0.886109	-0.203435	0.805125	-0.152603	0.871321	-0.0119884	0.998861	-0.0107696	0.985406
O60225	SSX5	Protein SSX5 OS=Homo sapiens GN=SSX5 PE=2 SV=3	17.3503	-0.143463	0.977702	-1.13948	0.139698	-0.808086	0.294278	-0.6028	0.703785	-0.459496	0.724474	0.368474	0.792571	-0.0714115	0.992794	-0.945196	0.229775
O60229	KALRN	Kalirin OS=Homo sapiens GN=KALRN PE=1 SV=2	18.7691	-0.0640255	0.977702	0.0811523	0.775596	0.26059	0.444713	0.232147	0.70951	0.102424	0.85749	-0.250948	0.677339	-0.393284	0.602196	-0.283541	0.384058
O60232	SSSCA1	Sjoegren syndrome/scleroderma autoantigen 1 OS=Homo sapiens GN=SSSCA1 PE=1 SV=1	17.275	-0.212625	0.977702	-0.328403	0.522094	-0.674893	0.282205	-0.462482	0.703806	-0.588734	0.574913	0.304885	0.786751	0.166704	0.97748	-0.325735	0.575862
O60237	PPP1R12B	Protein phosphatase 1 regulatory subunit 12B OS=Homo sapiens GN=PPP1R12B PE=1 SV=2	18.5204	-0.0792191	0.977702	-0.219251	0.474858	0.078592	0.855246	0.00449482	0.991294	0.277415	0.678886	-0.0645896	0.928118	-0.0663014	0.98849	0.0810272	0.825208
O60238	BNIP3L	BCL2/adenovirus E1B 19 kDa protein-interacting protein 3-like OS=Homo sapiens GN=BNIP3L PE=1 SV=1	17.1174	-0.235413	0.977702	-0.852739	0.236774	-0.601822	0.482103	-0.727616	0.689312	-1.05493	0.431644	-0.77505	0.596725	-0.722396	0.81168	-0.877489	0.297903
O60264	SMARCA5	SWI/SNF-related matrix-associated actin-dependent regulator of chromatin subfamily A member 5 OS=Homo sapiens GN=SMARCA5 PE=1 SV=1	17.621	-0.0840499	0.977702	-0.231166	0.296705	-0.0627084	0.835341	-0.00649539	0.986347	0.0602471	0.897366	0.0569036	0.913885	0.0146716	0.9978	0.0810497	0.753029
O60271	SPAG9	C-Jun-amino-terminal kinase-interacting protein 4 OS=Homo sapiens GN=SPAG9 PE=1 SV=4	17.4206	0.0976387	0.977702	-0.13404	0.558363	-0.146094	0.614356	0.0741357	0.877128	0.18668	0.696303	0.397754	0.308183	0.330655	0.588867	-0.0303366	0.920022
O60282	KIF5C	Kinesin heavy chain isoform 5C OS=Homo sapiens GN=KIF5C PE=1 SV=1	18.8561	-0.0121948	0.99342	-0.0784828	0.764228	0.0675731	0.84969	0.034934	0.942851	0.0947656	0.85749	0.0570685	0.923157	-0.0205307	0.994943	-0.0628999	0.839504
O60292	SIPA1L3	Signal-induced proliferation-associated 1-like protein 3 OS=Homo sapiens GN=SIPA1L3 PE=1 SV=3	18.817	-0.334994	0.977702	-0.798086	0.165317	-0.5733	0.348896	-0.267626	0.790008	-0.0535849	0.962735	0.484763	0.648821	0.226184	0.97748	-0.547498	0.363815
O60313	OPA1	Dynamin-like 120 kDa protein, mitochondrial OS=Homo sapiens GN=OPA1 PE=1 SV=3	17.2825	-0.204675	0.977702	-0.0710082	0.833861	0.00593068	0.987788	-0.0726814	0.913677	-0.128848	0.846499	-0.312416	0.648821	-0.217946	0.926982	-0.191771	0.60652
O60341	KDM1A	Lysine-specific histone demethylase 1A OS=Homo sapiens GN=KDM1A PE=1 SV=2	17.8792	0.120433	0.977702	-0.165864	0.463753	-0.0272587	0.935577	0.0496572	0.916402	0.0822914	0.85918	0.0990732	0.85169	0.00651696	0.998861	0.0689007	0.796164
O60437	PPL	Periplakin OS=Homo sapiens GN=PPL PE=1 SV=4	17.3668	-0.156224	0.977702	-0.215609	0.459323	-0.174304	0.643282	0.0264863	0.963013	-0.275454	0.656215	-0.266882	0.673636	-0.0861486	0.980755	-0.115285	0.733563
O60443	DFNA5	Non-syndromic hearing impairment protein 5 OS=Homo sapiens GN=DFNA5 PE=1 SV=2	18.2887	-0.226689	0.977702	-0.539919	0.187069	-0.686881	0.183605	-0.578398	0.58248	-0.473612	0.542513	-0.171565	0.845264	-0.316064	0.901966	-0.52063	0.260958
O60488	ACSL4	Long-chain-fatty-acid--CoA ligase 4 OS=Homo sapiens GN=ACSL4 PE=1 SV=2	18.6233	-0.0871661	0.977702	-0.181373	0.466314	0.0173585	0.959994	-0.010783	0.984699	-0.0412033	0.938381	0.0282808	0.962621	0.0951707	0.97748	-0.0486455	0.87313
O60493	SNX3	Sorting nexin-3 OS=Homo sapiens GN=SNX3 PE=1 SV=3	18.6046	-0.146772	0.977702	-0.672166	0.11709	-0.484614	0.248771	-0.236692	0.734973	-0.382158	0.578849	0.197413	0.793368	0.110491	0.97748	-0.594602	0.170267
O60494	CUBN	Cubilin OS=Homo sapiens GN=CUBN PE=1 SV=5	17.7482	0.542164	0.977702	0.763571	0.308703	0.0666894	0.950632	0.71153	0.703785	0.832463	0.578849	0.750412	0.631133	0.437736	0.961579	0.668767	0.426535
O60506	SYNCRIP	Heterogeneous nuclear ribonucleoprotein Q OS=Homo sapiens GN=SYNCRIP PE=1 SV=2	18.4942	-0.0942888	0.977702	-0.310546	0.229625	-0.202399	0.51214	-0.178502	0.730162	-0.152193	0.762426	-0.166118	0.764271	-0.141995	0.963618	-0.377207	0.221477
O60563	CCNT1	Cyclin-T1 OS=Homo sapiens GN=CCNT1 PE=1 SV=1	15.9007	-0.164428	0.977702	0.239207	0.487524	-0.21292	0.632306	-0.0958287	0.897998	-0.263887	0.717516	-0.417109	0.544301	-0.237762	0.925996	-0.247963	0.526601
O60568	PLOD3	Procollagen-lysine,2-oxoglutarate 5-dioxygenase 3 OS=Homo sapiens GN=PLOD3 PE=1 SV=1	17.8851	0.0166661	0.990235	0.0407787	0.857824	0.079004	0.785821	0.127661	0.769005	0.166412	0.714496	0.0970409	0.846194	0.11516	0.9706	0.131937	0.593839
O60573	EIF4E2	Eukaryotic translation initiation factor 4E type 2 OS=Homo sapiens GN=EIF4E2 PE=1 SV=1	16.9934	0.675676	0.977702	0.356137	0.699368	0.733765	0.518342	0.909218	0.698633	0.946436	0.612187	0.720612	0.724263	0.880471	0.841548	0.543574	0.601403
O60610	DIAPH1	Protein diaphanous homolog 1 OS=Homo sapiens GN=DIAPH1 PE=1 SV=2	17.6121	-0.022514	0.990235	0.0760439	0.806309	-0.0974242	0.811369	-0.0408037	0.942851	0.0936966	0.883702	0.270979	0.677486	0.228233	0.912513	-0.175309	0.611098
O60613	SEP15	15 kDa selenoprotein OS=Homo sapiens GN=SEP15 PE=1 SV=3	18.4574	-0.399464	0.977702	-0.490358	0.22692	-0.271408	0.581531	-0.375901	0.703785	-0.284341	0.724293	-0.317518	0.718709	-0.238469	0.940565	-0.381511	0.395244
O60637	TSPAN3	Tetraspanin-3 OS=Homo sapiens GN=TSPAN3 PE=2 SV=1	18.6784	-0.335084	0.977702	-0.2557	0.457816	-0.0708368	0.887392	0.225047	0.748965	0.285889	0.695577	0.241232	0.753722	0.278281	0.902516	0.312579	0.423642
O60645	EXOC3	Exocyst complex component 3 OS=Homo sapiens GN=EXOC3 PE=1 SV=2	16.8521	0.414365	0.977702	1.3972	0.147998	0.976787	0.322445	0.72176	0.706393	0.677633	0.695577	0.16466	0.931093	-0.0508977	0.9978	0.829434	0.385774
O60664	PLIN3	Perilipin-3 OS=Homo sapiens GN=PLIN3 PE=1 SV=3	18.1758	-0.167756	0.977702	-0.488976	0.159654	-0.661014	0.149799	-0.396864	0.662096	-0.222177	0.724293	0.0910845	0.896953	0.0570844	0.991634	-0.173602	0.616903
O60673	REV3L	DNA polymerase zeta catalytic subunit OS=Homo sapiens GN=REV3L PE=1 SV=2	14.8385	0.000210019	0.999619	-1.15604	0.135497	-0.221933	0.794926	0.0802766	0.947365	-0.108991	0.935351	0.146002	0.921118	0.0821621	0.992473	-0.598846	0.409353
O60684	KPNA6	Importin subunit alpha-7 OS=Homo sapiens GN=KPNA6 PE=1 SV=1	18.9225	-0.191498	0.977702	-0.390337	0.297023	-0.540754	0.239758	-0.306918	0.710666	-0.325571	0.683786	-0.260982	0.75208	-0.315422	0.901966	-0.460208	0.305634
O60701	UGDH	UDP-glucose 6-dehydrogenase OS=Homo sapiens GN=UGDH PE=1 SV=1	18.1485	-0.11998	0.977702	-0.524378	0.201671	-0.577438	0.228364	-0.233262	0.762476	-0.174818	0.825045	0.373809	0.647505	0.276954	0.921313	-0.353062	0.415985
O60716	CTNND1	Catenin delta-1 OS=Homo sapiens GN=CTNND1 PE=1 SV=1	18.3344	-0.0949007	0.977702	-0.062049	0.778629	-0.0800407	0.783923	-0.220765	0.691546	-0.312615	0.470192	-0.322866	0.43148	-0.253873	0.755817	-0.266276	0.30999
O60749	SNX2	Sorting nexin-2 OS=Homo sapiens GN=SNX2 PE=1 SV=2	17.6934	-0.218272	0.977702	-0.583055	0.205326	-0.634049	0.239758	-0.444112	0.691546	-0.345256	0.701354	0.174075	0.866614	-0.0891841	0.989669	-0.53516	0.307531
O60762	DPM1	Dolichol-phosphate mannosyltransferase subunit 1 OS=Homo sapiens GN=DPM1 PE=1 SV=1	18.7904	0.109607	0.977702	0.540871	0.16595	0.260093	0.549412	-0.0817712	0.911927	-0.0205037	0.976607	0.0423417	0.958208	0.0722733	0.989669	0.0566965	0.896768
O60763	USO1	General vesicular transport factor p115 OS=Homo sapiens GN=USO1 PE=1 SV=2	18.1207	-0.139874	0.977702	-0.437038	0.178254	-0.259526	0.479773	-0.205971	0.734973	-0.00450771	0.993487	0.0862283	0.902282	0.0979616	0.97748	-0.198738	0.555138
O60783	MRPS14	28S ribosomal protein S14, mitochondrial OS=Homo sapiens GN=MRPS14 PE=1 SV=1	17.8418	-0.656246	0.977702	-0.382783	0.440717	-0.339535	0.592611	-0.575084	0.672182	-0.687271	0.502317	-0.605821	0.543403	-0.236031	0.972914	-0.319769	0.572498
O60784	TOM1	Target of Myb protein 1 OS=Homo sapiens GN=TOM1 PE=1 SV=2	18.2219	-0.280344	0.977702	-0.836698	0.134775	-0.665798	0.239758	-0.252499	0.780362	-0.392599	0.688926	-0.0738267	0.945863	-0.191278	0.97748	-0.613662	0.273731
O60831	PRAF2	PRA1 family protein 2 OS=Homo sapiens GN=PRAF2 PE=1 SV=1	20.1457	0.181075	0.977702	0.47714	0.161478	0.621283	0.160217	0.237937	0.711133	0.218827	0.724293	-0.326063	0.600777	-0.0931546	0.97748	0.249809	0.459656
O60832	DKC1	H/ACA ribonucleoprotein complex subunit 4 OS=Homo sapiens GN=DKC1 PE=1 SV=3	18.7295	-0.150756	0.977702	-0.124934	0.668109	-0.135665	0.722392	-0.176851	0.762476	-0.195689	0.739937	-0.223313	0.733259	-0.216535	0.914911	-0.149525	0.650605
O60841	EIF5B	Eukaryotic translation initiation factor 5B OS=Homo sapiens GN=EIF5B PE=1 SV=4	17.8817	-0.0815512	0.977702	-0.470911	0.147998	-0.472331	0.195189	-0.236513	0.707495	-0.174614	0.75519	0.185367	0.764104	0.0864794	0.97748	-0.202213	0.517932
O60869	EDF1	Endothelial differentiation-related factor 1 OS=Homo sapiens GN=EDF1 PE=1 SV=1	16.8789	-0.0939934	0.977702	-0.675315	0.139698	-0.496694	0.282205	-0.0849993	0.913677	0.0504752	0.951553	0.536863	0.470597	0.13504	0.97748	-0.128989	0.769748
O60884	DNAJA2	DnaJ homolog subfamily A member 2 OS=Homo sapiens GN=DNAJA2 PE=1 SV=1	18.1089	0.415978	0.977702	1.13667	0.139698	0.714713	0.353867	0.54766	0.707495	0.497003	0.708889	0.443508	0.756095	0.421641	0.926982	0.705975	0.357939
O60885	BRD4	Bromodomain-containing protein 4 OS=Homo sapiens GN=BRD4 PE=1 SV=2	17.3471	-0.147654	0.977702	-0.223576	0.478748	-0.134154	0.74799	0.0271754	0.964148	0.0374866	0.957154	0.293051	0.662703	0.315676	0.824281	-0.0500219	0.90029
O60888	CUTA	Protein CutA OS=Homo sapiens GN=CUTA PE=1 SV=2	18.7728	0.0558456	0.985157	-0.0525413	0.886872	-0.164038	0.718023	-0.202581	0.768469	0.100731	0.890497	0.166094	0.835669	0.298708	0.89746	0.0476435	0.914873
O60909	B4GALT2	Beta-1,4-galactosyltransferase 2 OS=Homo sapiens GN=B4GALT2 PE=1 SV=1	18.9725	0.338996	0.977702	0.479866	0.165581	0.62914	0.164798	0.443806	0.625977	0.357866	0.570836	0.245715	0.724263	0.303063	0.833791	0.394391	0.288052
O60925	PFDN1	Prefoldin subunit 1 OS=Homo sapiens GN=PFDN1 PE=1 SV=2	19.5732	0.0705953	0.985157	-0.469678	0.305298	-0.504347	0.360802	-0.0578601	0.947365	0.0307994	0.974784	0.707175	0.403755	0.464635	0.816563	-0.0491432	0.933678
O75027	ABCB7	ATP-binding cassette sub-family B member 7, mitochondrial OS=Homo sapiens GN=ABCB7 PE=1 SV=2	17.3498	-0.150794	0.977702	0.0719732	0.815699	0.14197	0.720861	0.0909653	0.882586	-0.0642445	0.916223	-0.237459	0.724263	0.0719349	0.9856	-0.0680074	0.851732
O75083	WDR1	WD repeat-containing protein 1 OS=Homo sapiens GN=WDR1 PE=1 SV=4	18.9444	0.0382825	0.985157	-0.370282	0.276921	-0.524289	0.212167	-0.354432	0.689312	-0.318984	0.652865	0.140854	0.856489	0.0685654	0.989669	-0.369405	0.357939
O75094	SLIT3	Slit homolog 3 protein OS=Homo sapiens GN=SLIT3 PE=2 SV=3	17.3104	-0.193588	0.977702	-0.336583	0.37504	-0.155706	0.757356	-0.102552	0.901406	-0.540165	0.487816	-0.518248	0.493129	-0.673687	0.363342	-0.636535	0.184946
O75116	ROCK2	Rho-associated protein kinase 2 OS=Homo sapiens GN=ROCK2 PE=1 SV=4	17.8838	-0.313164	0.977702	-0.672097	0.363347	-0.652322	0.475962	-0.293803	0.845557	-0.189818	0.90312	0.233024	0.891925	-0.930452	0.705191	-0.238797	0.781267
O75122	CLASP2	CLIP-associating protein 2 OS=Homo sapiens GN=CLASP2 PE=1 SV=2	16.4417	-0.177172	0.977702	-0.769513	0.0404516	-0.594498	0.159618	-0.245318	0.707495	-0.109699	0.849669	0.141392	0.831929	-0.0522657	0.992103	-0.114985	0.723538
O75131	CPNE3	Copine-3 OS=Homo sapiens GN=CPNE3 PE=1 SV=1	18.5924	0.0434671	0.985157	0.0124304	0.973527	0.0978174	0.814856	0.010964	0.986232	-0.186691	0.764542	0.100458	0.890551	0.22363	0.921313	-0.000143389	0.999893
O75146	HIP1R	Huntingtin-interacting protein 1-related protein OS=Homo sapiens GN=HIP1R PE=1 SV=2	15.8265	-0.0213975	0.993795	-0.754446	0.227399	-0.380522	0.607786	-0.153543	0.901406	-0.210294	0.859924	0.38592	0.766791	0.295087	0.972467	-0.0132584	0.986835
O75150	RNF40	E3 ubiquitin-protein ligase BRE1B OS=Homo sapiens GN=RNF40 PE=1 SV=4	19.0533	0.0797716	0.985157	0.0620043	0.924529	0.507626	0.509983	0.474021	0.724914	-0.423825	0.735317	-0.488469	0.724263	-0.352965	0.963618	-0.345641	0.628624
O75152	ZC3H11A	Zinc finger CCCH domain-containing protein 11A OS=Homo sapiens GN=ZC3H11A PE=1 SV=3	16.9955	0.10953	0.977702	-0.041448	0.871576	0.211859	0.476043	0.422447	0.468803	0.183502	0.717516	0.129749	0.814952	0.168343	0.925996	-0.0264426	0.932536
O75153	CLUH	Clustered mitochondria protein homolog OS=Homo sapiens GN=CLUH PE=1 SV=2	16.9561	0.296483	0.977702	-0.321093	0.478748	-0.196099	0.744171	-0.204309	0.820896	0.197412	0.833319	0.499443	0.600079	0.0961279	0.988971	0.0171138	0.981089
O75154	RAB11FIP3	Rab11 family-interacting protein 3 OS=Homo sapiens GN=RAB11FIP3 PE=1 SV=1	19.4491	0.329805	0.977702	0.599558	0.144862	0.362392	0.386483	0.526703	0.587234	0.512013	0.459696	0.389785	0.587277	0.408917	0.751961	0.428328	0.307531
O75165	DNAJC13	DnaJ homolog subfamily C member 13 OS=Homo sapiens GN=DNAJC13 PE=1 SV=5	17.5374	-0.191421	0.977702	-0.142172	0.519048	-0.0720449	0.809714	-0.144776	0.747763	-0.107712	0.819889	-0.224219	0.627163	0.0265436	0.992473	-0.234459	0.370719
O75175	CNOT3	CCR4-NOT transcription complex subunit 3 OS=Homo sapiens GN=CNOT3 PE=1 SV=1	18.4032	0.336084	0.977702	1.28718	0.222801	0.512489	0.698898	0.484394	0.806973	0.473163	0.820271	-0.0838081	0.975417	0.107203	0.994645	0.773739	0.493618
O75179	ANKRD17	Ankyrin repeat domain-containing protein 17 OS=Homo sapiens GN=ANKRD17 PE=1 SV=3	17.4293	0.228759	0.977702	0.169269	0.578666	0.0921893	0.823383	0.168436	0.780362	0.266178	0.683786	0.173084	0.796383	0.0815649	0.98462	0.502588	0.190032
O75190	DNAJB6	DnaJ homolog subfamily B member 6 OS=Homo sapiens GN=DNAJB6 PE=1 SV=2	18.5841	-0.10825	0.977702	-0.32345	0.422862	-0.131965	0.81075	-0.210165	0.79209	-0.0531824	0.951834	-0.322254	0.724263	-0.385922	0.85327	-0.268138	0.560832
O75223	GGCT	Gamma-glutamylcyclotransferase OS=Homo sapiens GN=GGCT PE=1 SV=1	18.1811	0.0246622	0.99342	-1.11865	0.0870091	-0.874109	0.188813	-0.457811	0.703785	-0.458634	0.666477	0.320271	0.768185	0.379008	0.912513	-0.412213	0.461598
O75251	NDUFS7	NADH dehydrogenase [ubiquinone] iron-sulfur protein 7, mitochondrial OS=Homo sapiens GN=NDUFS7 PE=1 SV=3	18.6548	-0.0390026	0.985157	0.212138	0.425817	0.0821131	0.82105	-0.0162898	0.975689	-0.10278	0.851145	-0.20196	0.740659	0.200156	0.914911	0.143899	0.640395
O75298	RTN2	Reticulon-2 OS=Homo sapiens GN=RTN2 PE=1 SV=1	21.6938	-0.415052	0.292043	-0.428617	0.0765382	-0.0843081	0.724434	-0.28174	0.575548	-0.240142	0.532247	-0.583068	0.00950077	-0.408211	0.130757	-0.387352	0.0852463
O75306	NDUFS2	NADH dehydrogenase [ubiquinone] iron-sulfur protein 2, mitochondrial OS=Homo sapiens GN=NDUFS2 PE=1 SV=2	18.8079	-0.0281185	0.990235	-0.316263	0.387684	-0.158671	0.744171	-0.196281	0.787557	-0.148337	0.844392	-0.32988	0.679329	-0.0241656	0.9978	-0.138175	0.747448
O75312	ZPR1	Zinc finger protein ZPR1 OS=Homo sapiens GN=ZPR1 PE=1 SV=1	17.6977	-0.444042	0.977702	-0.540315	0.347756	-0.785536	0.266592	-0.462848	0.710666	-0.247423	0.83368	0.403482	0.75208	0.215309	0.97748	-0.3835	0.55609
O75323	GBAS	Protein NipSnap homolog 2 OS=Homo sapiens GN=GBAS PE=1 SV=1	17.9474	0.0806393	0.977702	0.359408	0.30183	0.226726	0.606278	0.0628009	0.928171	-0.0892528	0.902043	-0.059544	0.941754	-0.0224637	0.9978	0.0114568	0.983149
O75326	SEMA7A	Semaphorin-7A OS=Homo sapiens GN=SEMA7A PE=1 SV=1	17.9306	0.101853	0.977702	-0.0247715	0.953982	-0.0437498	0.937425	-0.0755173	0.922843	-0.354443	0.669832	-0.479671	0.537053	-0.411927	0.798292	-0.441853	0.340471
O75340	PDCD6	Programmed cell death protein 6 OS=Homo sapiens GN=PDCD6 PE=1 SV=1	18.189	0.901248	0.977702	1.52913	0.0951454	1.24745	0.192678	0.850378	0.672182	0.666421	0.66628	0.267749	0.878079	0.367111	0.972467	0.94926	0.277521
O75347	TBCA	Tubulin-specific chaperone A OS=Homo sapiens GN=TBCA PE=1 SV=3	18.0789	-0.0289538	0.992367	-0.559765	0.266914	-0.800383	0.202439	-0.353363	0.730162	-0.367038	0.723951	0.455653	0.661773	0.343152	0.925996	-0.5449	0.357316
O75348	ATP6V1G1	V-type proton ATPase subunit G 1 OS=Homo sapiens GN=ATP6V1G1 PE=1 SV=3	18.3149	-0.0916606	0.977702	-0.437157	0.229487	-0.378116	0.3702	-0.198509	0.77814	-0.145721	0.84127	0.0210081	0.97971	-0.023272	0.9978	-0.119831	0.769365
O75351	VPS4B	Vacuolar protein sorting-associated protein 4B OS=Homo sapiens GN=VPS4B PE=1 SV=2	17.9259	-0.0759085	0.985157	-0.753182	0.172459	-0.623871	0.30014	-0.398483	0.710666	-0.292662	0.772962	0.331558	0.764271	0.112649	0.987324	0.529479	0.367765
O75366	AVIL	Advillin OS=Homo sapiens GN=AVIL PE=1 SV=3	20.8097	-0.28782	0.977702	-0.875901	0.134775	-0.757866	0.209583	-0.327097	0.738015	-0.232567	0.819889	0.330323	0.756095	0.0613184	0.992473	-0.463733	0.398618
O75367	H2AFY	Core histone macro-H2A.1 OS=Homo sapiens GN=H2AFY PE=1 SV=4	19.4167	-0.0702735	0.977702	0.0362084	0.900334	-0.0140857	0.970774	-0.164721	0.75944	-0.0566775	0.917217	-0.233363	0.685256	-0.107029	0.97748	0.0900058	0.770408
O75368	SH3BGRL	SH3 domain-binding glutamic acid-rich-like protein OS=Homo sapiens GN=SH3BGRL PE=1 SV=1	18.5933	-0.0436681	0.990437	-0.602478	0.369132	-0.964258	0.246317	-0.530155	0.71839	-0.998777	0.459696	-0.0355847	0.982094	-0.140128	0.989669	-1.05114	0.214917
O75369	FLNB	Filamin-B OS=Homo sapiens GN=FLNB PE=1 SV=2	19.3468	0.0507742	0.985157	0.230986	0.548179	0.0486438	0.932713	0.083386	0.916402	0.116046	0.886805	0.111556	0.901269	-0.0303247	0.994943	0.183159	0.674063
O75380	NDUFS6	NADH dehydrogenase [ubiquinone] iron-sulfur protein 6, mitochondrial OS=Homo sapiens GN=NDUFS6 PE=1 SV=1	17.1338	-0.100676	0.977702	-0.0270334	0.941559	-0.021067	0.966289	-0.185008	0.783316	-0.0543811	0.942772	-0.236137	0.75755	-0.139071	0.97748	-0.0258324	0.956004
O75381	PEX14	Peroxisomal membrane protein PEX14 OS=Homo sapiens GN=PEX14 PE=1 SV=1	18.0276	-0.185189	0.977702	-0.12399	0.647055	-0.00820998	0.981008	-0.0900379	0.871499	0.06277	0.909429	-0.0180647	0.978608	0.0704254	0.98462	0.290505	0.36034
O75390	CS	Citrate synthase, mitochondrial OS=Homo sapiens GN=CS PE=1 SV=2	19.1369	-0.216368	0.977702	-0.189681	0.502221	-0.0892256	0.815632	-0.107081	0.854559	-0.0348772	0.95495	-0.0607287	0.92589	0.0470278	0.992103	-0.0170967	0.966234
O75391	SPAG7	Sperm-associated antigen 7 OS=Homo sapiens GN=SPAG7 PE=1 SV=2	18.0704	-0.116847	0.977702	-0.848279	0.119995	-0.668368	0.218552	-0.137134	0.877787	-0.335809	0.712408	0.0214885	0.982786	0.157989	0.97748	-0.402394	0.4151
O75396	SEC22B	Vesicle-trafficking protein SEC22b OS=Homo sapiens GN=SEC22B PE=1 SV=4	19.8062	-0.140198	0.977702	-0.288752	0.399096	-0.0824596	0.866353	-0.036264	0.95394	-0.229033	0.743348	-0.289194	0.711873	-0.189878	0.96936	-0.188209	0.636248
O75400	PRPF40A	Pre-mRNA-processing factor 40 homolog A OS=Homo sapiens GN=PRPF40A PE=1 SV=2	17.7359	-0.108119	0.977702	-0.147988	0.507998	0.0294334	0.931867	-0.00392377	0.989487	0.0929224	0.84409	0.0134016	0.97971	-0.0158005	0.997307	-0.122689	0.635323
O75410	TACC1	Transforming acidic coiled-coil-containing protein 1 OS=Homo sapiens GN=TACC1 PE=1 SV=2	17.5457	-0.210586	0.977702	-0.172651	0.575156	0.10911	0.791169	-0.0265274	0.964148	-0.146218	0.820271	0.0355478	0.961733	-0.149695	0.972914	-0.241797	0.481516
O75414	NME6	Nucleoside diphosphate kinase 6 OS=Homo sapiens GN=NME6 PE=1 SV=3	15.1735	0.157785	0.977702	0.290704	0.522094	0.279281	0.632843	0.569331	0.669963	0.368032	0.697307	0.419131	0.665105	-0.516318	0.778262	0.407136	0.428144
O75436	VPS26A	Vacuolar protein sorting-associated protein 26A OS=Homo sapiens GN=VPS26A PE=1 SV=2	19.5702	0.0106243	0.993795	-0.367629	0.316882	-0.499435	0.266592	-0.126606	0.865935	0.0310827	0.968326	0.436886	0.55013	0.197794	0.970196	-0.305954	0.459742
O75439	PMPCB	Mitochondrial-processing peptidase subunit beta OS=Homo sapiens GN=PMPCB PE=1 SV=2	18.5077	-0.095255	0.977702	-0.119941	0.602634	-0.00749169	0.980511	-0.0246994	0.952688	-0.0482454	0.91978	-0.0877125	0.872472	-0.0182241	0.994943	-0.176925	0.491589
O75475	PSIP1	PC4 and SFRS1-interacting protein OS=Homo sapiens GN=PSIP1 PE=1 SV=1	17.1291	0.00975494	0.993795	-0.133468	0.651397	0.0738384	0.855835	0.126003	0.830328	0.140393	0.820185	0.186764	0.771158	0.11475	0.97748	-0.00164808	0.996551
O75477	ERLIN1	Erlin-1 OS=Homo sapiens GN=ERLIN1 PE=1 SV=1	19.321	0.0968558	0.977702	0.238223	0.344658	0.171201	0.592519	0.276539	0.68497	0.289562	0.574913	0.503353	0.187201	0.598159	0.0959996	0.746819	0.0125333
O75489	NDUFS3	NADH dehydrogenase [ubiquinone] iron-sulfur protein 3, mitochondrial OS=Homo sapiens GN=NDUFS3 PE=1 SV=1	18.0714	-0.152234	0.977702	-0.100788	0.564027	-0.0466656	0.846354	-0.0704509	0.83889	-0.0513648	0.890424	-0.176623	0.627163	-0.0611583	0.97748	-0.0623465	0.761111
O75494	SRSF10	Serine/arginine-rich splicing factor 10 OS=Homo sapiens GN=SRSF10 PE=1 SV=1	19.0494	-0.00809655	0.994976	-0.0514168	0.895542	-0.113863	0.815632	-0.185782	0.793515	-0.494954	0.502317	-0.398255	0.599719	-0.368351	0.816563	-0.442718	0.310609
O75521	ECI2	Enoyl-CoA delta isomerase 2, mitochondrial OS=Homo sapiens GN=ECI2 PE=1 SV=4	21.5487	-0.000735093	0.999619	-0.831006	0.164943	-0.760586	0.242245	-0.312736	0.768469	-0.327052	0.758663	0.385049	0.744876	0.0478904	0.994943	-0.560355	0.36854
O75525	KHDRBS3	KH domain-containing, RNA-binding, signal transduction-associated protein 3 OS=Homo sapiens GN=KHDRBS3 PE=1 SV=1	17.2661	-0.364035	0.977702	0.208571	0.684373	-0.397789	0.530718	-0.21713	0.83153	-0.163158	0.878271	0.0197137	0.985249	-0.451143	0.881724	-0.120631	0.844999
O75531	BANF1	Barrier-to-autointegration factor OS=Homo sapiens GN=BANF1 PE=1 SV=1	18.623	0.112073	0.977702	0.088888	0.701622	-0.00222424	0.993119	0.0542527	0.911087	0.0560685	0.908406	0.164947	0.747927	0.0745858	0.97748	0.19449	0.453343
O75533	SF3B1	Splicing factor 3B subunit 1 OS=Homo sapiens GN=SF3B1 PE=1 SV=3	18.3612	-0.143603	0.977702	-0.198078	0.364329	-0.125916	0.656099	-0.0701759	0.877258	-0.0644056	0.890497	-0.0912465	0.858197	-0.131221	0.95759	-0.380011	0.170267
O75534	CSDE1	Cold shock domain-containing protein E1 OS=Homo sapiens GN=CSDE1 PE=1 SV=2	17.8949	-0.0605717	0.9806	0.014587	0.966496	-0.089674	0.822135	0.0068844	0.988421	-0.0818321	0.897366	0.0835493	0.90656	0.0185242	0.9978	-0.031416	0.933678
O75569	PRKRA	Interferon-inducible double-stranded RNA-dependent protein kinase activator A OS=Homo sapiens GN=PRKRA PE=1 SV=1	18.0219	-0.0650991	0.977702	0.0245195	0.924529	0.148667	0.6368	-0.109862	0.821235	0.193988	0.703948	0.0280182	0.962621	-0.142608	0.963618	0.103529	0.715534
O75607	NPM3	Nucleoplasmin-3 OS=Homo sapiens GN=NPM3 PE=1 SV=3	17.8262	-0.48017	0.824204	-0.422871	0.193262	-0.66787	0.143393	-0.280802	0.703785	-0.0879107	0.890497	0.187092	0.772386	-0.351424	0.755817	-0.298698	0.390387
O75608	LYPLA1	Acyl-protein thioesterase 1 OS=Homo sapiens GN=LYPLA1 PE=1 SV=1	19.2298	-0.106044	0.978247	-0.734443	0.173449	-0.748424	0.219596	-0.462124	0.703785	-0.51013	0.611096	0.119406	0.91855	0.136536	0.98155	-0.485274	0.392322
O75616	ERAL1	GTPase Era, mitochondrial OS=Homo sapiens GN=ERAL1 PE=1 SV=2	16.6952	-0.329139	0.977702	-0.457065	0.194361	-0.0965395	0.828076	0.0172706	0.980159	-0.0898633	0.897366	-0.0551666	0.943366	0.0241603	0.995774	-0.227506	0.53715
O75643	SNRNP200	U5 small nuclear ribonucleoprotein 200 kDa helicase OS=Homo sapiens GN=SNRNP200 PE=1 SV=2	18.4758	-0.132093	0.977702	-0.301646	0.272482	-0.126562	0.721816	-0.113344	0.832056	-0.156012	0.775927	-0.131574	0.832334	-0.11737	0.97748	-0.383761	0.247397
O75663	TIPRL	TIP41-like protein OS=Homo sapiens GN=TIPRL PE=1 SV=2	17.2341	-0.0652365	0.985157	0.0665028	0.911403	0.275132	0.70959	0.315413	0.778634	0.349788	0.755205	0.331314	0.786059	0.574241	0.81168	0.407053	0.517644
O75665	OFD1	Oral-facial-digital syndrome 1 protein OS=Homo sapiens GN=OFD1 PE=1 SV=1	19.2516	-0.440979	0.977702	-0.590452	0.297023	-0.387107	0.586467	-0.591776	0.689312	-0.938724	0.351124	-1.15352	0.1659	-0.960088	0.395914	-1.69252	0.0112529
O75688	PPM1B	Protein phosphatase 1B OS=Homo sapiens GN=PPM1B PE=1 SV=1	18.9819	-0.504083	0.977702	-0.179599	0.791017	-0.398405	0.637796	-0.729438	0.68497	-0.731794	0.581597	-0.999584	0.422239	-0.845541	0.682499	-0.792899	0.31846
O75691	UTP20	Small subunit processome component 20 homolog OS=Homo sapiens GN=UTP20 PE=1 SV=3	17.9035	-0.385988	0.977702	-0.280834	0.469365	-0.348101	0.470109	-0.185048	0.808929	-0.3115	0.701354	-0.269013	0.757862	-0.388494	0.824281	-0.576395	0.230052
O75694	NUP155	Nuclear pore complex protein Nup155 OS=Homo sapiens GN=NUP155 PE=1 SV=1	18.4907	-0.135175	0.977702	-0.276788	0.277698	-0.147635	0.647106	-0.0897979	0.864333	-0.0369494	0.947359	-0.157733	0.772386	-0.0338426	0.992473	-0.0182028	0.957511
O75695	RP2	Protein XRP2 OS=Homo sapiens GN=RP2 PE=1 SV=4	17.105	0.272263	0.977702	0.545631	0.314984	0.689163	0.294106	0.530269	0.702355	0.481301	0.681865	0.177413	0.890551	0.234237	0.97748	0.55868	0.381003
O75717	WDHD1	WD repeat and HMG-box DNA-binding protein 1 OS=Homo sapiens GN=WDHD1 PE=1 SV=1	16.487	0.651961	0.977702	0.714578	0.174593	0.659009	0.260771	0.805683	0.518115	0.885183	0.260382	0.811001	0.326716	0.566231	0.749902	0.619776	0.283011
O75718	CRTAP	Cartilage-associated protein OS=Homo sapiens GN=CRTAP PE=1 SV=1	19.2486	-0.311875	0.977702	-0.335525	0.280786	-0.25946	0.49286	-0.14465	0.808929	-0.362264	0.560912	-0.323889	0.612149	0.0187047	0.9978	-0.29848	0.396301
O75746	SLC25A12	Calcium-binding mitochondrial carrier protein Aralar1 OS=Homo sapiens GN=SLC25A12 PE=1 SV=2	18.4867	-0.0474407	0.985157	0.0104478	0.97278	0.227999	0.456416	0.12271	0.804438	0.161457	0.749863	-0.131215	0.823698	0.0617179	0.9856	0.126216	0.65679
O75808	CAPN15	Calpain-15 OS=Homo sapiens GN=CAPN15 PE=1 SV=1	18.9927	-0.321988	0.977702	-0.540621	0.310224	-0.43851	0.504695	-0.365406	0.735982	-0.647735	0.546415	-0.414169	0.727019	-0.279634	0.971977	-0.496347	0.412134
O75821	EIF3G	Eukaryotic translation initiation factor 3 subunit G OS=Homo sapiens GN=EIF3G PE=1 SV=2	17.8039	0.02413	0.987294	-0.149381	0.529203	-0.216954	0.456727	-0.233344	0.702355	-0.0420579	0.934624	0.109471	0.843135	0.0985801	0.97748	-0.20941	0.435424
O75822	EIF3J	Eukaryotic translation initiation factor 3 subunit J OS=Homo sapiens GN=EIF3J PE=1 SV=2	19.4338	-0.263768	0.977702	-1.53746	0.0885641	-1.3191	0.172666	-0.682222	0.701813	-0.306899	0.830967	0.433318	0.772386	0.130958	0.991634	-0.834743	0.317002
O75828	CBR3	Carbonyl reductase [NADPH] 3 OS=Homo sapiens GN=CBR3 PE=1 SV=3	19.4109	0.00365543	0.998265	-0.635097	0.191435	-0.891464	0.16847	-0.183332	0.837533	-0.203754	0.825559	0.493061	0.599719	0.369376	0.901966	-0.503327	0.350276
O75832	PSMD10	26S proteasome non-ATPase regulatory subunit 10 OS=Homo sapiens GN=PSMD10 PE=1 SV=1	17.9404	0.00109584	0.999329	-0.949914	0.107598	-0.832423	0.187393	-0.373897	0.711133	-0.139626	0.888131	0.45587	0.648821	0.533634	0.778262	-0.408989	0.439365
O75843	AP1G2	AP-1 complex subunit gamma-like 2 OS=Homo sapiens GN=AP1G2 PE=1 SV=1	16.2482	0.0841152	0.977702	-0.815053	0.0964717	-0.574094	0.232214	-0.316697	0.710666	-0.364735	0.655735	0.284834	0.74294	0.165839	0.97748	-0.365226	0.408662
O75844	ZMPSTE24	CAAX prenyl protease 1 homolog OS=Homo sapiens GN=ZMPSTE24 PE=1 SV=2	17.2551	0.0478955	0.977702	-0.0612867	0.761714	-0.0798187	0.761501	-0.00423444	0.98854	0.00209755	0.995225	0.0711699	0.882767	0.0183722	0.994943	0.115745	0.611098
O75874	IDH1	Isocitrate dehydrogenase [NADP] cytoplasmic OS=Homo sapiens GN=IDH1 PE=1 SV=2	18.0385	0.013466	0.993795	-0.368931	0.31972	-0.528299	0.246264	-0.295736	0.710666	-0.323628	0.683786	0.20633	0.802491	0.159829	0.97748	-0.308559	0.459742
O75882	ATRN	Attractin OS=Homo sapiens GN=ATRN PE=1 SV=2	17.6868	-0.139057	0.977702	-0.141419	0.800123	-0.0432862	0.956515	-0.0792373	0.93983	-0.41914	0.713981	-0.307278	0.800912	-0.211604	0.97748	-0.183599	0.772106
O75909	CCNK	Cyclin-K OS=Homo sapiens GN=CCNK PE=1 SV=2	17.394	-0.385641	0.977702	0.107561	0.860453	0.353579	0.634517	0.486465	0.707495	0.384596	0.744005	-0.312277	0.815145	-0.503573	0.899599	0.553916	0.407016
O75911	DHRS3	Short-chain dehydrogenase/reductase 3 OS=Homo sapiens GN=DHRS3 PE=1 SV=2	18.8911	-0.244215	0.977702	-0.251467	0.637735	-0.366657	0.583134	-0.431485	0.710666	-0.766608	0.469407	-0.747561	0.470597	-0.598208	0.778262	-0.85723	0.197392
O75915	ARL6IP5	PRA1 family protein 3 OS=Homo sapiens GN=ARL6IP5 PE=1 SV=1	20.1738	0.823076	0.908286	1.12563	0.0987227	0.885987	0.199598	0.515508	0.703785	0.455754	0.691014	0.055497	0.967263	0.213768	0.97748	0.659687	0.311408
O75923	DYSF	Dysferlin OS=Homo sapiens GN=DYSF PE=1 SV=1	17.8024	-0.0859675	0.977702	0.1049	0.77589	0.111917	0.818344	-0.199698	0.780362	-0.344627	0.652865	-0.526535	0.45351	-0.498584	0.625623	-0.212736	0.60652
O75934	BCAS2	Pre-mRNA-splicing factor SPF27 OS=Homo sapiens GN=BCAS2 PE=1 SV=1	18.4913	-0.127729	0.977702	-0.326921	0.331583	0.032674	0.94511	-0.0371914	0.951862	-0.0637415	0.929196	0.0492778	0.951147	-0.0610513	0.992103	0.0517828	0.903394
O75935	DCTN3	Dynactin subunit 3 OS=Homo sapiens GN=DCTN3 PE=1 SV=1	17.7944	-0.0849749	0.985157	-0.908857	0.103439	-0.381454	0.483765	-0.45473	0.691546	-0.250797	0.782462	0.0952018	0.925765	0.031072	0.997307	-0.459291	0.379428
O75937	DNAJC8	DnaJ homolog subfamily C member 8 OS=Homo sapiens GN=DNAJC8 PE=1 SV=2	17.959	-0.00877425	0.995903	-0.731639	0.167047	-0.744976	0.211561	-0.201521	0.83153	-0.274784	0.775927	0.366675	0.730281	0.0728335	0.992103	-0.544913	0.339474
O75940	SMNDC1	Survival of motor neuron-related-splicing factor 30 OS=Homo sapiens GN=SMNDC1 PE=1 SV=1	18.8553	0.0894948	0.985157	-0.53293	0.267422	-0.229773	0.712029	-0.109756	0.912031	0.15599	0.872285	0.390992	0.711873	0.226718	0.972914	-0.203076	0.708876
O75947	ATP5H	ATP synthase subunit d, mitochondrial OS=Homo sapiens GN=ATP5H PE=1 SV=3	19.1144	-0.073366	0.977702	0.105015	0.619921	-0.0598093	0.835774	-0.131019	0.758178	-0.144138	0.735317	-0.229726	0.600777	0.0152535	0.996131	-0.097988	0.683526
O75955	FLOT1	Flotillin-1 OS=Homo sapiens GN=FLOT1 PE=1 SV=3	18.3659	-0.138638	0.977702	-0.110235	0.674905	-0.257525	0.419855	-0.223661	0.707495	-0.185838	0.729188	-0.360576	0.488824	-0.271445	0.81168	-0.242151	0.414831
O75962	TRIO	Triple functional domain protein OS=Homo sapiens GN=TRIO PE=1 SV=2	17.2556	0.595165	0.977702	1.57871	0.160814	1.27226	0.285771	0.731863	0.725741	0.800619	0.696303	0.256632	0.913885	0.445427	0.975877	1.04985	0.366677
O75964	ATP5L	ATP synthase subunit g, mitochondrial OS=Homo sapiens GN=ATP5L PE=1 SV=3	18.781	-0.166468	0.977702	0.00973268	0.973527	0.00726711	0.981008	-0.16534	0.737308	-0.171066	0.729188	-0.384623	0.383839	-0.174392	0.921313	-0.216451	0.424192
O75970	MPDZ	Multiple PDZ domain protein OS=Homo sapiens GN=MPDZ PE=1 SV=2	17.2938	-0.227043	0.977702	-0.498064	0.278653	-0.497205	0.36297	-0.61389	0.648856	-0.736493	0.370441	-0.70674	0.397588	-0.63093	0.61198	-0.69015	0.21788
O75976	CPD	Carboxypeptidase D OS=Homo sapiens GN=CPD PE=1 SV=2	17.9192	-0.0836113	0.977702	-0.324449	0.302056	-0.0380595	0.934759	-0.140282	0.820935	-0.338755	0.590047	-0.496675	0.386414	-0.207134	0.926982	-0.49828	0.205741
O76003	GLRX3	Glutaredoxin-3 OS=Homo sapiens GN=GLRX3 PE=1 SV=2	18.0296	0.0700428	0.977702	0.183246	0.535965	0.0248484	0.954042	0.120701	0.837576	0.254489	0.688808	0.279153	0.655753	0.269	0.869233	0.169507	0.616189
O76009	KRT33A	Keratin, type I cuticular Ha3-I OS=Homo sapiens GN=KRT33A PE=2 SV=2	18.4244	0.880414	0.351174	1.28952	0.0165093	1.10284	0.0662935	0.710137	0.464973	0.640148	0.392134	0.3838	0.648821	0.449358	0.784808	0.674528	0.184303
O76011	KRT34	Keratin, type I cuticular Ha4 OS=Homo sapiens GN=KRT34 PE=2 SV=2	18.2876	0.0403968	0.985157	0.143043	0.617189	0.0583107	0.886656	-0.133737	0.809521	-0.328218	0.571764	-0.477138	0.340524	-0.532465	0.298998	-0.307477	0.361567
O76021	RSL1D1	Ribosomal L1 domain-containing protein 1 OS=Homo sapiens GN=RSL1D1 PE=1 SV=3	18.5511	-0.14423	0.977702	-0.238637	0.415501	-0.138509	0.721816	-0.0895439	0.883235	0.142896	0.819889	0.0465466	0.946735	0.0137131	0.998861	-0.0105905	0.982118
O76024	WFS1	Wolframin OS=Homo sapiens GN=WFS1 PE=1 SV=2	15.4945	0.499636	0.977702	1.54029	0.13353	1.67965	0.165012	1.84376	0.253159	2.02953	0.0839427	2.03731	0.0732009	1.45155	0.383021	1.60191	0.12939
O76031	CLPX	ATP-dependent Clp protease ATP-binding subunit clpX-like, mitochondrial OS=Homo sapiens GN=CLPX PE=1 SV=2	17.7735	-0.0577286	0.977702	-0.17816	0.387276	0.0971016	0.721816	0.205615	0.698633	0.206373	0.635643	0.140321	0.760952	0.16422	0.905834	0.157917	0.497572
O76054	SEC14L2	SEC14-like protein 2 OS=Homo sapiens GN=SEC14L2 PE=1 SV=1	18.1848	0.521051	0.420144	0.368663	0.177772	0.454913	0.184269	0.27377	0.68497	0.581133	0.110525	0.576629	0.104538	0.662859	0.0435149	0.438929	0.166263
O76062	TM7SF2	Delta(14)-sterol reductase OS=Homo sapiens GN=TM7SF2 PE=2 SV=3	18.84	0.289326	0.977702	0.358391	0.491188	0.172961	0.807489	-0.142799	0.900513	-0.353147	0.739937	-0.502022	0.648821	0.00896274	0.999806	0.20367	0.737075
O76071	CIAO1	Probable cytosolic iron-sulfur protein assembly protein CIAO1 OS=Homo sapiens GN=CIAO1 PE=1 SV=1	17.857	-0.0916341	0.985157	-0.570682	0.29963	-0.871005	0.208892	-0.379541	0.733235	0.00815023	0.993487	0.606149	0.596725	0.215665	0.97748	-0.226686	0.718557
O76094	SRP72	Signal recognition particle subunit SRP72 OS=Homo sapiens GN=SRP72 PE=1 SV=3	17.292	-0.0573567	0.985157	-0.26663	0.366891	-0.237048	0.519994	-0.1803	0.762476	-0.0452871	0.946278	0.230986	0.729676	0.076588	0.9856	-0.235844	0.477951
O94759	TRPM2	Transient receptor potential cation channel subfamily M member 2 OS=Homo sapiens GN=TRPM2 PE=1 SV=2	18.5407	-0.189267	0.977702	0.211648	0.617189	0.0738206	0.906501	0.102222	0.9074	0.163439	0.849669	0.357779	0.699021	0.25796	0.940565	0.273722	0.564834
O94760	DDAH1	N(G),N(G)-dimethylarginine dimethylaminohydrolase 1 OS=Homo sapiens GN=DDAH1 PE=1 SV=3	19.2162	-0.136943	0.977702	-0.563151	0.224282	-0.765233	0.192678	-0.473662	0.68687	-0.513057	0.571076	0.154824	0.883136	0.123373	0.98155	-0.701435	0.208055
O94766	B3GAT3	Galactosylgalactosylxylosylprotein 3-beta-glucuronosyltransferase 3 OS=Homo sapiens GN=B3GAT3 PE=1 SV=2	17.827	0.285785	0.977702	0.231305	0.289348	0.299452	0.257507	0.155321	0.730162	0.0562308	0.901153	0.092273	0.853519	0.169035	0.905834	0.297051	0.260958
O94769	ECM2	Extracellular matrix protein 2 OS=Homo sapiens GN=ECM2 PE=2 SV=1	19.8935	0.0828796	0.977702	-0.540697	0.177772	-0.592463	0.206573	-0.128093	0.865935	0.146045	0.846444	0.777646	0.152816	0.623118	0.411984	-0.132881	0.757886
O94776	MTA2	Metastasis-associated protein MTA2 OS=Homo sapiens GN=MTA2 PE=1 SV=1	18.4014	-0.0198404	0.986516	-0.0397966	0.835651	0.0564098	0.82105	0.0846449	0.816331	0.187043	0.621671	0.098047	0.819645	0.174366	0.85327	0.0262377	0.912559
O94808	GFPT2	Glutamine--fructose-6-phosphate aminotransferase [isomerizing] 2 OS=Homo sapiens GN=GFPT2 PE=1 SV=3	18.293	-0.228112	0.977702	-0.371049	0.287491	-0.296814	0.482168	-0.246867	0.730162	-0.28543	0.694418	-0.221952	0.768185	0.0052755	0.999806	-0.21932	0.572882
O94819	KBTBD11	Kelch repeat and BTB domain-containing protein 11 OS=Homo sapiens GN=KBTBD11 PE=1 SV=1	17.9027	0.0344866	0.985157	-0.290679	0.333186	-0.524026	0.192238	-0.239442	0.711133	-0.167274	0.788362	0.135236	0.846051	0.0766939	0.9856	-0.447601	0.228844
O94826	TOMM70A	Mitochondrial import receptor subunit TOM70 OS=Homo sapiens GN=TOMM70A PE=1 SV=1	18.4855	-0.0952938	0.977702	-0.044724	0.871576	-0.138413	0.68541	0.0045811	0.989487	-0.0246599	0.964528	-0.162326	0.77332	2.53518e-05	0.999964	-0.0747828	0.808082
O94844	RHOBTB1	Rho-related BTB domain-containing protein 1 OS=Homo sapiens GN=RHOBTB1 PE=1 SV=2	17.519	0.0231199	0.993795	-0.877988	0.296705	-0.644726	0.535905	-0.282368	0.870808	-0.294836	0.861837	0.433947	0.825946	-0.781627	0.859937	-0.348071	0.71732
O94874	UFL1	E3 UFM1-protein ligase 1 OS=Homo sapiens GN=UFL1 PE=1 SV=2	17.606	-0.152288	0.977702	-0.16723	0.523181	-0.184345	0.580048	-0.0979952	0.857576	-0.095145	0.858703	-0.125182	0.836799	-0.0683352	0.9856	0.0109234	0.978368
O94901	SUN1	SUN domain-containing protein 1 OS=Homo sapiens GN=SUN1 PE=1 SV=3	18.2285	-0.574924	0.977702	-0.919248	0.0929735	-0.30601	0.56466	-0.488645	0.672182	-0.375208	0.681865	-0.91	0.140815	-0.422027	0.822737	-0.539136	0.289224
O94903	PROSC	Proline synthase co-transcribed bacterial homolog protein OS=Homo sapiens GN=PROSC PE=1 SV=1	22.0577	-0.588757	0.703244	-0.600915	0.134775	-0.371252	0.347655	-0.333119	0.691546	-0.332621	0.621282	-0.34976	0.612132	-0.446742	0.634515	-0.37459	0.34126
O94905	ERLIN2	Erlin-2 OS=Homo sapiens GN=ERLIN2 PE=1 SV=1	19.1639	-0.211701	0.977702	-0.254252	0.347217	-0.155164	0.656362	-0.244541	0.703785	-0.252802	0.660468	-0.46714	0.3166	-0.192256	0.923233	-0.245573	0.419944
O94906	PRPF6	Pre-mRNA-processing factor 6 OS=Homo sapiens GN=PRPF6 PE=1 SV=1	18.5687	-0.145039	0.977702	-0.0958592	0.578666	0.0190198	0.93901	-0.00528259	0.986347	0.0830846	0.820185	-0.128452	0.741809	-0.0316921	0.992103	-0.124192	0.523397
O94913	PCF11	Pre-mRNA cleavage complex 2 protein Pcf11 OS=Homo sapiens GN=PCF11 PE=1 SV=3	19.1034	0.0288065	0.992638	0.464625	0.35516	0.256448	0.698507	0.266993	0.788586	0.228803	0.825559	0.224276	0.846194	-0.0956327	0.991634	0.0960434	0.874845
O94915	FRYL	Protein furry homolog-like OS=Homo sapiens GN=FRYL PE=1 SV=2	16.7007	0.638329	0.977702	1.30896	0.36626	1.11639	0.540063	0.615527	0.832056	0.346253	0.909429	-0.916552	0.772386	0.210397	0.992473	0.711225	0.667007
O94919	ENDOD1	Endonuclease domain-containing 1 protein OS=Homo sapiens GN=ENDOD1 PE=1 SV=2	17.9128	-0.179426	0.977702	-0.141364	0.652894	0.117839	0.777786	0.0044481	0.991294	-0.0829659	0.900478	-0.261642	0.708317	-0.213859	0.925996	0.116893	0.747448
O94925	GLS	Glutaminase kidney isoform, mitochondrial OS=Homo sapiens GN=GLS PE=1 SV=1	18.9394	-0.159499	0.977702	-0.0658848	0.764919	-0.0455647	0.883872	-0.0745862	0.867077	-0.0503312	0.909794	-0.0965	0.846194	-0.0402018	0.992103	-0.126352	0.611098
O94967	WDR47	WD repeat-containing protein 47 OS=Homo sapiens GN=WDR47 PE=1 SV=1	16.8787	0.30562	0.977702	1.64391	0.134775	1.19289	0.275619	1.22773	0.648818	0.98655	0.587366	0.179329	0.931093	0.331225	0.97748	1.32811	0.230052
O94973	AP2A2	AP-2 complex subunit alpha-2 OS=Homo sapiens GN=AP2A2 PE=1 SV=2	18.2946	-0.167137	0.977702	-0.305932	0.236774	-0.201794	0.515328	-0.184616	0.725741	-0.396221	0.393781	-0.428592	0.321278	-0.350974	0.60619	-0.410745	0.190913
O94979	SEC31A	Protein transport protein Sec31A OS=Homo sapiens GN=SEC31A PE=1 SV=3	17.7957	-0.137141	0.977702	-0.447673	0.239569	-0.686819	0.176882	-0.491277	0.654161	-0.267397	0.724474	0.13415	0.882767	0.00766714	0.999515	-0.44893	0.311408
O94992	HEXIM1	Protein HEXIM1 OS=Homo sapiens GN=HEXIM1 PE=1 SV=1	19.289	-0.0277598	0.990235	-0.542624	0.200278	-0.416455	0.383151	0.27994	0.730468	0.249152	0.75519	0.375598	0.651308	0.443973	0.779831	0.00534801	0.99162
O95084	PRSS23	Serine protease 23 OS=Homo sapiens GN=PRSS23 PE=1 SV=1	18.7153	0.369395	0.977702	0.361697	0.354637	0.695873	0.187249	0.628915	0.562769	0.733795	0.25337	0.740592	0.236008	0.628067	0.468834	0.754768	0.126632
O95104	SCAF4	Splicing factor, arginine/serine-rich 15 OS=Homo sapiens GN=SCAF4 PE=1 SV=3	18.2574	-0.0583779	0.985157	-0.0113541	0.978015	-0.17073	0.698507	-0.185181	0.780362	0.138762	0.842987	-0.201399	0.782701	0.0388372	0.992729	-0.0197601	0.966843
O95140	MFN2	Mitofusin-2 OS=Homo sapiens GN=MFN2 PE=1 SV=3	18.0137	-0.133884	0.977702	0.182904	0.545295	-0.0411116	0.92847	-0.145186	0.806973	-0.11649	0.849669	-0.410813	0.493129	-0.111134	0.97748	-0.259177	0.445881
O95155	UBE4B	Ubiquitin conjugation factor E4 B OS=Homo sapiens GN=UBE4B PE=1 SV=1	18.0141	-0.322105	0.977702	-0.464211	0.287491	-0.450144	0.385435	-0.513771	0.672182	-0.548973	0.542128	0.0403762	0.970098	-0.0531249	0.992473	-0.575975	0.274975
O95159	ZFPL1	Zinc finger protein-like 1 OS=Homo sapiens GN=ZFPL1 PE=1 SV=2	16.9907	-0.464616	0.977702	-0.561406	0.165317	-0.381678	0.378548	-0.169912	0.808929	-0.00847165	0.990163	-0.307164	0.695833	-0.29748	0.901966	-0.159323	0.698501
O95163	IKBKAP	Elongator complex protein 1 OS=Homo sapiens GN=IKBKAP PE=1 SV=3	17.9881	0.0804507	0.985157	0.566651	0.422283	0.512213	0.56753	0.27844	0.848398	0.161699	0.911499	-0.272547	0.872472	-0.00219603	0.999806	0.527441	0.511808
O95169	NDUFB8	NADH dehydrogenase [ubiquinone] 1 beta subcomplex subunit 8, mitochondrial OS=Homo sapiens GN=NDUFB8 PE=1 SV=1	17.7854	0.126709	0.977702	0.097184	0.790835	-0.0311484	0.951465	-0.0563429	0.937262	0.0404969	0.959551	-0.0759669	0.927238	0.26807	0.914911	0.0685347	0.874797
O95182	NDUFA7	NADH dehydrogenase [ubiquinone] 1 alpha subcomplex subunit 7 OS=Homo sapiens GN=NDUFA7 PE=1 SV=3	17.549	-0.529433	0.416956	-0.631246	0.0612215	-0.49881	0.16847	-0.588511	0.206178	-0.559921	0.135353	-0.478726	0.237551	-0.334128	0.670536	-0.483922	0.133201
O95197	RTN3	Reticulon-3 OS=Homo sapiens GN=RTN3 PE=1 SV=2	18.5194	-0.245489	0.977702	0.0938985	0.830972	-0.0318867	0.958955	-0.240344	0.77814	-0.536955	0.542128	-0.588979	0.482459	-0.332914	0.905834	-0.188475	0.698501
O95202	LETM1	LETM1 and EF-hand domain-containing protein 1, mitochondrial OS=Homo sapiens GN=LETM1 PE=1 SV=1	18.6575	-0.031533	0.985157	-0.0736701	0.783957	0.0332594	0.932713	-0.0181592	0.971215	-0.086891	0.873439	-0.221421	0.705518	-0.0501313	0.991634	-0.0119185	0.976101
O95210	STBD1	Starch-binding domain-containing protein 1 OS=Homo sapiens GN=STBD1 PE=1 SV=1	17.8886	-0.0305912	0.985157	0.000603907	0.998797	0.0717025	0.808856	0.252857	0.672182	0.383449	0.316841	0.140387	0.771121	0.337198	0.518405	0.570774	0.0301514
O95218	ZRANB2	Zinc finger Ran-binding domain-containing protein 2 OS=Homo sapiens GN=ZRANB2 PE=1 SV=2	17.7085	-0.207748	0.977702	-0.477525	0.177728	-0.5158	0.208892	-0.481467	0.604132	-0.286782	0.681865	0.0138483	0.984521	-0.00641228	0.999806	-0.380892	0.327062
O95219	SNX4	Sorting nexin-4 OS=Homo sapiens GN=SNX4 PE=1 SV=1	17.641	0.101784	0.985157	-0.508116	0.398573	-0.868004	0.246412	-0.536421	0.706283	-0.219586	0.85918	-0.0294108	0.983017	-0.0786101	0.992473	-0.322985	0.642771
O95232	LUC7L3	Luc7-like protein 3 OS=Homo sapiens GN=LUC7L3 PE=1 SV=2	18.5125	-0.0221877	0.990235	-0.248864	0.354637	0.0161616	0.966978	0.0716498	0.901406	0.123474	0.824161	0.158264	0.788167	-0.132709	0.972914	-0.135592	0.656949
O95235	KIF20A	Kinesin-like protein KIF20A OS=Homo sapiens GN=KIF20A PE=1 SV=1	17.3482	-0.19487	0.977702	-0.329275	0.300518	-0.178417	0.661891	0.216132	0.73893	-0.186365	0.772265	-0.102521	0.890551	-0.216008	0.925996	-0.548774	0.170267
O95239	KIF4A	Chromosome-associated kinesin KIF4A OS=Homo sapiens GN=KIF4A PE=1 SV=3	16.5559	-0.185578	0.977702	0.546147	0.373699	0.0346967	0.968483	0.000648189	0.998899	-0.0295855	0.983233	0.152309	0.917256	-0.266458	0.97748	-0.855434	0.259982
O95249	GOSR1	Golgi SNAP receptor complex member 1 OS=Homo sapiens GN=GOSR1 PE=1 SV=1	16.0139	-0.398055	0.977702	-0.686724	0.119995	0.00230873	0.994106	0.0306299	0.964148	-0.00911073	0.988935	-0.0176405	0.982786	-0.224385	0.935334	-0.0160846	0.976101
O95264	HTR3B	5-hydroxytryptamine receptor 3B OS=Homo sapiens GN=HTR3B PE=1 SV=1	19.4101	2.81789	0.292043	3.88642	0.0140426	3.3307	0.0593864	2.98708	0.158697	2.85809	0.0888142	2.16768	0.264513	2.17032	0.328578	3.23336	0.0237207
O95292	VAPB	Vesicle-associated membrane protein-associated protein B/C OS=Homo sapiens GN=VAPB PE=1 SV=3	19.6365	-0.125291	0.977702	-0.195827	0.565053	-0.139283	0.757128	-0.074015	0.916402	-0.0845306	0.906332	-0.19119	0.801197	0.0264524	0.995569	-0.0447696	0.921267
O95295	SNAPIN	SNARE-associated protein Snapin OS=Homo sapiens GN=SNAPIN PE=1 SV=1	18.0889	-0.317004	0.977702	-0.316652	0.501298	-0.475935	0.409604	-0.224353	0.796057	-0.146759	0.872188	0.042534	0.96924	-0.120617	0.983228	-0.580724	0.277869
O95297	MPZL1	Myelin protein zero-like protein 1 OS=Homo sapiens GN=MPZL1 PE=1 SV=1	18.1133	-0.321524	0.977702	-0.187991	0.41104	-0.121812	0.687302	-0.189191	0.710666	-0.147765	0.751236	-0.440259	0.230711	-0.229236	0.825999	-0.342784	0.229393
O95299	NDUFA10	NADH dehydrogenase [ubiquinone] 1 alpha subcomplex subunit 10, mitochondrial OS=Homo sapiens GN=NDUFA10 PE=1 SV=1	18.4645	-0.215377	0.977702	-0.270054	0.400147	-0.0996617	0.819834	-0.0725625	0.913677	0.00384683	0.995019	-0.113612	0.883136	0.0235616	0.996131	-0.0324493	0.937868
O95302	FKBP9	Peptidyl-prolyl cis-trans isomerase FKBP9 OS=Homo sapiens GN=FKBP9 PE=1 SV=2	18.5364	-0.47507	0.958078	-0.567286	0.141473	-0.569857	0.189227	-0.272058	0.707495	-0.260422	0.698893	-0.0301698	0.970098	-0.0659178	0.989669	-0.497838	0.217363
O95319	CELF2	CUGBP Elav-like family member 2 OS=Homo sapiens GN=CELF2 PE=1 SV=1	17.9485	-0.101905	0.977702	-0.392565	0.383051	-0.237112	0.689168	-0.0220237	0.983171	-0.214225	0.820271	-0.061237	0.953691	-0.309675	0.925996	-0.489378	0.36315
O95336	PGLS	6-phosphogluconolactonase OS=Homo sapiens GN=PGLS PE=1 SV=2	18.1636	-0.128161	0.979447	-0.648406	0.291635	-0.642987	0.383151	-0.435206	0.730162	-1.03173	0.342614	-0.332769	0.808239	-0.338801	0.966613	-0.0199122	0.983149
O95340	PAPSS2	Bifunctional 3'-phosphoadenosine 5'-phosphosulfate synthase 2 OS=Homo sapiens GN=PAPSS2 PE=1 SV=2	17.9597	0.0319358	0.985948	-0.387424	0.21278	-0.426266	0.241324	-0.182944	0.758178	-0.101195	0.866274	0.235602	0.723572	0.185144	0.936806	-0.30429	0.379428
O95347	SMC2	Structural maintenance of chromosomes protein 2 OS=Homo sapiens GN=SMC2 PE=1 SV=2	18.2894	0.0279226	0.98831	-0.116829	0.689657	-0.136474	0.721806	0.0439299	0.937481	0.209309	0.724474	0.309275	0.612132	0.298749	0.81168	0.0365227	0.924414
O95372	LYPLA2	Acyl-protein thioesterase 2 OS=Homo sapiens GN=LYPLA2 PE=1 SV=1	18.9623	-0.28616	0.977702	-0.934581	0.168641	-1.03174	0.195483	-0.662047	0.68497	-0.658673	0.590047	-0.105698	0.941754	0.076762	0.992473	-0.547493	0.423642
O95373	IPO7	Importin-7 OS=Homo sapiens GN=IPO7 PE=1 SV=1	18.4911	-0.10478	0.977702	-0.226131	0.455436	-0.467122	0.218073	-0.307535	0.691546	-0.22112	0.724474	0.193135	0.77182	0.0277778	0.994943	-0.361036	0.323324
O95394	PGM3	Phosphoacetylglucosamine mutase OS=Homo sapiens GN=PGM3 PE=1 SV=1	17.6924	-0.00720929	0.994597	-0.36002	0.232533	-0.418318	0.242245	-0.332759	0.672182	-0.10931	0.853752	-0.0432125	0.950928	-0.162391	0.966613	-0.282949	0.396801
O95428	PAPLN	Papilin OS=Homo sapiens GN=PAPLN PE=2 SV=4	16.028	2.03897	0.809958	2.95354	0.0765382	2.31624	0.177065	1.73974	0.648109	1.73046	0.49777	1.29991	0.614817	0.854466	0.925996	1.98669	0.205068
O95433	AHSA1	Activator of 90 kDa heat shock protein ATPase homolog 1 OS=Homo sapiens GN=AHSA1 PE=1 SV=1	17.9787	-0.0493505	0.985157	-0.547942	0.120007	-0.504098	0.187249	-0.155819	0.780362	0.0295184	0.962735	0.43715	0.407059	0.440094	0.508755	-0.0140035	0.973426
O95453	PARN	Poly(A)-specific ribonuclease PARN OS=Homo sapiens GN=PARN PE=1 SV=1	17.7424	-0.506986	0.977702	-0.16059	0.750256	-0.202064	0.759185	-0.0605851	0.948662	0.0369785	0.972739	-0.407509	0.716716	0.169135	0.97748	0.0771953	0.902402
O95456	PSMG1	Proteasome assembly chaperone 1 OS=Homo sapiens GN=PSMG1 PE=1 SV=1	17.0532	-0.348311	0.977702	-0.859943	0.166135	-1.01507	0.183605	-0.344893	0.759532	-0.0993595	0.934624	0.458337	0.713767	0.146942	0.98462	-0.26297	0.677559
O95470	SGPL1	Sphingosine-1-phosphate lyase 1 OS=Homo sapiens GN=SGPL1 PE=1 SV=3	17.5416	-0.225901	0.977702	-0.177612	0.651093	-0.214384	0.670871	-0.133056	0.868365	-0.200584	0.806925	-0.228272	0.788167	-0.023175	0.9978	0.0395266	0.936287
O95478	NSA2	Ribosome biogenesis protein NSA2 homolog OS=Homo sapiens GN=NSA2 PE=1 SV=1	18.4299	-0.167223	0.977702	-0.246871	0.484888	-0.219035	0.631035	-0.210434	0.768469	-0.187237	0.800107	-0.535757	0.422239	-0.442134	0.712148	-0.717528	0.106376
O95479	H6PD	GDH/6PGL endoplasmic bifunctional protein OS=Homo sapiens GN=H6PD PE=1 SV=2	17.7796	-0.127003	0.977702	-0.484537	0.205326	-0.231597	0.612313	-0.219911	0.762476	-0.246061	0.735317	-0.0678391	0.937707	-0.0822423	0.98718	-0.419487	0.331165
O95486	SEC24A	Protein transport protein Sec24A OS=Homo sapiens GN=SEC24A PE=1 SV=2	17.8376	0.486435	0.977702	0.573063	0.17754	0.492391	0.294106	0.453901	0.672182	0.548252	0.487816	0.359117	0.661329	0.619933	0.472838	0.835474	0.0789659
O95562	SFT2D2	Vesicle transport protein SFT2B OS=Homo sapiens GN=SFT2D2 PE=1 SV=1	17.1584	0.407587	0.782268	0.408056	0.147879	0.309636	0.2855	0.182837	0.723216	0.19612	0.696303	-0.0555214	0.920797	0.0941441	0.97748	0.0286638	0.925449
O95571	ETHE1	Persulfide dioxygenase ETHE1, mitochondrial OS=Homo sapiens GN=ETHE1 PE=1 SV=2	18.7985	-0.147666	0.977702	0.114027	0.730025	0.0631239	0.895129	0.0454424	0.942171	-0.0434081	0.951553	-0.13684	0.857845	0.0563904	0.992103	-0.00601349	0.989743
O95573	ACSL3	Long-chain-fatty-acid--CoA ligase 3 OS=Homo sapiens GN=ACSL3 PE=1 SV=3	18.5321	0.0220026	0.990235	0.0580004	0.824737	0.036671	0.924083	-0.0826931	0.876198	0.0912131	0.859924	0.0375827	0.950928	0.167596	0.926982	0.148528	0.608677
O95602	POLR1A	DNA-directed RNA polymerase I subunit RPA1 OS=Homo sapiens GN=POLR1A PE=1 SV=2	18.3577	-0.075535	0.977702	-0.195715	0.345307	0.116786	0.661918	0.00338228	0.99023	0.0606285	0.890497	-0.0584716	0.906995	0.025966	0.992473	0.0998615	0.67169
O95674	CDS2	Phosphatidate cytidylyltransferase 2 OS=Homo sapiens GN=CDS2 PE=1 SV=1	17.7702	-0.188757	0.977702	-0.143613	0.505312	-0.100516	0.724434	-0.179745	0.710666	-0.144873	0.741855	-0.16997	0.725792	-0.174864	0.902516	-0.00368279	0.989743
O95747	OXSR1	Serine/threonine-protein kinase OSR1 OS=Homo sapiens GN=OXSR1 PE=1 SV=1	18.2572	-0.14594	0.977702	-0.599414	0.2102	-0.747095	0.195736	-0.358175	0.711435	-0.524204	0.570836	-0.0204974	0.984521	-0.0701639	0.992103	-0.517032	0.340003
O95757	HSPA4L	Heat shock 70 kDa protein 4L OS=Homo sapiens GN=HSPA4L PE=1 SV=3	18.2532	-0.0434041	0.985157	-0.392926	0.214791	-0.378322	0.299959	-0.149205	0.804438	-0.00584688	0.990983	0.407482	0.494472	0.220916	0.921313	-0.167465	0.628846
O95777	LSM8	U6 snRNA-associated Sm-like protein LSm8 OS=Homo sapiens GN=LSM8 PE=1 SV=3	20.0054	-0.161898	0.977702	-0.517409	0.236583	-0.286961	0.591276	-0.198254	0.809727	-0.160134	0.852495	-0.112672	0.913885	-0.0130303	0.998861	-0.826947	0.118502
O95782	AP2A1	AP-2 complex subunit alpha-1 OS=Homo sapiens GN=AP2A1 PE=1 SV=3	18.5052	-0.0885053	0.977702	-0.183892	0.540525	-0.064149	0.881333	-0.189045	0.754572	-0.270841	0.678113	-0.156467	0.825264	-0.243902	0.902516	-0.149706	0.658479
O95793	STAU1	Double-stranded RNA-binding protein Staufen homolog 1 OS=Homo sapiens GN=STAU1 PE=1 SV=2	18.2584	-0.0607976	0.985157	-0.504157	0.203613	-0.137768	0.782835	-0.0672885	0.928171	-0.172356	0.821219	0.0761468	0.928707	0.00619907	0.999806	-0.438037	0.326275
O95810	SDPR	Serum deprivation-response protein OS=Homo sapiens GN=SDPR PE=1 SV=3	17.5253	-0.0896977	0.977702	-0.078046	0.828187	-0.102567	0.828635	-0.336895	0.703785	-0.637821	0.268735	-0.452937	0.513814	-0.640301	0.321632	-0.564635	0.197392
O95816	BAG2	BAG family molecular chaperone regulator 2 OS=Homo sapiens GN=BAG2 PE=1 SV=1	18.5606	-0.0314668	0.991566	0.441469	0.392269	0.387591	0.552042	0.0963421	0.926721	0.158842	0.88568	-0.166299	0.891203	-0.262378	0.972467	0.218974	0.715534
O95817	BAG3	BAG family molecular chaperone regulator 3 OS=Homo sapiens GN=BAG3 PE=1 SV=3	18.4661	-0.225611	0.977702	-0.483426	0.140029	-0.353372	0.290217	-0.188738	0.737308	-0.17681	0.750311	0.182677	0.766349	0.0784338	0.981161	-0.281838	0.382956
O95819	MAP4K4	Mitogen-activated protein kinase kinase kinase kinase 4 OS=Homo sapiens GN=MAP4K4 PE=1 SV=2	17.9632	-0.315598	0.977702	-0.568639	0.161478	-0.610839	0.194163	-0.518578	0.625581	-0.507564	0.484973	-0.159884	0.846194	-0.239975	0.926982	-0.460225	0.283011
O95831	AIFM1	Apoptosis-inducing factor 1, mitochondrial OS=Homo sapiens GN=AIFM1 PE=1 SV=1	18.5101	-0.216762	0.977702	-0.142742	0.650912	-0.205597	0.603849	-0.187206	0.763784	-0.265432	0.689188	-0.216716	0.753722	-0.15327	0.972914	-0.0963294	0.79022
O95837	GNA14	Guanine nucleotide-binding protein subunit alpha-14 OS=Homo sapiens GN=GNA14 PE=2 SV=1	16.8749	-0.337046	0.977702	-0.537206	0.322638	-0.765316	0.24896	-0.641752	0.672182	-0.646701	0.556586	-0.32256	0.786059	-0.310247	0.963618	-0.512493	0.409353
O95847	SLC25A27	Mitochondrial uncoupling protein 4 OS=Homo sapiens GN=SLC25A27 PE=1 SV=1	18.8979	-0.0668387	0.985157	-0.806183	0.194839	-0.924238	0.208643	-0.313651	0.782083	0.0513528	0.965714	0.709825	0.539137	0.477642	0.901966	-0.261319	0.695062
O95864	FADS2	Fatty acid desaturase 2 OS=Homo sapiens GN=FADS2 PE=1 SV=1	18.337	-0.0381312	0.985157	0.100607	0.731459	-0.0134492	0.973665	-0.11457	0.846363	-0.122472	0.836355	-0.0822786	0.90656	-0.056559	0.990592	-0.226718	0.486834
O95865	DDAH2	N(G),N(G)-dimethylarginine dimethylaminohydrolase 2 OS=Homo sapiens GN=DDAH2 PE=1 SV=1	17.5307	-0.0190171	0.99342	-0.170726	0.66826	-0.145928	0.78448	-0.105352	0.901406	-0.15719	0.846499	0.0320272	0.976108	-0.0811388	0.989669	-0.373512	0.409554
O95881	TXNDC12	Thioredoxin domain-containing protein 12 OS=Homo sapiens GN=TXNDC12 PE=1 SV=1	20.8695	-0.226802	0.977702	-0.37485	0.314456	-0.130166	0.794926	-0.00642677	0.989487	-0.162083	0.833097	-0.171654	0.842979	-0.0343151	0.994943	-0.11608	0.787549
O96000	NDUFB10	NADH dehydrogenase [ubiquinone] 1 beta subcomplex subunit 10 OS=Homo sapiens GN=NDUFB10 PE=1 SV=3	19.164	-0.281539	0.977702	-0.138934	0.651493	-0.163185	0.68325	-0.115293	0.853928	-0.263783	0.687921	-0.292853	0.648821	-0.193056	0.935334	-0.166747	0.634459
O96005	CLPTM1	Cleft lip and palate transmembrane protein 1 OS=Homo sapiens GN=CLPTM1 PE=1 SV=1	18.6076	-0.242299	0.977702	-0.337673	0.227399	-0.238851	0.470497	-0.0589638	0.916343	-0.13236	0.818642	-0.131214	0.833177	-0.0215688	0.994943	-0.294666	0.359994
O96008	TOMM40	Mitochondrial import receptor subunit TOM40 homolog OS=Homo sapiens GN=TOMM40 PE=1 SV=1	18.922	-0.0494275	0.985157	-0.00486408	0.989927	0.082886	0.844557	0.0685224	0.913635	0.0223898	0.972739	-0.144218	0.836799	0.0132579	0.998861	0.104072	0.769426
O96011	PEX11B	Peroxisomal membrane protein 11B OS=Homo sapiens GN=PEX11B PE=1 SV=1	16.6078	1.48484	0.845692	2.25142	0.0765382	1.82721	0.172588	1.49213	0.575548	1.23216	0.542128	0.948844	0.63473	0.892752	0.859937	1.70547	0.155056
O96013	PAK4	Serine/threonine-protein kinase PAK 4 OS=Homo sapiens GN=PAK4 PE=1 SV=1	16.4117	0.84618	0.977702	0.276557	0.66756	0.691771	0.370508	0.845612	0.661129	1.46428	0.11882	0.800737	0.537053	0.773572	0.732498	1.51255	0.0491771
O96019	ACTL6A	Actin-like protein 6A OS=Homo sapiens GN=ACTL6A PE=1 SV=1	19.1065	-0.128579	0.977702	-0.364134	0.260491	-0.163387	0.692544	-0.122681	0.848814	-0.0851819	0.898378	-0.0646078	0.928707	-0.0613882	0.990592	-0.311462	0.392998
O96028	WHSC1	Histone-lysine N-methyltransferase NSD2 OS=Homo sapiens GN=WHSC1 PE=1 SV=1	15.9335	0.975795	0.977702	1.79679	0.0940191	1.74901	0.159618	0.922718	0.68497	0.988511	0.560912	0.598754	0.748661	1.01192	0.731056	1.71627	0.0982452
P00167	CYB5A	Cytochrome b5 OS=Homo sapiens GN=CYB5A PE=1 SV=2	18.1351	-0.173157	0.977702	-0.208772	0.558137	-0.486864	0.264387	-0.361328	0.691546	-0.248924	0.732251	-0.420537	0.556168	-0.290858	0.902516	-0.286921	0.473846
P00338	LDHA	L-lactate dehydrogenase A chain OS=Homo sapiens GN=LDHA PE=1 SV=2	19.8326	0.00931689	0.995557	-0.673346	0.196391	-0.951431	0.16847	-0.577005	0.672182	-0.466147	0.651059	0.191034	0.869885	-0.0633109	0.992473	-0.6012	0.305193
P00367	GLUD1	Glutamate dehydrogenase 1, mitochondrial OS=Homo sapiens GN=GLUD1 PE=1 SV=2	19.0191	-0.120871	0.977702	-0.0185834	0.956242	-0.0996038	0.806996	-0.159984	0.787557	-0.149041	0.816844	-0.142133	0.836799	-0.0987673	0.97748	-0.0473749	0.900274
P00387	CYB5R3	NADH-cytochrome b5 reductase 3 OS=Homo sapiens GN=CYB5R3 PE=1 SV=3	18.6028	-0.0454917	0.985157	0.142105	0.625689	0.00359291	0.99177	-0.138805	0.806973	-0.328847	0.575563	-0.393481	0.493129	-0.231744	0.902516	-0.089161	0.79022
P00390	GSR	Glutathione reductase, mitochondrial OS=Homo sapiens GN=GSR PE=1 SV=2	18.0659	0.17582	0.977702	0.0175135	0.966496	-0.0371398	0.940591	0.328555	0.703785	0.318582	0.678886	0.699323	0.196458	0.591136	0.434153	0.370055	0.376804
P00403	MT-CO2	Cytochrome c oxidase subunit 2 OS=Homo sapiens GN=MT-CO2 PE=1 SV=1	19.7895	0.0652342	0.985157	0.0264805	0.941489	-0.0794402	0.866383	0.0601966	0.928732	-0.0785028	0.909429	-0.154187	0.842979	-0.0222778	0.9978	0.00970089	0.985192
P00439	PAH	Phenylalanine-4-hydroxylase OS=Homo sapiens GN=PAH PE=1 SV=1	19.623	0.592617	0.977702	0.819221	0.223861	0.602186	0.443412	0.596101	0.703785	0.802768	0.542798	0.241265	0.876293	0.609309	0.85327	0.886308	0.260958
P00441	SOD1	Superoxide dismutase [Cu-Zn] OS=Homo sapiens GN=SOD1 PE=1 SV=2	18.436	-0.255802	0.977702	-0.540534	0.164943	-0.583292	0.195189	-0.306867	0.703806	-0.487329	0.484973	-0.0179082	0.982094	-0.208805	0.944578	-0.479319	0.254364
P00488	F13A1	Coagulation factor XIII A chain OS=Homo sapiens GN=F13A1 PE=1 SV=4	18.2944	1.82075	0.977702	2.6468	0.0987227	2.39368	0.172921	1.97871	0.575548	1.99638	0.401549	1.29295	0.62382	1.19398	0.85711	2.35964	0.14348
P00491	PNP	Purine nucleoside phosphorylase OS=Homo sapiens GN=PNP PE=1 SV=2	18.8543	0.0161285	0.99342	-0.336102	0.311334	-0.465111	0.24896	-0.0638339	0.92375	-0.0200279	0.976607	0.499032	0.422239	0.346355	0.803431	-0.168122	0.655208
P00492	HPRT1	Hypoxanthine-guanine phosphoribosyltransferase OS=Homo sapiens GN=HPRT1 PE=1 SV=2	18.1921	-0.0839296	0.977702	-0.433328	0.257747	-0.562719	0.225953	-0.235834	0.754131	-0.168099	0.825937	0.30761	0.71373	0.272973	0.921313	-0.286818	0.491224
P00505	GOT2	Aspartate aminotransferase, mitochondrial OS=Homo sapiens GN=GOT2 PE=1 SV=3	19.345	-0.137409	0.977702	-0.0521134	0.833077	-0.0182582	0.957772	-0.136854	0.774521	-0.0708011	0.888131	-0.0552364	0.920797	0.064547	0.98462	0.0251416	0.934041
P00533	EGFR	Epidermal growth factor receptor OS=Homo sapiens GN=EGFR PE=1 SV=2	17.9329	-0.272341	0.977702	-0.30973	0.300518	-0.227461	0.540954	-0.37557	0.669963	-0.504957	0.340218	-0.680598	0.105833	-0.606194	0.218395	-0.797434	0.0249963
P00558	PGK1	Phosphoglycerate kinase 1 OS=Homo sapiens GN=PGK1 PE=1 SV=3	19.5905	-0.0194748	0.993795	-0.742193	0.248237	-1.09772	0.188813	-0.778325	0.669963	-0.873181	0.491041	-0.18516	0.898333	-0.3945	0.935334	-0.971655	0.214552
P00568	AK1	Adenylate kinase isoenzyme 1 OS=Homo sapiens GN=AK1 PE=1 SV=3	17.5863	-0.126379	0.977702	-0.588423	0.177333	-0.575024	0.242245	-0.570053	0.62819	-0.647673	0.370441	0.133586	0.888433	0.0649393	0.992103	-0.545104	0.262938
P00734	F2	Prothrombin OS=Homo sapiens GN=F2 PE=1 SV=2	19.3342	0.488247	0.977702	1.25178	0.204291	1.0696	0.3386	0.542725	0.769624	0.855836	0.666477	0.0841729	0.97141	0.384962	0.97748	1.21493	0.278968
P00742	F10	Coagulation factor X OS=Homo sapiens GN=F10 PE=1 SV=2	18.3408	1.30606	0.977702	2.43296	0.0583461	1.95222	0.165012	1.33367	0.648818	1.0772	0.579323	0.430839	0.846194	0.597627	0.940224	1.43121	0.230052
P00747	PLG	Plasminogen OS=Homo sapiens GN=PLG PE=1 SV=2	18.8933	0.931835	0.977702	1.92725	0.103502	1.50648	0.208277	0.943408	0.69714	0.877145	0.660913	0.326355	0.883136	0.264448	0.981161	1.24711	0.277521
P00846	MT-ATP6	ATP synthase subunit a OS=Homo sapiens GN=MT-ATP6 PE=1 SV=1	18.9121	-0.188425	0.977702	-0.0530084	0.898907	-0.118416	0.818811	-0.230843	0.763558	-0.395916	0.612722	-0.313165	0.719396	-0.182077	0.972914	-0.0348823	0.944442
P01008	SERPINC1	Antithrombin-III OS=Homo sapiens GN=SERPINC1 PE=1 SV=1	16.1168	-0.548447	0.977702	-0.528397	0.216643	-0.260558	0.614688	-0.0867034	0.918506	0.390519	0.652865	0.171027	0.856489	0.035134	0.994943	0.520142	0.290004
P01011	SERPINA3	Alpha-1-antichymotrypsin OS=Homo sapiens GN=SERPINA3 PE=1 SV=2	21.7666	-0.337602	0.977702	-0.544273	0.196604	-0.220949	0.661891	-0.164535	0.832681	-0.236302	0.765371	-0.255733	0.767792	-0.072886	0.992103	-0.382978	0.396094
P01023	A2M	Alpha-2-macroglobulin OS=Homo sapiens GN=A2M PE=1 SV=3	19.9499	1.09698	0.977702	1.86559	0.0951454	1.44421	0.199104	1.02348	0.672182	1.11255	0.542128	0.323334	0.881375	0.249318	0.981161	1.30174	0.230052
P01024	C3	Complement C3 OS=Homo sapiens GN=C3 PE=1 SV=2	20.1435	1.96628	0.977702	3.28624	0.0940191	2.41096	0.211561	1.72952	0.678357	1.78363	0.570836	0.700617	0.844904	0.889268	0.963618	2.17085	0.24878
P01031	C5	Complement C5 OS=Homo sapiens GN=C5 PE=1 SV=4	17.7706	0.324106	0.977702	0.929341	0.198402	0.645706	0.433266	0.0921162	0.942721	0.20558	0.88568	-0.307126	0.845116	-0.138659	0.989669	0.378129	0.625215
P01034	CST3	Cystatin-C OS=Homo sapiens GN=CST3 PE=1 SV=1	18.3703	-0.399637	0.977702	-0.367688	0.322356	0.169011	0.729784	0.0145271	0.985009	0.0521639	0.950784	-0.160893	0.852519	-0.204338	0.96936	-0.251399	0.54912
P01100	FOS	Proto-oncogene c-Fos OS=Homo sapiens GN=FOS PE=1 SV=1	19.6453	-0.410563	0.977702	-0.470046	0.309584	-0.305551	0.602604	-0.139688	0.883235	-0.3011	0.746695	-0.312295	0.760952	0.0247655	0.998861	0.18724	0.723105
P01111	NRAS	GTPase NRas OS=Homo sapiens GN=NRAS PE=1 SV=1	18.3289	0.303369	0.798356	0.272456	0.176151	0.233282	0.294106	0.243989	0.657919	0.181519	0.639774	0.0183463	0.967993	0.252288	0.625623	0.200152	0.360317
P01130	LDLR	Low-density lipoprotein receptor OS=Homo sapiens GN=LDLR PE=1 SV=1	18.2092	-0.504446	0.977702	-0.593025	0.227399	-0.228712	0.713181	-0.221203	0.81034	-0.425308	0.678113	-0.322419	0.758427	-0.295448	0.938141	-0.735273	0.214078
P01834	IGKC	Ig kappa chain C region OS=Homo sapiens GN=IGKC PE=1 SV=1	16.0782	1.23278	0.977702	-0.875	0.623054	-0.679195	0.765998	0.666334	0.849787	-0.0193572	0.995019	-0.562293	0.890551	0.234972	0.992473	-0.0533565	0.984287
P01889	HLA-B	HLA class I histocompatibility antigen, B-7 alpha chain OS=Homo sapiens GN=HLA-B PE=1 SV=3	18.272	-0.169067	0.977702	-0.0881607	0.801924	0.0129086	0.976812	-0.192029	0.779658	-0.20882	0.763987	-0.37364	0.600777	-0.33063	0.841548	0.0341564	0.937868
P01892	HLA-A	HLA class I histocompatibility antigen, A-2 alpha chain OS=Homo sapiens GN=HLA-A PE=1 SV=1	18.2838	0.304334	0.977702	0.592211	0.193262	0.599208	0.24633	0.354354	0.707495	0.30811	0.724293	-0.0373549	0.972454	0.0624827	0.992473	0.162338	0.738215
P02042	HBD	Hemoglobin subunit delta OS=Homo sapiens GN=HBD PE=1 SV=2	18.1126	2.2181	0.958078	3.56669	0.0765382	2.80664	0.177623	2.14916	0.641638	2.42069	0.38626	1.4763	0.64572	1.93867	0.682226	2.95121	0.122315
P02452	COL1A1	Collagen alpha-1(I) chain OS=Homo sapiens GN=COL1A1 PE=1 SV=5	17.0739	0.594591	0.977702	1.08627	0.213749	0.778992	0.442437	0.52808	0.752829	0.757268	0.673054	0.0385974	0.984521	0.275814	0.97748	0.989275	0.322131
P02462	COL4A1	Collagen alpha-1(IV) chain OS=Homo sapiens GN=COL4A1 PE=1 SV=3	18.7717	1.18541	0.397901	2.02714	0.00714094	1.92731	0.0179646	1.37208	0.174991	1.5778	0.0369247	0.91941	0.351884	0.934224	0.431776	1.50962	0.0246889
P02511	CRYAB	Alpha-crystallin B chain OS=Homo sapiens GN=CRYAB PE=1 SV=2	19.7991	-0.212567	0.977702	-0.426236	0.505664	-0.92903	0.242245	-0.738606	0.672182	-0.9834	0.428071	-0.546668	0.702027	-0.614535	0.849506	-0.880247	0.264397
P02533	KRT14	Keratin, type I cytoskeletal 14 OS=Homo sapiens GN=KRT14 PE=1 SV=4	18.267	0.537909	0.977702	-0.171967	0.832034	-0.121201	0.919396	-0.372172	0.808929	-0.402729	0.806925	-0.247159	0.891925	-0.251923	0.97748	-0.468064	0.598657
P02538	KRT6A	Keratin, type II cytoskeletal 6A OS=Homo sapiens GN=KRT6A PE=1 SV=3	18.5769	0.0564331	0.987499	0.103492	0.865447	0.152809	0.848529	-0.189956	0.87453	-0.152229	0.900478	-0.00577542	0.994563	0.069368	0.992473	-0.130294	0.851886
P02545	LMNA	Prelamin-A/C OS=Homo sapiens GN=LMNA PE=1 SV=1	19.1842	-0.12844	0.977702	-0.0767469	0.802732	-0.17164	0.657805	-0.191601	0.752726	-0.244458	0.696303	-0.264108	0.685256	-0.271548	0.872376	-0.296306	0.393045
P02647	APOA1	Apolipoprotein A-I OS=Homo sapiens GN=APOA1 PE=1 SV=1	19.5318	1.69108	0.782268	2.81044	0.033856	1.90975	0.172588	1.23497	0.669963	1.24565	0.542513	0.525498	0.820902	1.00016	0.816712	1.81447	0.147208
P02649	APOE	Apolipoprotein E OS=Homo sapiens GN=APOE PE=1 SV=1	19.695	0.802663	0.977702	1.65204	0.123879	1.33597	0.218073	1.08348	0.669963	1.26136	0.46958	0.594909	0.759346	0.771787	0.881212	1.18961	0.264397
P02656	APOC3	Apolipoprotein C-III OS=Homo sapiens GN=APOC3 PE=1 SV=1	18.6528	1.31043	0.79827	2.00607	0.056049	1.22805	0.211561	0.724907	0.703785	0.678863	0.684672	0.168857	0.925633	0.574507	0.921313	1.25922	0.201472
P02675	FGB	Fibrinogen beta chain OS=Homo sapiens GN=FGB PE=1 SV=2	20.1264	1.11057	0.824204	1.49345	0.0940191	1.26539	0.183717	1.07042	0.582293	1.17147	0.344636	0.63635	0.66947	0.768749	0.793167	1.04152	0.226731
P02679	FGG	Fibrinogen gamma chain OS=Homo sapiens GN=FGG PE=1 SV=3	19.0375	1.84898	0.971587	2.76168	0.0940191	2.26788	0.187393	1.64396	0.662096	1.95993	0.423813	1.22796	0.648821	1.39661	0.793167	1.74283	0.264805
P02748	C9	Complement component C9 OS=Homo sapiens GN=C9 PE=1 SV=2	18.6755	0.862874	0.977702	1.42493	0.166135	1.44262	0.212167	1.26545	0.648818	0.675119	0.724293	0.15709	0.942252	0.124742	0.992473	1.26302	0.262938
P02749	APOH	Beta-2-glycoprotein 1 OS=Homo sapiens GN=APOH PE=1 SV=3	19.958	0.875483	0.977702	1.38533	0.121326	0.945433	0.282205	0.649155	0.703785	1.09283	0.431952	0.723353	0.631825	0.841831	0.757234	1.1284	0.212386
P02751	FN1	Fibronectin OS=Homo sapiens GN=FN1 PE=1 SV=4	20.0016	2.61444	0.0197526	3.45659	0.000413291	3.24671	0.00104046	2.89846	0.00306819	2.9458	0.00118837	2.21799	0.00788036	2.2165	0.00779222	3.07053	0.000138417
P02765	AHSG	Alpha-2-HS-glycoprotein OS=Homo sapiens GN=AHSG PE=1 SV=1	19.6547	2.85133	0.108285	3.97433	0.00381446	3.39435	0.0179646	2.90138	0.0688594	3.70638	0.00211983	2.57853	0.0337439	3.09106	0.00779222	3.93588	0.000402229
P02768	ALB	Serum albumin OS=Homo sapiens GN=ALB PE=1 SV=2	17.6207	1.77062	0.908286	0.606899	0.606581	0.213807	0.901442	0.711952	0.762476	0.0755716	0.975167	0.051214	0.984521	0.101472	0.994943	0.13918	0.926749
P02774	GC	Vitamin D-binding protein OS=Homo sapiens GN=GC PE=1 SV=1	18.9726	1.61447	0.184075	2.13978	0.00929273	2.163	0.0179646	1.62396	0.123146	1.91568	0.0156933	1.27855	0.156661	1.7127	0.0294247	2.21859	0.00207992
P02786	TFRC	Transferrin receptor protein 1 OS=Homo sapiens GN=TFRC PE=1 SV=2	18.8614	0.0728703	0.977702	0.041123	0.903577	0.21644	0.587515	0.0548535	0.930608	-0.142658	0.825937	-0.390683	0.537053	-0.185706	0.961579	-2.93137e-05	0.999893
P02787	TF	Serotransferrin OS=Homo sapiens GN=TF PE=1 SV=3	17.1191	1.39088	0.730057	0.411499	0.601363	0.0232622	0.981008	0.391733	0.803627	0.137101	0.934739	0.130216	0.944223	0.186702	0.9856	0.29016	0.752216
P02788	LTF	Lactotransferrin OS=Homo sapiens GN=LTF PE=1 SV=6	18.3536	0.331315	0.977702	0.210042	0.873131	0.161909	0.931981	1.04896	0.707495	2.14032	0.326761	3.49311	0.0276202	2.86188	0.112929	4.22503	0.00382707
P02792	FTL	Ferritin light chain OS=Homo sapiens GN=FTL PE=1 SV=2	21.0403	-3.24774	0.292043	-1.96656	0.194361	-2.08891	0.232104	-3.04547	0.261761	-3.14527	0.124925	-2.55401	0.268318	-2.02594	0.588867	-4.88447	0.00316036
P02794	FTH1	Ferritin heavy chain OS=Homo sapiens GN=FTH1 PE=1 SV=2	18.6467	-0.31224	0.977702	-0.197545	0.745542	0.0607143	0.943074	0.130911	0.916402	-0.214697	0.861799	-0.202891	0.888433	-0.0834383	0.992473	-0.575266	0.404594
P02795	MT2A	Metallothionein-2 OS=Homo sapiens GN=MT2A PE=1 SV=1	16.8504	0.177755	0.977702	-0.246663	0.636688	-0.301172	0.649414	-0.0582443	0.951862	-0.135564	0.900478	0.514255	0.63365	0.175788	0.97748	-0.494037	0.40415
P03905	MT-ND4	NADH-ubiquinone oxidoreductase chain 4 OS=Homo sapiens GN=MT-ND4 PE=1 SV=1	18.5562	0.908157	0.734802	1.39686	0.0404516	0.983732	0.172588	0.508782	0.699616	0.358308	0.733889	0.00888133	0.993693	0.334192	0.929868	0.485853	0.409353
P03915	MT-ND5	NADH-ubiquinone oxidoreductase chain 5 OS=Homo sapiens GN=MT-ND5 PE=1 SV=2	17.6465	-0.248269	0.977702	-0.265836	0.431019	-0.0940892	0.8422	-0.240678	0.730468	-0.550184	0.377595	-0.588675	0.3166	-0.312371	0.866102	-0.312021	0.417892
P03923	MT-ND6	NADH-ubiquinone oxidoreductase chain 6 OS=Homo sapiens GN=MT-ND6 PE=1 SV=2	18.643	-0.0832991	0.985157	0.0342505	0.950863	-0.000264604	0.999398	0.0309158	0.975381	-0.0885857	0.934739	-0.625542	0.537053	0.259648	0.972467	0.0337092	0.96214
P03928	MT-ATP8	ATP synthase protein 8 OS=Homo sapiens GN=MT-ATP8 PE=1 SV=1	19.0354	-0.204185	0.977702	0.0988742	0.71527	0.0331169	0.934759	0.0559129	0.919033	0.0296641	0.960683	-0.169982	0.772382	-0.152705	0.963618	0.130296	0.67059
P04003	C4BPA	C4b-binding protein alpha chain OS=Homo sapiens GN=C4BPA PE=1 SV=2	22.074	-0.209095	0.977702	-0.435631	0.395711	0.0195403	0.976812	0.0977118	0.92439	-0.298367	0.776314	-0.321486	0.77332	-0.884797	0.395914	-0.587834	0.344884
P04004	VTN	Vitronectin OS=Homo sapiens GN=VTN PE=1 SV=1	18.5534	0.514788	0.977702	1.03014	0.177504	1.07139	0.217357	0.392193	0.779161	0.534067	0.713981	0.179741	0.913885	-1.07223	0.518168	0.477379	0.543746
P04040	CAT	Catalase OS=Homo sapiens GN=CAT PE=1 SV=3	18.7209	-0.126917	0.977702	-0.160377	0.505113	-0.0486731	0.889776	-0.14258	0.76856	-0.256317	0.60096	-0.351469	0.453906	-0.14955	0.939527	-0.276562	0.34126
P04062	GBA	Glucosylceramidase OS=Homo sapiens GN=GBA PE=1 SV=3	19.0501	-0.141199	0.977702	-0.351221	0.397387	-0.0774115	0.898659	-0.0803874	0.92375	-0.256029	0.762426	-0.107814	0.913885	-0.0152988	0.998861	-0.241177	0.614794
P04066	FUCA1	Tissue alpha-L-fucosidase OS=Homo sapiens GN=FUCA1 PE=1 SV=4	18.0587	-0.239299	0.977702	-0.233425	0.541667	-0.236651	0.628025	0.0484634	0.947365	-0.090057	0.909429	-0.267589	0.75208	-0.34134	0.878103	-0.264102	0.539736
P04075	ALDOA	Fructose-bisphosphate aldolase A OS=Homo sapiens GN=ALDOA PE=1 SV=2	19.7746	0.0382692	0.990235	-0.794911	0.144862	-0.883593	0.172588	-0.445785	0.703785	-0.361073	0.704571	0.303905	0.766791	0.102936	0.987324	-0.620375	0.271526
P04080	CSTB	Cystatin-B OS=Homo sapiens GN=CSTB PE=1 SV=2	19.6068	-0.138741	0.977702	-0.582152	0.144862	-0.752197	0.143393	-0.47392	0.641638	-0.456997	0.512558	-0.0433158	0.95495	-0.00994409	0.998861	-0.512099	0.219628
P04083	ANXA1	Annexin A1 OS=Homo sapiens GN=ANXA1 PE=1 SV=2	19.3365	-0.0317448	0.987499	-0.525789	0.154515	-0.649569	0.164948	-0.393593	0.669963	-0.297882	0.664093	0.160366	0.831929	0.189195	0.961579	-0.299977	0.412862
P04114	APOB	Apolipoprotein B-100 OS=Homo sapiens GN=APOB PE=1 SV=2	20.3722	0.21319	0.977702	0.512961	0.25833	0.406863	0.45164	0.37857	0.707495	0.616045	0.491858	0.231933	0.823698	0.283555	0.931297	0.440774	0.389484
P04179	SOD2	Superoxide dismutase [Mn], mitochondrial OS=Homo sapiens GN=SOD2 PE=1 SV=2	18.8924	-0.061087	0.985157	0.0561475	0.905353	-0.15338	0.79498	-0.239188	0.780973	-0.329799	0.719743	-0.553205	0.537032	-0.440895	0.817724	-0.448355	0.382956
P04181	OAT	Ornithine aminotransferase, mitochondrial OS=Homo sapiens GN=OAT PE=1 SV=1	18.4447	-0.177175	0.977702	-0.0730423	0.808299	-0.0546654	0.897882	-0.0746155	0.902653	-0.0958043	0.874364	-0.298989	0.62382	-0.223041	0.912513	-0.413546	0.251927
P04259	KRT6B	Keratin, type II cytoskeletal 6B OS=Homo sapiens GN=KRT6B PE=1 SV=5	18.4571	-0.335955	0.977702	0.0096723	0.991697	-0.196473	0.846269	-0.368731	0.80262	-0.17795	0.909052	-0.470985	0.768512	-0.434381	0.961213	-0.46361	0.575862
P04264	KRT1	Keratin, type II cytoskeletal 1 OS=Homo sapiens GN=KRT1 PE=1 SV=6	18.5936	0.385221	0.977702	0.452092	0.681848	0.204922	0.897249	-0.178742	0.934075	-0.270871	0.906385	-0.536506	0.831929	-0.165463	0.992473	-0.362916	0.774819
P04279	SEMG1	Semenogelin-1 OS=Homo sapiens GN=SEMG1 PE=1 SV=2	15.8612	-0.440968	0.977702	-0.561345	0.513915	-0.133393	0.919403	0.822453	0.703785	-1.25253	0.515068	-1.06462	0.540143	-0.365938	0.97748	-1.29035	0.234622
P04350	TUBB4A	Tubulin beta-4A chain OS=Homo sapiens GN=TUBB4A PE=1 SV=2	19.8932	0.334607	0.977702	0.651224	0.20308	0.3769	0.527294	0.342174	0.730162	0.397236	0.695285	0.275688	0.793368	0.29429	0.940565	0.447021	0.412993
P04406	GAPDH	Glyceraldehyde-3-phosphate dehydrogenase OS=Homo sapiens GN=GAPDH PE=1 SV=3	20.2448	0.19039	0.977702	-0.444188	0.29509	-0.509689	0.31348	-0.275283	0.747763	-0.370212	0.681865	0.18002	0.853592	-0.0394557	0.994943	-0.511381	0.312151
P04439	HLA-A	HLA class I histocompatibility antigen, A-3 alpha chain OS=Homo sapiens GN=HLA-A PE=1 SV=2	18.8002	-0.186259	0.977702	-0.300988	0.317236	-0.0738021	0.85959	-0.145196	0.806973	-0.35252	0.567189	-0.56957	0.235159	-0.409473	0.634515	-0.552395	0.146603
P04632	CAPNS1	Calpain small subunit 1 OS=Homo sapiens GN=CAPNS1 PE=1 SV=1	19.5124	-0.0029779	0.997789	-0.389255	0.186147	-0.450686	0.195736	-0.326234	0.672182	-0.299647	0.581635	0.213022	0.724263	0.13542	0.972467	-0.355261	0.278968
P04732	MT1E	Metallothionein-1E OS=Homo sapiens GN=MT1E PE=1 SV=1	18.3521	0.124337	0.985157	-0.967994	0.212812	-0.642352	0.479172	0.0819166	0.951862	-0.0450579	0.976607	0.99415	0.494472	0.604812	0.901966	-0.510376	0.539426
P04792	HSPB1	Heat shock protein beta-1 OS=Homo sapiens GN=HSPB1 PE=1 SV=2	19.2854	0.0163914	0.992638	-0.249207	0.392633	-0.501627	0.195189	-0.213117	0.730162	-0.158653	0.795928	0.0509202	0.941754	-0.0137865	0.998861	-0.485298	0.190032
P04818	TYMS	Thymidylate synthase OS=Homo sapiens GN=TYMS PE=1 SV=3	17.7593	0.325496	0.977702	-0.140139	0.665943	-0.12011	0.782091	0.179323	0.780362	0.0821749	0.903641	0.49477	0.411396	0.276202	0.901855	-0.00135323	0.99731
P04843	RPN1	Dolichyl-diphosphooligosaccharide--protein glycosyltransferase subunit 1 OS=Homo sapiens GN=RPN1 PE=1 SV=1	18.9978	-0.141329	0.977702	-0.0952812	0.701645	-0.118903	0.715174	-0.133031	0.783316	-0.173919	0.731202	-0.3146	0.527089	-0.105454	0.97748	-0.08103	0.77678
P04844	RPN2	Dolichyl-diphosphooligosaccharide--protein glycosyltransferase subunit 2 OS=Homo sapiens GN=RPN2 PE=1 SV=3	19.0613	-0.172077	0.977702	-0.191161	0.464186	-0.187841	0.571315	-0.222396	0.707495	-0.179511	0.735317	-0.276234	0.613854	-0.116119	0.97748	-0.115466	0.702738
P04899	GNAI2	Guanine nucleotide-binding protein G(i) subunit alpha-2 OS=Homo sapiens GN=GNAI2 PE=1 SV=3	19.6342	0.0396411	0.985157	0.315765	0.268589	0.239892	0.485616	0.161701	0.773492	0.093826	0.872188	-0.140611	0.830749	-0.0145663	0.998861	0.114234	0.721325
P04920	SLC4A2	Anion exchange protein 2 OS=Homo sapiens GN=SLC4A2 PE=1 SV=4	17.5357	-0.0949996	0.977702	-0.0295722	0.909927	0.0570347	0.86712	0.108297	0.820795	-0.189726	0.704571	-0.242664	0.631133	-0.0965055	0.97748	-0.231908	0.403042
P05023	ATP1A1	Sodium/potassium-transporting ATPase subunit alpha-1 OS=Homo sapiens GN=ATP1A1 PE=1 SV=1	18.7658	-0.15812	0.977702	0.0206361	0.92543	-0.0486527	0.868517	-0.212266	0.691546	-0.395553	0.250652	-0.424834	0.175578	-0.32271	0.518405	-0.275182	0.278968
P05026	ATP1B1	Sodium/potassium-transporting ATPase subunit beta-1 OS=Homo sapiens GN=ATP1B1 PE=1 SV=1	18.7956	-0.0101331	0.99523	0.563916	0.246103	0.407113	0.482103	0.226695	0.806973	0.293947	0.758663	-0.211893	0.846051	-0.20654	0.97748	0.313896	0.555138
P05067	APP	Amyloid beta A4 protein OS=Homo sapiens GN=APP PE=1 SV=3	18.1775	-0.206592	0.977702	-0.01237	0.989329	0.199626	0.828375	-0.206589	0.881059	-0.955111	0.487816	-1.13447	0.340524	-0.919551	0.634515	-1.80945	0.0249963
P05091	ALDH2	Aldehyde dehydrogenase, mitochondrial OS=Homo sapiens GN=ALDH2 PE=1 SV=2	18.7728	-0.144443	0.977702	-0.228	0.446949	-0.117617	0.76878	-0.179415	0.767192	-0.158421	0.800742	-0.196537	0.767792	-0.0321036	0.994645	-0.1271	0.715534
P05106	ITGB3	Integrin beta-3 OS=Homo sapiens GN=ITGB3 PE=1 SV=2	17.1606	-0.13248	0.977702	0.123792	0.706634	0.233791	0.56753	-0.0686729	0.918506	-0.112494	0.865614	-0.375212	0.566685	-0.354343	0.796189	-0.110303	0.770597
P05114	HMGN1	Non-histone chromosomal protein HMG-14 OS=Homo sapiens GN=HMGN1 PE=1 SV=3	16.6337	-0.126329	0.977702	-0.395037	0.173449	-0.134666	0.697071	0.0234279	0.963194	-0.0107867	0.984157	-0.0152946	0.98005	-0.148386	0.963618	-0.259502	0.393512
P05121	SERPINE1	Plasminogen activator inhibitor 1 OS=Homo sapiens GN=SERPINE1 PE=1 SV=1	19.4085	0.178121	0.977702	0.971865	0.21278	0.640093	0.480723	0.0820855	0.951862	-0.20159	0.897366	-0.750449	0.62382	-0.850462	0.76299	-0.140181	0.874903
P05141	SLC25A5	ADP/ATP translocase 2 OS=Homo sapiens GN=SLC25A5 PE=1 SV=7	20.2069	-0.268863	0.977702	-0.225173	0.448299	-0.170067	0.660157	-0.192851	0.749833	-0.14018	0.820271	-0.168532	0.800075	-0.0165862	0.998861	0.0670516	0.852197
P05166	PCCB	Propionyl-CoA carboxylase beta chain, mitochondrial OS=Homo sapiens GN=PCCB PE=1 SV=3	17.8524	-0.257782	0.977702	-0.189781	0.651493	-0.44597	0.375772	-0.604174	0.625977	-0.560898	0.516965	-0.810501	0.210453	-0.50496	0.731056	-0.417287	0.388678
P05198	EIF2S1	Eukaryotic translation initiation factor 2 subunit 1 OS=Homo sapiens GN=EIF2S1 PE=1 SV=3	19.0088	-0.102102	0.977702	-0.505398	0.160908	-0.480732	0.220801	-0.264229	0.707495	-0.14705	0.820271	0.199314	0.772066	0.0776069	0.9856	-0.421932	0.274975
P05362	ICAM1	Intercellular adhesion molecule 1 OS=Homo sapiens GN=ICAM1 PE=1 SV=2	18.1113	-0.178635	0.977702	-0.362267	0.297721	-0.284373	0.506846	-0.389666	0.678357	-0.619289	0.299044	-0.526883	0.418131	-0.546077	0.48758	-0.592982	0.175299
P05386	RPLP1	60S acidic ribosomal protein P1 OS=Homo sapiens GN=RPLP1 PE=1 SV=1	19.706	-0.142491	0.977702	-0.555172	0.165317	-0.502963	0.248255	-0.276369	0.71881	-0.034035	0.964053	0.253786	0.747927	-0.116823	0.97748	-0.778324	0.0716278
P05387	RPLP2	60S acidic ribosomal protein P2 OS=Homo sapiens GN=RPLP2 PE=1 SV=1	19.6442	-0.060945	0.985157	-0.36998	0.290444	-0.541244	0.212167	-0.290669	0.707495	-0.202172	0.774984	0.214017	0.774098	0.121116	0.97748	-0.333039	0.400859
P05388	RPLP0	60S acidic ribosomal protein P0 OS=Homo sapiens GN=RPLP0 PE=1 SV=1	18.9747	-0.112931	0.977702	-0.423633	0.164943	-0.439834	0.201477	-0.346446	0.662096	-0.129935	0.819889	0.047277	0.941754	0.0130048	0.998861	-0.354974	0.277521
P05412	JUN	Transcription factor AP-1 OS=Homo sapiens GN=JUN PE=1 SV=2	18.1734	0.155234	0.977702	0.0460447	0.878468	0.392484	0.258801	-0.209023	0.726067	0.0232782	0.969397	-0.378579	0.496902	-0.277742	0.838455	-0.314518	0.35581
P05452	CLEC3B	Tetranectin OS=Homo sapiens GN=CLEC3B PE=1 SV=3	18.459	-0.73368	0.977702	0.128597	0.81023	-0.325456	0.625897	-0.38172	0.726314	-0.999167	0.233435	-0.975582	0.241438	-1.1127	0.168551	-0.954949	0.147057
P05455	SSB	Lupus La protein OS=Homo sapiens GN=SSB PE=1 SV=2	18.2688	-0.106265	0.978269	-0.56899	0.261615	-0.578444	0.328016	-0.401793	0.710666	-0.304419	0.760296	0.102036	0.928123	-0.00393481	0.999806	-0.456447	0.415082
P05543	SERPINA7	Thyroxine-binding globulin OS=Homo sapiens GN=SERPINA7 PE=1 SV=2	18.3896	1.20329	0.977702	3.10635	0.0885641	2.5112	0.187249	2.20046	0.575548	2.12493	0.431644	1.09785	0.725792	1.32309	0.854448	2.28503	0.195657
P05556	ITGB1	Integrin beta-1 OS=Homo sapiens GN=ITGB1 PE=1 SV=2	19.7307	-0.0951741	0.977702	0.130603	0.723173	0.241946	0.602604	0.0446243	0.948662	0.134062	0.85749	-0.212128	0.791648	-0.195707	0.970196	0.0450635	0.925449
P05783	KRT18	Keratin, type I cytoskeletal 18 OS=Homo sapiens GN=KRT18 PE=1 SV=2	19.5759	-0.0342228	0.987294	-0.0232066	0.950863	-0.0314691	0.948241	-0.0502837	0.938704	-0.294994	0.688808	-0.344285	0.631707	-0.359928	0.800966	-0.165617	0.670854
P05787	KRT8	Keratin, type II cytoskeletal 8 OS=Homo sapiens GN=KRT8 PE=1 SV=7	19.7486	-0.103882	0.977702	-0.0923823	0.783957	-0.113185	0.801112	-0.109019	0.874011	-0.342997	0.611096	-0.42306	0.521202	-0.429516	0.670536	-0.231013	0.535567
P05997	COL5A2	Collagen alpha-2(V) chain OS=Homo sapiens GN=COL5A2 PE=1 SV=3	18.07	0.940128	0.832272	1.75947	0.0262113	1.48979	0.101828	1.46965	0.174352	1.52302	0.0697791	0.588541	0.638788	0.85437	0.591589	1.23098	0.0962002
P06132	UROD	Uroporphyrinogen decarboxylase OS=Homo sapiens GN=UROD PE=1 SV=2	19.1972	-0.0429317	0.986839	-0.302774	0.456453	-0.362155	0.471292	-0.108418	0.901406	-0.118746	0.890497	0.258057	0.772066	0.171275	0.97748	-0.0556433	0.917447
P06280	GLA	Alpha-galactosidase A OS=Homo sapiens GN=GLA PE=1 SV=1	17.5703	-0.078546	0.985157	-0.572471	0.197082	-0.278388	0.595947	-0.324071	0.71839	-0.72709	0.309833	-0.0633213	0.949421	-0.105434	0.9856	-0.362873	0.436121
P06396	GSN	Gelsolin OS=Homo sapiens GN=GSN PE=1 SV=1	19.5947	1.67797	0.824204	2.61956	0.0612215	2.17314	0.163309	1.64406	0.575548	1.74176	0.357824	0.985852	0.661329	1.004	0.853184	2.12343	0.108305
P06400	RB1	Retinoblastoma-associated protein OS=Homo sapiens GN=RB1 PE=1 SV=2	16.7021	0.0787808	0.985157	-1.36782	0.0861578	-0.677785	0.350225	-0.0189201	0.986347	0.533023	0.681865	0.849464	0.477482	0.720652	0.747821	0.259154	0.710951
P06454	PTMA	Prothymosin alpha OS=Homo sapiens GN=PTMA PE=1 SV=2	16.7133	-0.123043	0.978269	-0.759785	0.212812	-0.65298	0.348199	-0.230027	0.844424	-0.0265225	0.983982	0.702559	0.543001	0.143478	0.9856	-0.40636	0.53375
P06493	CDK1	Cyclin-dependent kinase 1 OS=Homo sapiens GN=CDK1 PE=1 SV=3	18.2737	-0.0111034	0.993795	-0.274543	0.478358	-0.0667267	0.909723	0.147106	0.853928	0.200283	0.807799	0.552979	0.470597	0.638462	0.446298	0.13224	0.770343
P06576	ATP5B	ATP synthase subunit beta, mitochondrial OS=Homo sapiens GN=ATP5B PE=1 SV=3	19.8805	-0.102302	0.977702	0.0936932	0.715174	-0.0278872	0.93901	-0.162548	0.752726	-0.130149	0.809359	-0.174798	0.758004	-0.0913525	0.97748	-0.0893817	0.765212
P06703	S100A6	Protein S100-A6 OS=Homo sapiens GN=S100A6 PE=1 SV=1	22.0242	-0.137119	0.983514	-0.964572	0.193934	-1.30686	0.172588	-0.799754	0.672182	-0.806404	0.563571	0.087846	0.95495	-0.146288	0.98849	-0.777912	0.344929
P06730	EIF4E	Eukaryotic translation initiation factor 4E OS=Homo sapiens GN=EIF4E PE=1 SV=2	18.427	-0.133384	0.977702	-0.624447	0.160908	-0.656545	0.195736	-0.340826	0.706393	-0.254357	0.746695	0.273985	0.75208	0.0985626	0.9856	-0.379736	0.396301
P06733	ENO1	Alpha-enolase OS=Homo sapiens GN=ENO1 PE=1 SV=2	19.8717	-0.0213398	0.99342	-0.535893	0.21278	-0.769351	0.172921	-0.491848	0.672182	-0.551201	0.51341	0.0344528	0.975253	-0.158624	0.97748	-0.556733	0.263392
P06737	PYGL	Glycogen phosphorylase, liver form OS=Homo sapiens GN=PYGL PE=1 SV=4	18.0666	-0.128178	0.977702	-0.462271	0.332215	-0.667845	0.252783	-0.260406	0.780973	-0.288366	0.764542	0.011929	0.989829	-0.0555065	0.992729	-0.632374	0.277521
P06744	GPI	Glucose-6-phosphate isomerase OS=Homo sapiens GN=GPI PE=1 SV=4	19.4386	-0.0896792	0.985157	-0.911343	0.160908	-1.11439	0.16847	-0.690855	0.672182	-0.695893	0.546415	0.116605	0.928707	-0.205511	0.97748	-0.85792	0.223106
P06748	NPM1	Nucleophosmin OS=Homo sapiens GN=NPM1 PE=1 SV=2	19.4101	-0.0741694	0.977702	-0.169344	0.456798	-0.0628853	0.84285	-0.0264088	0.951862	0.0384233	0.936854	0.0785294	0.88497	-0.0179785	0.995072	-0.119017	0.649582
P06753	TPM3	Tropomyosin alpha-3 chain OS=Homo sapiens GN=TPM3 PE=1 SV=2	19.3509	0.0182486	0.992638	-0.26593	0.404696	-0.273354	0.49286	-0.315387	0.703785	-0.392246	0.546415	-0.14579	0.845699	-0.274116	0.901966	-0.680484	0.086734
P06756	ITGAV	Integrin alpha-V OS=Homo sapiens GN=ITGAV PE=1 SV=2	18.621	0.1288	0.977702	0.453284	0.231778	0.545228	0.232104	0.347386	0.703785	0.209157	0.778326	-0.133298	0.88256	-0.0589081	0.992103	0.183356	0.657055
P06865	HEXA	Beta-hexosaminidase subunit alpha OS=Homo sapiens GN=HEXA PE=1 SV=2	18.1062	-0.0866876	0.977702	-0.0280611	0.886872	0.0270898	0.923	0.0138926	0.967947	-0.161853	0.681865	-0.163594	0.681304	-0.269084	0.574207	-0.199219	0.36072
P07099	EPHX1	Epoxide hydrolase 1 OS=Homo sapiens GN=EPHX1 PE=1 SV=1	18.4302	-0.0464632	0.978269	-0.00871195	0.973527	-0.0292805	0.92896	-0.0305223	0.941681	0.0291078	0.951254	-0.0880017	0.862559	0.0478375	0.987324	0.246131	0.344786
P07108	DBI	Acyl-CoA-binding protein OS=Homo sapiens GN=DBI PE=1 SV=2	19.786	-0.115465	0.985157	-0.936622	0.21156	-1.12775	0.208892	-0.548564	0.722278	-0.916334	0.542067	0.134169	0.937004	-0.0965382	0.992473	-0.627557	0.430951
P07195	LDHB	L-lactate dehydrogenase B chain OS=Homo sapiens GN=LDHB PE=1 SV=2	19.4432	-0.0605676	0.985948	-0.913246	0.152863	-1.02523	0.178939	-0.511933	0.703785	-0.325187	0.772962	0.41051	0.742346	0.0869951	0.992103	-0.582928	0.372446
P07197	NEFM	Neurofilament medium polypeptide OS=Homo sapiens GN=NEFM PE=1 SV=3	25.1985	-0.318064	0.977702	-0.53685	0.21156	-0.258841	0.614356	-0.0930076	0.913094	-0.219624	0.795622	-0.219255	0.811922	-0.230395	0.963618	-0.298439	0.513386
P07199	CENPB	Major centromere autoantigen B OS=Homo sapiens GN=CENPB PE=1 SV=2	16.9691	-0.438739	0.977702	-0.242241	0.666327	-0.202159	0.786839	-0.184388	0.874463	-0.240967	0.833319	-0.749873	0.496902	-0.524742	0.857917	-1.21798	0.0748704
P07203	GPX1	Glutathione peroxidase 1 OS=Homo sapiens GN=GPX1 PE=1 SV=4	19.1136	-0.209794	0.977702	-0.373919	0.470455	-0.575369	0.361454	-0.551323	0.689312	-0.588354	0.578849	-0.471342	0.677339	-0.469115	0.873901	-0.685403	0.277869
P07225	PROS1	Vitamin K-dependent protein S OS=Homo sapiens GN=PROS1 PE=1 SV=1	20.2178	0.0138945	0.997776	1.09741	0.263781	0.769716	0.519081	0.45567	0.808929	0.551366	0.777551	-0.0783484	0.97545	-0.0134073	0.999806	0.743428	0.48931
P07237	P4HB	Protein disulfide-isomerase OS=Homo sapiens GN=P4HB PE=1 SV=3	20.0484	-0.0831919	0.977702	-0.419088	0.15072	-0.231422	0.450568	-0.181191	0.730162	-0.100748	0.844392	-0.0148264	0.97971	-0.0806042	0.97748	-0.0564975	0.851886
P07305	H1F0	Histone H1.0 OS=Homo sapiens GN=H1F0 PE=1 SV=3	18.2995	-0.146873	0.977702	0.00554311	0.991265	-0.0461245	0.936004	-0.188884	0.808929	-0.235045	0.770975	-0.323206	0.720914	-0.220917	0.966613	0.144929	0.755022
P07339	CTSD	Cathepsin D OS=Homo sapiens GN=CTSD PE=1 SV=1	19.7181	-0.0406684	0.985157	-0.156447	0.663	-0.0437145	0.934759	-0.168183	0.808929	-0.396676	0.578849	-0.329988	0.661329	-0.29282	0.901966	-0.382604	0.363815
P07355	ANXA2	Annexin A2 OS=Homo sapiens GN=ANXA2 PE=1 SV=2	21.2168	0.0568084	0.977702	0.194674	0.35261	0.169176	0.515328	0.0192596	0.961789	-0.138199	0.744214	-0.0917127	0.850208	-0.0748921	0.97748	-0.100843	0.67169
P07384	CAPN1	Calpain-1 catalytic subunit OS=Homo sapiens GN=CAPN1 PE=1 SV=1	18.4576	-0.146893	0.977702	-0.398264	0.21278	-0.416982	0.260509	-0.413606	0.648818	-0.328927	0.587847	-0.110645	0.882078	0.109622	0.97748	-0.414389	0.262873
P07437	TUBB	Tubulin beta chain OS=Homo sapiens GN=TUBB PE=1 SV=2	20.4754	0.230957	0.977702	0.541736	0.236697	-0.0474172	0.940119	0.265622	0.763558	0.217488	0.818642	0.237669	0.814952	0.00421	0.999806	-0.0323213	0.957494
P07476	IVL	Involucrin OS=Homo sapiens GN=IVL PE=1 SV=2	16.1356	-0.457457	0.977702	-0.825422	0.230144	-0.601655	0.458871	-0.0536974	0.966237	-0.0174229	0.988734	0.630147	0.648821	0.0293234	0.998861	-0.496412	0.504613
P07602	PSAP	Prosaposin OS=Homo sapiens GN=PSAP PE=1 SV=2	18.7371	-0.216599	0.977702	-0.211958	0.558363	-0.106043	0.82998	-0.178596	0.804438	-0.439367	0.546415	-0.312768	0.691125	-0.392512	0.796189	-0.594657	0.190913
P07686	HEXB	Beta-hexosaminidase subunit beta OS=Homo sapiens GN=HEXB PE=1 SV=3	18.3398	-0.138697	0.977702	-0.395478	0.224126	-0.193036	0.62779	-0.159987	0.79331	-0.192371	0.759018	-0.0723626	0.920797	-0.067297	0.988189	-0.397247	0.288768
P07711	CTSL	Cathepsin L1 OS=Homo sapiens GN=CTSL PE=1 SV=2	16.4675	-0.940396	0.977702	0.525477	0.794165	-0.0857543	0.973665	-0.32796	0.932131	-1.00215	0.796513	-1.0774	0.793828	-0.287517	0.992473	-0.970419	0.649775
P07737	PFN1	Profilin-1 OS=Homo sapiens GN=PFN1 PE=1 SV=2	19.9538	0.062959	0.985157	-0.437189	0.273599	-0.876254	0.143127	-0.502109	0.662096	-0.373043	0.652865	0.293012	0.740838	0.121718	0.97748	-0.381047	0.396801
P07741	APRT	Adenine phosphoribosyltransferase OS=Homo sapiens GN=APRT PE=1 SV=2	18.7283	-0.301628	0.977702	-0.648407	0.081261	-0.426609	0.226093	-0.343181	0.672182	-0.548691	0.223301	-0.269522	0.648821	-0.142481	0.972467	-0.451698	0.204402
P07814	EPRS	Bifunctional glutamate/proline--tRNA ligase OS=Homo sapiens GN=EPRS PE=1 SV=5	19.0764	0.254634	0.977702	1.0079	0.236063	0.709065	0.482103	0.523844	0.752726	0.58864	0.725643	0.0171035	0.991625	0.109782	0.992473	0.71772	0.437792
P07858	CTSB	Cathepsin B OS=Homo sapiens GN=CTSB PE=1 SV=3	19.3439	-0.0776243	0.978269	-0.163506	0.656337	-0.200341	0.672043	-0.221451	0.762476	-0.51201	0.490301	-0.399868	0.600079	-0.32254	0.882633	-0.552835	0.22198
P07900	HSP90AA1	Heat shock protein HSP 90-alpha OS=Homo sapiens GN=HSP90AA1 PE=1 SV=5	19.0692	-0.00965063	0.993795	-0.467881	0.176113	-0.504539	0.208118	-0.223785	0.730162	-0.0472841	0.946278	0.459865	0.449896	0.251824	0.90371	-0.242291	0.491224
P07910	HNRNPC	Heterogeneous nuclear ribonucleoproteins C1/C2 OS=Homo sapiens GN=HNRNPC PE=1 SV=4	19.3062	-0.274832	0.977702	-0.323223	0.245944	-0.227988	0.493721	-0.206951	0.723216	-0.192463	0.729188	-0.214907	0.724263	-0.176388	0.927791	-0.417225	0.216549
P07919	UQCRH	Cytochrome b-c1 complex subunit 6, mitochondrial OS=Homo sapiens GN=UQCRH PE=1 SV=2	19.04	-0.316657	0.977702	-0.138218	0.701967	-0.103597	0.833463	-0.113799	0.877258	-0.083276	0.909794	-0.314386	0.685816	-0.00439353	0.999806	0.0306754	0.948349
P07942	LAMB1	Laminin subunit beta-1 OS=Homo sapiens GN=LAMB1 PE=1 SV=2	17.8722	-0.21728	0.977702	-0.0696055	0.778354	0.109861	0.732217	0.157346	0.748965	0.138928	0.778326	0.0590795	0.91855	-0.0361151	0.992473	-0.162933	0.552744
P07951	TPM2	Tropomyosin beta chain OS=Homo sapiens GN=TPM2 PE=1 SV=1	19.9858	-0.278687	0.977702	-0.817091	0.177728	-0.746616	0.272045	-0.7195	0.662096	-0.90604	0.368882	-0.513795	0.661329	-0.828871	0.553259	-1.14662	0.0963247
P07954	FH	Fumarate hydratase, mitochondrial OS=Homo sapiens GN=FH PE=1 SV=3	18.2711	-0.196814	0.977702	-0.316742	0.173449	-0.257536	0.3098	-0.201959	0.703785	-0.25867	0.546415	0.00295409	0.993693	0.0208261	0.994943	-0.307365	0.234122
P07996	THBS1	Thrombospondin-1 OS=Homo sapiens GN=THBS1 PE=1 SV=2	18.705	0.894118	0.977702	1.47935	0.0940191	1.18742	0.192678	0.866844	0.669963	0.807267	0.563398	0.21834	0.891203	0.336639	0.972914	0.946476	0.260958
P08047	SP1	Transcription factor Sp1 OS=Homo sapiens GN=SP1 PE=1 SV=3	18.5886	-0.085563	0.977702	-0.323109	0.341247	0.151914	0.736225	0.0870023	0.902653	0.178929	0.800107	0.145606	0.853519	0.0503545	0.992473	0.107993	0.783513
P08107	HSPA1A	Heat shock 70 kDa protein 1A/1B OS=Homo sapiens GN=HSPA1A PE=1 SV=5	18.7809	-0.00792016	0.993795	-0.0300301	0.902431	-0.188186	0.500761	0.0577806	0.902653	0.240157	0.60096	0.5084	0.113993	0.428655	0.288384	0.247092	0.359994
P08133	ANXA6	Annexin A6 OS=Homo sapiens GN=ANXA6 PE=1 SV=3	19.076	0.259373	0.977702	0.375083	0.3672	0.269806	0.612054	0.230155	0.780362	0.309	0.724293	0.242447	0.792537	0.358743	0.901855	0.440843	0.372724
P08134	RHOC	Rho-related GTP-binding protein RhoC OS=Homo sapiens GN=RHOC PE=1 SV=1	19.7411	0.187072	0.977702	0.636622	0.329336	0.708112	0.36924	0.491177	0.725741	0.518488	0.701354	0.266119	0.862298	0.213828	0.97748	0.467883	0.52536
P08195	SLC3A2	4F2 cell-surface antigen heavy chain OS=Homo sapiens GN=SLC3A2 PE=1 SV=3	19.6234	0.130126	0.977702	0.643799	0.236063	0.610807	0.330722	0.287947	0.780362	0.325241	0.758663	-0.101276	0.933372	0.0327232	0.9978	0.477858	0.418019
P08236	GUSB	Beta-glucuronidase OS=Homo sapiens GN=GUSB PE=1 SV=2	19.0264	0.0849038	0.985157	0.181983	0.710415	0.163424	0.804949	-0.277999	0.775528	-0.36751	0.71875	-0.370764	0.735628	-0.368946	0.912513	-0.167405	0.769296
P08237	PFKM	ATP-dependent 6-phosphofructokinase, muscle type OS=Homo sapiens GN=PFKM PE=1 SV=2	17.6467	0.020766	0.992367	-0.301738	0.389063	-0.424246	0.316473	-0.195086	0.780362	-0.275944	0.704984	0.155331	0.848499	0.135251	0.97748	-0.135182	0.740941
P08238	HSP90AB1	Heat shock protein HSP 90-beta OS=Homo sapiens GN=HSP90AB1 PE=1 SV=4	19.2069	0.0184535	0.990235	-0.14093	0.602664	-0.303529	0.348896	-0.108837	0.839788	0.0448827	0.936961	0.426547	0.391058	0.286319	0.798447	-0.0753366	0.813355
P08240	SRPR	Signal recognition particle receptor subunit alpha OS=Homo sapiens GN=SRPR PE=1 SV=2	17.8823	-0.0845525	0.977702	-0.0856356	0.677839	-0.104049	0.698898	-0.050685	0.906503	-0.0158852	0.970555	-0.11296	0.805271	0.0497252	0.9856	-0.029866	0.90989
P08473	MME	Neprilysin OS=Homo sapiens GN=MME PE=1 SV=2	17.4886	-0.26933	0.977702	-0.141898	0.794916	-0.0905616	0.910678	-0.213923	0.841595	-0.47592	0.681865	-0.912165	0.321305	-0.631005	0.750851	-0.19298	0.757377
P08559	PDHA1	Pyruvate dehydrogenase E1 component subunit alpha, somatic form, mitochondrial OS=Homo sapiens GN=PDHA1 PE=1 SV=3	18.6237	-0.307812	0.977702	-0.235889	0.551938	-0.195579	0.7092	-0.24837	0.755641	-0.34141	0.68768	-0.356208	0.677339	-0.253985	0.931297	-0.396999	0.386045
P08572	COL4A2	Collagen alpha-2(IV) chain OS=Homo sapiens GN=COL4A2 PE=1 SV=4	18.9245	0.721988	0.734802	1.21586	0.0262113	1.20651	0.043229	0.806444	0.372579	0.871329	0.159333	0.266404	0.768185	0.347737	0.901966	0.872042	0.0853761
P08574	CYC1	Cytochrome c1, heme protein, mitochondrial OS=Homo sapiens GN=CYC1 PE=1 SV=3	18.4342	-0.159294	0.977702	-0.0837822	0.723173	0.00351042	0.989385	-0.176969	0.725741	-0.0963078	0.844392	-0.0463142	0.931093	0.146657	0.938141	0.0755859	0.781267
P08579	SNRPB2	U2 small nuclear ribonucleoprotein B'' OS=Homo sapiens GN=SNRPB2 PE=1 SV=1	18.129	-0.0011069	0.999047	-0.187476	0.550683	0.054418	0.907773	0.112291	0.864064	0.0676128	0.915593	-0.153273	0.831929	-0.0425708	0.992473	0.29691	0.407323
P08581	MET	Hepatocyte growth factor receptor OS=Homo sapiens GN=MET PE=1 SV=4	18.2284	-0.304631	0.977702	-1.10651	0.131068	-1.28029	0.155433	-0.86951	0.620063	-0.624468	0.603648	0.0809677	0.953175	-0.294678	0.972914	-0.895765	0.223277
P08582	MFI2	Melanotransferrin OS=Homo sapiens GN=MFI2 PE=1 SV=2	18.2351	-0.215797	0.977702	0.121718	0.811383	-0.181581	0.78448	-0.377403	0.725741	-0.588755	0.559419	-0.78917	0.384952	-0.71722	0.588867	-0.454559	0.417892
P08621	SNRNP70	U1 small nuclear ribonucleoprotein 70 kDa OS=Homo sapiens GN=SNRNP70 PE=1 SV=2	18.1951	-0.0308289	0.985157	-0.0145091	0.952571	-0.00716588	0.980511	0.196156	0.703806	0.0897915	0.844392	0.223724	0.627163	0.0709737	0.97748	0.0330929	0.907024
P08648	ITGA5	Integrin alpha-5 OS=Homo sapiens GN=ITGA5 PE=1 SV=2	18.785	-0.171083	0.977702	-0.0778759	0.710169	0.0747042	0.788091	0.154663	0.725741	0.0762216	0.85749	0.0349904	0.943507	0.137362	0.926982	-0.107671	0.649775
P08651	NFIC	Nuclear factor 1 C-type OS=Homo sapiens GN=NFIC PE=1 SV=2	17.9804	0.333365	0.977702	0.153509	0.564027	0.225947	0.492471	0.0173792	0.972937	-0.0988093	0.855145	0.187654	0.75208	0.48639	0.328578	0.113814	0.710951
P08670	VIM	Vimentin OS=Homo sapiens GN=VIM PE=1 SV=4	19.8669	0.0224162	0.990235	-0.0406753	0.900334	0.0630795	0.882969	0.0641083	0.916852	-0.105295	0.862057	-0.152076	0.829428	-0.145388	0.972914	-0.155867	0.647987
P08697	SERPINF2	Alpha-2-antiplasmin OS=Homo sapiens GN=SERPINF2 PE=1 SV=3	19.8567	0.630078	0.977702	1.51807	0.0861578	1.26157	0.173105	0.840828	0.669963	1.30154	0.223301	0.434823	0.768185	0.788774	0.754015	1.10793	0.190032
P08708	RPS17	40S ribosomal protein S17 OS=Homo sapiens GN=RPS17 PE=1 SV=2 [P08708,P0CW22]	19.047	-0.130131	0.977702	-0.585146	0.130343	-0.491728	0.211561	-0.342293	0.68497	-0.297653	0.65297	0.190281	0.779557	-0.0335281	0.994645	-0.511916	0.193781
P08727	KRT19	Keratin, type I cytoskeletal 19 OS=Homo sapiens GN=KRT19 PE=1 SV=4	22.1539	-0.348126	0.977702	-0.57751	0.316882	-0.513473	0.469673	-0.399057	0.733235	-0.54861	0.652865	-0.45055	0.725792	-0.358606	0.938141	-0.575756	0.389129
P08729	KRT7	Keratin, type II cytoskeletal 7 OS=Homo sapiens GN=KRT7 PE=1 SV=5	20.1209	-0.191639	0.977702	-0.0520432	0.91815	-0.150269	0.814856	-0.314064	0.746097	-0.626122	0.530813	-0.696423	0.447252	-0.676888	0.595276	-0.537829	0.345116
P08754	GNAI3	Guanine nucleotide-binding protein G(k) subunit alpha OS=Homo sapiens GN=GNAI3 PE=1 SV=3	19.008	0.826669	0.977702	1.5015	0.140029	1.33985	0.211561	0.980553	0.672182	1.08216	0.542128	0.409004	0.836799	0.499479	0.961579	1.03738	0.312041
P08758	ANXA5	Annexin A5 OS=Homo sapiens GN=ANXA5 PE=1 SV=2	19.6372	0.00864995	0.994695	-0.4662	0.227399	-0.676832	0.183605	-0.361063	0.703785	-0.32327	0.683786	0.131139	0.882767	0.105228	0.981161	-0.230657	0.583909
P08779	KRT16	Keratin, type I cytoskeletal 16 OS=Homo sapiens GN=KRT16 PE=1 SV=4	18.2087	0.333749	0.977702	-0.226233	0.708145	0.279277	0.723801	-0.134221	0.913677	-0.0390491	0.975167	-0.280517	0.840317	-0.0674462	0.992729	-0.117915	0.871985
P08865	RPSA	40S ribosomal protein SA OS=Homo sapiens GN=RPSA PE=1 SV=4	19.0563	-0.234282	0.977702	-0.530485	0.12288	-0.706989	0.0974029	-0.346622	0.669963	-0.297367	0.599009	0.196557	0.75208	-0.0400028	0.992473	-0.55214	0.114009
P08962	CD63	CD63 antigen OS=Homo sapiens GN=CD63 PE=1 SV=2	20.7105	-0.772275	0.977702	-0.597638	0.408308	-0.564002	0.535845	-0.930095	0.666749	-1.68614	0.111414	-1.67355	0.10472	-0.864801	0.749902	-1.36454	0.141074
P08F94	PKHD1	Fibrocystin OS=Homo sapiens GN=PKHD1 PE=1 SV=1	17.9742	0.545607	0.977702	1.25999	0.0828554	0.90905	0.19655	0.458742	0.707495	0.413714	0.74231	-0.0511735	0.970098	0.305488	0.966613	0.73485	0.274975
P09001	MRPL3	39S ribosomal protein L3, mitochondrial OS=Homo sapiens GN=MRPL3 PE=1 SV=1	17.9137	0.0681504	0.990235	0.0281146	0.977346	0.1935	0.866176	0.207327	0.902653	0.0120735	0.993487	-0.126909	0.946899	-0.0596529	0.995774	-1.46101	0.152438
P09012	SNRPA	U1 small nuclear ribonucleoprotein A OS=Homo sapiens GN=SNRPA PE=1 SV=3	17.9424	-0.18624	0.977702	-0.146724	0.541667	-0.118662	0.70959	-0.137004	0.775528	-0.0469138	0.92649	-0.252951	0.612727	-0.337138	0.60619	-0.242148	0.385774
P09038	FGF2	Fibroblast growth factor 2 OS=Homo sapiens GN=FGF2 PE=1 SV=3	19.0209	-0.186855	0.977702	0.0235717	0.929897	-0.151088	0.641947	-0.192002	0.725741	-0.157512	0.758663	-0.330548	0.513486	-0.478878	0.29257	-0.160953	0.574933
P09104	ENO2	Gamma-enolase OS=Homo sapiens GN=ENO2 PE=1 SV=3	18.5978	-0.159717	0.977702	-0.54253	0.257747	-0.81115	0.192238	-0.507434	0.68497	-0.558213	0.552422	0.0873677	0.937707	-0.109154	0.9856	-0.723302	0.215134
P09110	ACAA1	3-ketoacyl-CoA thiolase, peroxisomal OS=Homo sapiens GN=ACAA1 PE=1 SV=2	17.2692	0.13355	0.977702	0.0966871	0.667665	0.253073	0.348199	0.0443233	0.922561	0.0694966	0.883751	-0.154576	0.75755	-0.0936703	0.97748	0.04134	0.878511
P09132	SRP19	Signal recognition particle 19 kDa protein OS=Homo sapiens GN=SRP19 PE=1 SV=3	17.8915	-0.247567	0.977702	-0.651848	0.165317	-0.459368	0.361454	-0.238271	0.775528	-0.199138	0.820185	0.26117	0.772386	0.109375	0.985498	-0.398398	0.404954
P09211	GSTP1	Glutathione S-transferase P OS=Homo sapiens GN=GSTP1 PE=1 SV=2	19.478	-0.0480924	0.985157	-0.465035	0.212812	-0.610231	0.192787	-0.454634	0.662096	-0.712918	0.19488	-0.208055	0.788167	-0.308013	0.89746	-0.713675	0.106376
P09234	SNRPC	U1 small nuclear ribonucleoprotein C OS=Homo sapiens GN=SNRPC PE=1 SV=1	18.6395	-0.174257	0.977702	-0.385755	0.257174	-0.252937	0.540954	-0.117157	0.86561	-0.217541	0.745423	-0.0554888	0.943507	-0.0392587	0.992729	-0.591715	0.155056
P09382	LGALS1	Galectin-1 OS=Homo sapiens GN=LGALS1 PE=1 SV=2	19.6459	0.24901	0.977702	0.229983	0.466391	-0.0443847	0.927628	-0.219569	0.734973	-0.223497	0.731875	-0.13337	0.856489	-0.0886571	0.98155	-0.258427	0.47151
P09417	QDPR	Dihydropteridine reductase OS=Homo sapiens GN=QDPR PE=1 SV=2	19.3558	-0.209053	0.977702	-0.608905	0.135497	-0.597758	0.187249	-0.454268	0.652137	-0.374033	0.578849	0.242144	0.747033	0.111849	0.97748	-0.340019	0.384097
P09429	HMGB1	High mobility group protein B1 OS=Homo sapiens GN=HMGB1 PE=1 SV=3	18.1297	0.05474	0.985157	-0.520253	0.135497	-0.182255	0.615531	-0.203487	0.730162	0.187135	0.746695	0.372119	0.515756	0.264112	0.86487	-0.0754179	0.824253
P09486	SPARC	SPARC OS=Homo sapiens GN=SPARC PE=1 SV=1	18.5747	-0.329843	0.977702	-0.251024	0.556684	-0.238568	0.663269	-0.399211	0.703785	-0.655617	0.422958	-0.726573	0.321305	-0.754763	0.359296	-1.19652	0.0190649
P09493	TPM1	Tropomyosin alpha-1 chain OS=Homo sapiens GN=TPM1 PE=1 SV=2	18.6756	-0.0815213	0.977702	-0.365718	0.304696	-0.413557	0.331551	-0.486929	0.648818	-0.744621	0.167884	-0.699281	0.196458	-0.826292	0.107746	-0.895779	0.0350068
P09496	CLTA	Clathrin light chain A OS=Homo sapiens GN=CLTA PE=1 SV=1	18.1971	-0.229154	0.977702	-0.126688	0.574667	-0.256702	0.344241	-0.209872	0.703785	-0.223241	0.638644	-0.144184	0.769807	-0.217283	0.841243	-0.408169	0.149657
P09497	CLTB	Clathrin light chain B OS=Homo sapiens GN=CLTB PE=1 SV=1	17.8259	-0.0393774	0.985157	-0.0854405	0.703368	-0.167895	0.546782	0.0285894	0.9464	-0.0141574	0.975251	-0.0101406	0.984521	-0.158112	0.923233	-0.151731	0.544796
P09525	ANXA4	Annexin A4 OS=Homo sapiens GN=ANXA4 PE=1 SV=4	19.1295	0.0623289	0.985157	0.0498029	0.902408	-0.372709	0.411403	-0.397632	0.68687	-0.35739	0.651536	-0.108262	0.901269	0.0181099	0.998861	0.0143641	0.980532
P09543	CNP	2',3'-cyclic-nucleotide 3'-phosphodiesterase OS=Homo sapiens GN=CNP PE=1 SV=2	18.6125	0.0188042	0.990235	-0.201446	0.395711	-0.0250819	0.940591	-0.0529576	0.914767	-0.184428	0.712312	-0.348231	0.45351	-0.00228072	0.999806	-0.236346	0.393045
P09601	HMOX1	Heme oxygenase 1 OS=Homo sapiens GN=HMOX1 PE=1 SV=1	18.9318	-0.10093	0.977702	0.335573	0.38475	0.571082	0.23925	0.46875	0.672182	0.135816	0.864051	0.0222195	0.98052	0.0411331	0.994645	-0.102408	0.824253
P09619	PDGFRB	Platelet-derived growth factor receptor beta OS=Homo sapiens GN=PDGFRB PE=1 SV=1	17.5783	0.471981	0.977702	0.619189	0.168641	0.496543	0.30565	0.068152	0.930608	0.293166	0.724293	-0.0903704	0.922471	0.133994	0.97748	0.211349	0.646357
P09622	DLD	Dihydrolipoyl dehydrogenase, mitochondrial OS=Homo sapiens GN=DLD PE=1 SV=2	18.0742	-0.102291	0.977702	-0.0437078	0.88663	-0.133704	0.721816	-0.0621632	0.916402	-0.0680329	0.909429	-0.151341	0.819645	-0.0948651	0.97748	-0.0773548	0.817691
P09651	HNRNPA1	Heterogeneous nuclear ribonucleoprotein A1 OS=Homo sapiens GN=HNRNPA1 PE=1 SV=5	18.6569	-0.152359	0.977702	-0.149674	0.505113	-0.0615609	0.844557	-0.0549173	0.9074	-0.118572	0.800742	-0.194671	0.692747	-0.140725	0.938141	-0.457551	0.105605
P09661	SNRPA1	U2 small nuclear ribonucleoprotein A' OS=Homo sapiens GN=SNRPA1 PE=1 SV=2	18.6152	0.0311967	0.985157	-0.131963	0.632555	0.0544158	0.89065	0.199767	0.726314	0.125382	0.823008	0.15922	0.79048	0.124577	0.974167	-0.136333	0.658479
P09668	CTSH	Pro-cathepsin H OS=Homo sapiens GN=CTSH PE=1 SV=4	18.6031	-0.179957	0.977702	-0.0733793	0.904002	-0.346058	0.632843	-0.352629	0.758178	-0.699869	0.544697	-0.542056	0.648821	-0.581884	0.812113	-0.616858	0.360317
P09669	COX6C	Cytochrome c oxidase subunit 6C OS=Homo sapiens GN=COX6C PE=1 SV=2	18.8195	-0.510506	0.977702	-0.466284	0.368197	-0.213083	0.757356	-0.419166	0.710666	-0.358652	0.735317	-0.513173	0.643582	-0.254709	0.972914	-0.335406	0.571476
P09874	PARP1	Poly [ADP-ribose] polymerase 1 OS=Homo sapiens GN=PARP1 PE=1 SV=4	18.2771	-0.0413559	0.977702	-0.170284	0.352254	-0.0572757	0.816061	-0.147326	0.710666	-0.0161904	0.965714	-0.0437444	0.920246	-0.0679034	0.97748	-0.167472	0.417892
P09936	UCHL1	Ubiquitin carboxyl-terminal hydrolase isozyme L1 OS=Homo sapiens GN=UCHL1 PE=1 SV=2	19.6378	-0.0440877	0.990235	-0.739953	0.165433	-0.814925	0.193857	-0.493102	0.691546	-0.501927	0.60096	0.0618638	0.954036	-0.0260752	0.998861	-0.684791	0.239928
P09960	LTA4H	Leukotriene A-4 hydrolase OS=Homo sapiens GN=LTA4H PE=1 SV=2	18.5731	-0.0920813	0.977702	-0.581092	0.197839	-0.755737	0.187249	-0.379585	0.703785	-0.431067	0.616353	0.129262	0.893043	0.0411125	0.994943	-0.506586	0.315528
P09972	ALDOC	Fructose-bisphosphate aldolase C OS=Homo sapiens GN=ALDOC PE=1 SV=2	19.1838	0.124411	0.977702	-0.709388	0.164943	-0.822395	0.183193	-0.426353	0.703785	-0.225786	0.812703	0.273386	0.779557	0.113263	0.9856	-0.489026	0.360317
P0C0L4	C4A	Complement C4-A OS=Homo sapiens GN=C4A PE=1 SV=2	19.0055	0.86147	0.977702	1.25418	0.134775	0.954885	0.255958	0.349014	0.796057	0.324879	0.820271	-0.352634	0.827426	-0.0246582	0.998861	0.571368	0.459742
P0CG05	IGLC2	Ig lambda-2 chain C regions OS=Homo sapiens GN=IGLC2 PE=1 SV=1 [P0CG05,P0CG06]	16.9697	0.671211	0.977702	0.0328201	0.97803	-1.26228	0.293486	-0.402549	0.837576	0.256437	0.901424	0.623045	0.772349	0.168179	0.992103	-0.497138	0.656949
P0CG39	POTEJ	POTE ankyrin domain family member J OS=Homo sapiens GN=POTEJ PE=3 SV=1	22.0232	-0.14084	0.977702	-0.22725	0.525621	-0.295886	0.506356	-0.358396	0.698633	-0.352932	0.644169	-0.0387982	0.964731	-0.187105	0.972467	-0.37082	0.381003
P10074	ZBTB48	Zinc finger and BTB domain-containing protein 48 OS=Homo sapiens GN=ZBTB48 PE=1 SV=2	16.5669	-0.846822	0.977702	-3.15291	0.0765382	-1.13229	0.49286	-0.967638	0.730162	-1.08148	0.696303	-0.958897	0.747927	-2.75522	0.206292	-1.27499	0.405837
P10155	TROVE2	60 kDa SS-A/Ro ribonucleoprotein OS=Homo sapiens GN=TROVE2 PE=1 SV=2	19.223	0.178246	0.977702	0.925395	0.165317	0.249073	0.749389	0.434345	0.726314	0.469455	0.702563	1.00496	0.326716	1.19212	0.2274	1.46615	0.0381681
P10253	GAA	Lysosomal alpha-glucosidase OS=Homo sapiens GN=GAA PE=1 SV=4	18.8626	-0.220117	0.977702	-0.270633	0.678034	-0.394476	0.634405	-0.377527	0.771628	-0.551437	0.689188	-0.478101	0.74294	-0.507423	0.905834	-0.414741	0.572498
P10301	RRAS	Ras-related protein R-Ras OS=Homo sapiens GN=RRAS PE=1 SV=1	18.3721	-0.196843	0.977702	-0.204593	0.559663	-0.245927	0.579263	-0.434795	0.669963	-0.493295	0.489478	-0.758995	0.137982	-0.85716	0.0777666	-0.558711	0.205068
P10412	HIST1H1E	Histone H1.4 OS=Homo sapiens GN=HIST1H1E PE=1 SV=2	19.8343	1.66894	0.79827	2.24566	0.0853335	1.47151	0.232104	1.08458	0.68497	1.03858	0.605099	0.356398	0.882767	0.557811	0.963618	1.23212	0.303646
P10515	DLAT	Dihydrolipoyllysine-residue acetyltransferase component of pyruvate dehydrogenase complex, mitochondrial OS=Homo sapiens GN=DLAT PE=1 SV=3	18.0988	-0.192767	0.977702	-0.109974	0.713345	-0.0616614	0.885173	-0.0717685	0.907639	-0.0904464	0.88568	-0.176239	0.786059	-0.073537	0.9856	-0.0679447	0.85086
P10586	PTPRF	Receptor-type tyrosine-protein phosphatase F OS=Homo sapiens GN=PTPRF PE=1 SV=2	17.4746	0.0958066	0.985157	0.147295	0.83037	0.328966	0.708895	0.304335	0.816331	-0.420576	0.754087	-0.299114	0.845699	0.0620466	0.994943	-0.603373	0.419075
P10599	TXN	Thioredoxin OS=Homo sapiens GN=TXN PE=1 SV=3	19.5354	-0.0135464	0.993795	-0.500061	0.192264	-0.692872	0.16847	-0.472454	0.654161	-0.481117	0.509689	0.270893	0.733259	0.101074	0.981161	-0.403336	0.34126
P10606	COX5B	Cytochrome c oxidase subunit 5B, mitochondrial OS=Homo sapiens GN=COX5B PE=1 SV=2	20.0062	-0.0919923	0.977702	-0.0778318	0.775596	-0.0496834	0.898338	0.00381236	0.991294	-0.00951682	0.985507	-0.239229	0.679927	-0.0728079	0.98462	-0.0726373	0.818123
P10619	CTSA	Lysosomal protective protein OS=Homo sapiens GN=CTSA PE=1 SV=2	20.7981	-0.286274	0.977702	-0.490018	0.326325	-0.509993	0.395699	-0.583252	0.672182	-0.843083	0.343042	-0.511568	0.623111	-0.457488	0.866102	-0.799024	0.204129
P10620	MGST1	Microsomal glutathione S-transferase 1 OS=Homo sapiens GN=MGST1 PE=1 SV=1	20.2818	-0.0261118	0.990235	0.283012	0.400147	0.209177	0.631729	-0.155611	0.817274	-0.0752264	0.914016	-0.225739	0.766349	0.143485	0.97748	-0.253164	0.508501
P10644	PRKAR1A	cAMP-dependent protein kinase type I-alpha regulatory subunit OS=Homo sapiens GN=PRKAR1A PE=1 SV=1	17.8814	0.397153	0.977702	0.0314078	0.932713	-0.110094	0.815632	-0.2068	0.768469	-0.0825582	0.909429	0.0379571	0.964731	0.332431	0.85327	-0.0833975	0.844316
P10768	ESD	S-formylglutathione hydrolase OS=Homo sapiens GN=ESD PE=1 SV=2	19.0408	-0.0996936	0.985157	-0.911356	0.139698	-1.01049	0.16847	-0.538587	0.689312	-0.417816	0.696303	0.259701	0.830749	0.090605	0.992103	-0.721196	0.254976
P10809	HSPD1	60 kDa heat shock protein, mitochondrial OS=Homo sapiens GN=HSPD1 PE=1 SV=2	19.6187	-0.124195	0.977702	-0.100941	0.679878	-0.101213	0.751545	-0.100323	0.836506	-0.0332011	0.951254	-0.0605263	0.916139	0.0101903	0.998861	0.0193938	0.952329
P11021	HSPA5	78 kDa glucose-regulated protein OS=Homo sapiens GN=HSPA5 PE=1 SV=2	19.9511	-0.152236	0.977702	-0.267748	0.255682	-0.271953	0.321104	-0.317697	0.648109	-0.342253	0.445456	-0.294585	0.52025	-0.335242	0.574207	-0.349495	0.217508
P11047	LAMC1	Laminin subunit gamma-1 OS=Homo sapiens GN=LAMC1 PE=1 SV=3	17.5366	-0.120559	0.977702	-0.0720684	0.788842	0.112024	0.746388	0.00465498	0.989487	0.0272708	0.962735	-0.13778	0.82503	-0.147322	0.965268	-0.269261	0.382956
P11137	MAP2	Microtubule-associated protein 2 OS=Homo sapiens GN=MAP2 PE=1 SV=4	19.3016	-0.284752	0.977702	-0.0513794	0.915647	-0.31679	0.580455	-0.00353624	0.99399	0.059864	0.951553	0.0767483	0.943366	0.218975	0.972914	-0.0676954	0.907024
P11142	HSPA8	Heat shock cognate 71 kDa protein OS=Homo sapiens GN=HSPA8 PE=1 SV=1	20.0174	-0.0779407	0.977702	-0.327397	0.175699	-0.338553	0.217357	-0.1356	0.760676	-0.118519	0.795928	0.215216	0.643961	-0.0228696	0.994645	-0.18025	0.466731
P11166	SLC2A1	Solute carrier family 2, facilitated glucose transporter member 1 OS=Homo sapiens GN=SLC2A1 PE=1 SV=2	20.2882	0.115153	0.977702	0.468406	0.164943	0.198726	0.598771	-0.0823412	0.897998	-0.309019	0.611096	-0.509824	0.321278	-0.349895	0.75299	-0.10362	0.76634
P11171	EPB41	Protein 4.1 OS=Homo sapiens GN=EPB41 PE=1 SV=4	17.5746	-0.0564337	0.985157	-0.253186	0.505113	-0.150357	0.766914	-0.254229	0.744422	-0.0597776	0.944738	-0.204508	0.816328	-0.267246	0.925996	-0.592364	0.215607
P11172	UMPS	Uridine 5'-monophosphate synthase OS=Homo sapiens GN=UMPS PE=1 SV=1	18.0528	0.0252612	0.990235	-0.502216	0.147998	-0.381282	0.287546	-0.243677	0.710666	-0.0113893	0.984157	0.370742	0.537053	0.113462	0.97748	-0.159377	0.638589
P11177	PDHB	Pyruvate dehydrogenase E1 component subunit beta, mitochondrial OS=Homo sapiens GN=PDHB PE=1 SV=3	18.2693	-0.149519	0.977702	0.155273	0.464744	0.00368988	0.98803	-0.141998	0.744422	-0.103417	0.819889	-0.281718	0.505449	-0.1789	0.901966	-0.185488	0.441357
P11182	DBT	Lipoamide acyltransferase component of branched-chain alpha-keto acid dehydrogenase complex, mitochondrial OS=Homo sapiens GN=DBT PE=1 SV=3	18.1587	0.239064	0.977702	0.575814	0.15072	0.576788	0.195736	0.540757	0.575548	0.578935	0.346232	0.329056	0.648821	0.321709	0.860311	0.665711	0.126632
P11215	ITGAM	Integrin alpha-M OS=Homo sapiens GN=ITGAM PE=1 SV=2	20.007	-0.39553	0.977702	-0.478631	0.366084	-0.257872	0.713181	-0.442115	0.70951	-0.443141	0.694418	-0.583322	0.600079	-0.356353	0.926982	-0.800242	0.224151
P11216	PYGB	Glycogen phosphorylase, brain form OS=Homo sapiens GN=PYGB PE=1 SV=5	18.1987	-0.0714488	0.985157	-0.22227	0.594567	-0.45563	0.365226	-0.209855	0.802096	-0.220638	0.800107	0.199864	0.836799	0.0560587	0.992473	-0.484967	0.331165
P11217	PYGM	Glycogen phosphorylase, muscle form OS=Homo sapiens GN=PYGM PE=1 SV=6	17.1722	0.560245	0.931452	0.42128	0.261896	0.162702	0.738425	0.42208	0.672182	0.469319	0.542128	0.380379	0.620239	0.240092	0.926982	0.434541	0.323324
P11233	RALA	Ras-related protein Ral-A OS=Homo sapiens GN=RALA PE=1 SV=1	19.6342	0.045097	0.985157	0.0096136	0.981344	-0.0305887	0.948241	0.0573214	0.930608	0.0172678	0.980694	-0.0251276	0.978177	-0.01182	0.998861	0.105298	0.785741
P11234	RALB	Ras-related protein Ral-B OS=Homo sapiens GN=RALB PE=1 SV=1	18.1721	0.017891	0.990235	-0.173833	0.504323	-0.0115952	0.973665	-0.0448515	0.930608	-0.060715	0.909794	-0.0372194	0.951162	0.0359403	0.992473	0.00353402	0.99162
P11277	SPTB	Spectrin beta chain, erythrocytic OS=Homo sapiens GN=SPTB PE=1 SV=5	19.1227	-0.269643	0.977702	-0.601496	0.135497	-0.551095	0.195736	-0.464297	0.641638	-0.415766	0.5423	-0.22397	0.759928	-0.268237	0.902516	-0.596846	0.149657
P11279	LAMP1	Lysosome-associated membrane glycoprotein 1 OS=Homo sapiens GN=LAMP1 PE=1 SV=3	19.6927	-0.114748	0.977702	0.210858	0.449108	0.179526	0.614356	0.0998526	0.865045	-0.0574992	0.922135	-0.0839126	0.897421	-0.0602972	0.98849	-0.0158723	0.968975
P11310	ACADM	Medium-chain specific acyl-CoA dehydrogenase, mitochondrial OS=Homo sapiens GN=ACADM PE=1 SV=1	18.5544	-0.17564	0.977702	-0.115304	0.740779	-0.258717	0.549281	-0.350686	0.691546	-0.458671	0.524181	-0.419764	0.543001	-0.301177	0.896762	-0.388534	0.348443
P11387	TOP1	DNA topoisomerase 1 OS=Homo sapiens GN=TOP1 PE=1 SV=2	18.2202	0.00308127	0.997776	-0.0390847	0.85529	0.124828	0.633828	0.111407	0.780973	0.248056	0.546415	0.142214	0.753722	0.154702	0.912513	0.169241	0.462814
P11388	TOP2A	DNA topoisomerase 2-alpha OS=Homo sapiens GN=TOP2A PE=1 SV=3	17.9076	0.0152803	0.99342	0.0955868	0.785511	0.42629	0.30477	0.651878	0.38683	0.580031	0.344613	0.355013	0.620239	0.383674	0.784997	0.555114	0.201472
P11413	G6PD	Glucose-6-phosphate 1-dehydrogenase OS=Homo sapiens GN=G6PD PE=1 SV=4	18.6078	-0.0837908	0.977702	-0.402568	0.25833	-0.579069	0.195736	-0.133069	0.851364	-0.1686	0.819889	0.40581	0.559328	0.236496	0.925996	-0.264687	0.495942
P11441	UBL4A	Ubiquitin-like protein 4A OS=Homo sapiens GN=UBL4A PE=1 SV=1	18.7447	1.35292	0.977702	2.17465	0.140029	1.71398	0.258857	1.14347	0.703785	1.19688	0.651059	0.894461	0.746971	0.920781	0.915232	1.65434	0.275264
P11586	MTHFD1	C-1-tetrahydrofolate synthase, cytoplasmic OS=Homo sapiens GN=MTHFD1 PE=1 SV=3	18.8188	-0.084134	0.977702	-0.706657	0.122803	-0.643486	0.192678	-0.427857	0.672182	-0.33046	0.681865	0.0955825	0.913885	0.0328578	0.994943	-0.585632	0.208055
P11717	IGF2R	Cation-independent mannose-6-phosphate receptor OS=Homo sapiens GN=IGF2R PE=1 SV=3	18.2329	-0.232595	0.977702	-0.252728	0.442034	-0.1061	0.813336	-0.235048	0.730162	-0.333758	0.624852	-0.397824	0.545249	-0.273101	0.901966	-0.432905	0.28
P11766	ADH5	Alcohol dehydrogenase class-3 OS=Homo sapiens GN=ADH5 PE=1 SV=4	18.7859	-0.0992531	0.9806	-0.475029	0.319944	-0.783349	0.199104	-0.645331	0.652137	-0.325811	0.735317	0.2206	0.842979	-0.0171649	0.998861	-0.654977	0.262296
P11908	PRPS2	Ribose-phosphate pyrophosphokinase 2 OS=Homo sapiens GN=PRPS2 PE=1 SV=2	18.3902	0.0290139	0.990032	-0.5512	0.139698	-0.551632	0.187249	-0.220039	0.730162	-0.137517	0.830967	0.300405	0.648821	0.176014	0.963618	-0.309454	0.389768
P11940	PABPC1	Polyadenylate-binding protein 1 OS=Homo sapiens GN=PABPC1 PE=1 SV=2	19.68	-0.0726293	0.977702	-0.463294	0.178986	-0.432137	0.267172	-0.220419	0.733067	-0.11518	0.858703	0.193555	0.779444	0.131975	0.97748	-0.128346	0.724696
P12004	PCNA	Proliferating cell nuclear antigen OS=Homo sapiens GN=PCNA PE=1 SV=1	18.746	0.0430575	0.987294	-0.461788	0.287491	-0.380262	0.470109	-0.0171155	0.984699	0.193715	0.825937	0.732312	0.321278	0.457746	0.798292	0.246035	0.614794
P12081	HARS	Histidine--tRNA ligase, cytoplasmic OS=Homo sapiens GN=HARS PE=1 SV=2	19.1538	-0.108152	0.977702	-0.46308	0.17754	-0.25093	0.519789	-0.210161	0.743742	-0.210908	0.740621	0.377257	0.544301	0.302138	0.84155	-0.186909	0.601403
P12107	COL11A1	Collagen alpha-1(XI) chain OS=Homo sapiens GN=COL11A1 PE=1 SV=4	18.5521	0.894873	0.977702	1.84557	0.11709	1.12056	0.321075	0.772513	0.710666	0.777349	0.695577	0.288018	0.893124	0.354041	0.97748	0.892653	0.407488
P12109	COL6A1	Collagen alpha-1(VI) chain OS=Homo sapiens GN=COL6A1 PE=1 SV=3	18.305	0.653362	0.977702	1.55455	0.170865	1.078	0.382671	0.803746	0.717544	0.812455	0.701354	-0.0222178	0.991363	0.0135604	0.999806	1.03353	0.384058
P12235	SLC25A4	ADP/ATP translocase 1 OS=Homo sapiens GN=SLC25A4 PE=1 SV=4	19.5775	0.227794	0.977702	0.474356	0.132966	0.292064	0.344241	0.0640871	0.905071	-0.050678	0.925411	-0.121332	0.836799	0.0533006	0.989669	0.181077	0.530948
P12236	SLC25A6	ADP/ATP translocase 3 OS=Homo sapiens GN=SLC25A6 PE=1 SV=4	19.9302	0.090517	0.985157	0.431766	0.41205	0.355702	0.598771	0.0170622	0.986347	-0.0504568	0.964326	-0.209831	0.869816	0.253711	0.972914	0.258767	0.668728
P12259	F5	Coagulation factor V OS=Homo sapiens GN=F5 PE=1 SV=4	18.6388	0.658751	0.977702	1.45752	0.135497	1.18152	0.238945	0.927041	0.672182	0.918294	0.574913	0.519202	0.768185	0.806564	0.817724	1.29111	0.202902
P12268	IMPDH2	Inosine-5'-monophosphate dehydrogenase 2 OS=Homo sapiens GN=IMPDH2 PE=1 SV=2	19.0163	0.157525	0.977702	0.579552	0.363347	0.292291	0.728861	0.197014	0.879976	0.528221	0.695577	0.18471	0.902806	0.143606	0.987324	0.595157	0.412993
P12270	TPR	Nucleoprotein TPR OS=Homo sapiens GN=TPR PE=1 SV=3	18.2859	-0.178118	0.977702	-0.308479	0.311993	-0.0746981	0.859572	-0.0451063	0.938116	-0.0515707	0.93632	-0.0498926	0.944223	-0.0376329	0.992473	-0.0194589	0.964209
P12429	ANXA3	Annexin A3 OS=Homo sapiens GN=ANXA3 PE=1 SV=3	18.9859	-0.102938	0.977702	-0.751024	0.146654	-1.07839	0.111589	-0.664391	0.587234	-0.60639	0.497818	-0.137084	0.891925	-0.252838	0.963618	-0.667826	0.217508
P12694	BCKDHA	2-oxoisovalerate dehydrogenase subunit alpha, mitochondrial OS=Homo sapiens GN=BCKDHA PE=1 SV=2	17.0437	-0.362036	0.977702	-0.174687	0.628629	-0.0602176	0.911716	-0.0694828	0.923071	-0.184714	0.806436	-0.169474	0.836799	-0.166306	0.972914	-0.296881	0.461598
P12814	ACTN1	Alpha-actinin-1 OS=Homo sapiens GN=ACTN1 PE=1 SV=2	19.3878	0.0361668	0.985157	-0.0952645	0.713668	-0.328072	0.294106	-0.239108	0.703785	-0.116349	0.826129	0.0650649	0.915576	-0.0715508	0.982052	-0.0398563	0.902966
P12931	SRC	Proto-oncogene tyrosine-protein kinase Src OS=Homo sapiens GN=SRC PE=1 SV=3	18.0242	0.431176	0.977702	0.712687	0.218809	0.980307	0.187393	0.593878	0.68687	0.548945	0.637897	0.0346121	0.97971	0.161001	0.981161	0.675079	0.311408
P12955	PEPD	Xaa-Pro dipeptidase OS=Homo sapiens GN=PEPD PE=1 SV=3	18.9098	-0.0320179	0.992367	-0.661232	0.237842	-0.928271	0.194221	-0.446015	0.710666	-0.299598	0.788362	0.421159	0.729676	0.208045	0.97748	-0.584373	0.363247
P12956	XRCC6	X-ray repair cross-complementing protein 6 OS=Homo sapiens GN=XRCC6 PE=1 SV=2	18.7264	-0.027824	0.985157	-0.135791	0.518035	-0.131206	0.62779	-0.0622067	0.888644	-0.0735501	0.864281	0.125335	0.786059	0.0305584	0.992473	-0.199931	0.408387
P13010	XRCC5	X-ray repair cross-complementing protein 5 OS=Homo sapiens GN=XRCC5 PE=1 SV=3	18.9559	-0.11529	0.977702	-0.336875	0.17754	-0.230941	0.402804	-0.162841	0.730162	-0.0863738	0.852952	0.101728	0.846194	-0.0321122	0.992473	-0.275496	0.314727
P13073	COX4I1	Cytochrome c oxidase subunit 4 isoform 1, mitochondrial OS=Homo sapiens GN=COX4I1 PE=1 SV=1	18.8769	-0.106175	0.977702	-0.0420698	0.895542	-0.032869	0.93901	-0.208552	0.730468	-0.168004	0.782462	-0.136479	0.843135	0.0377792	0.992473	-0.0980539	0.77514
P13473	LAMP2	Lysosome-associated membrane glycoprotein 2 OS=Homo sapiens GN=LAMP2 PE=1 SV=2	19.3389	-0.178609	0.977702	-0.243115	0.615902	-0.209521	0.741388	-0.355478	0.725741	-0.395874	0.695577	-0.396687	0.71373	-0.39737	0.901966	-0.553818	0.338752
P13489	RNH1	Ribonuclease inhibitor OS=Homo sapiens GN=RNH1 PE=1 SV=2	18.8129	-0.129644	0.977702	-0.705886	0.155065	-0.960502	0.143393	-0.584236	0.652137	-0.348418	0.697408	0.136248	0.891925	0.111409	0.9856	-0.411025	0.407095
P13533	MYH6	Myosin-6 OS=Homo sapiens GN=MYH6 PE=1 SV=5	18.7154	2.25565	0.977702	3.36914	0.107273	2.81703	0.195483	2.15411	0.662096	2.28469	0.502249	1.31154	0.724263	0.729142	0.97748	2.60843	0.210071
P13637	ATP1A3	Sodium/potassium-transporting ATPase subunit alpha-3 OS=Homo sapiens GN=ATP1A3 PE=1 SV=3	19.3831	-0.143897	0.977702	0.0211883	0.937816	0.006642	0.982622	-0.177904	0.730468	-0.325981	0.542128	-0.302627	0.547775	-0.363901	0.591589	-0.410628	0.196992
P13639	EEF2	Elongation factor 2 OS=Homo sapiens GN=EEF2 PE=1 SV=4	19.7814	0.00747091	0.99523	-0.46664	0.212814	-0.579773	0.20189	-0.134324	0.853928	0.0482361	0.951254	0.584429	0.353546	0.332402	0.860311	-0.120149	0.770699
P13645	KRT10	Keratin, type I cytoskeletal 10 OS=Homo sapiens GN=KRT10 PE=1 SV=6	18.6934	0.479802	0.977702	0.443769	0.665461	-0.153157	0.921432	-0.299225	0.889121	0.0903493	0.965714	-0.23682	0.920797	0.327101	0.97748	-0.142075	0.914838
P13646	KRT13	Keratin, type I cytoskeletal 13 OS=Homo sapiens GN=KRT13 PE=1 SV=4	17.8628	0.0483487	0.985157	0.00764346	0.98855	0.069782	0.905603	-0.108018	0.900152	-0.0733891	0.931487	-0.220389	0.802491	-0.0838579	0.98849	-0.0900388	0.851515
P13647	KRT5	Keratin, type II cytoskeletal 5 OS=Homo sapiens GN=KRT5 PE=1 SV=3	18.0419	0.163911	0.977702	-0.194044	0.766094	-0.0103317	0.988643	-0.377918	0.769005	-0.399962	0.758663	-0.326001	0.829821	-0.110562	0.992103	-0.355118	0.629727
P13667	PDIA4	Protein disulfide-isomerase A4 OS=Homo sapiens GN=PDIA4 PE=1 SV=2	19.0727	-0.10608	0.977702	-0.237122	0.298747	-0.21346	0.441417	-0.101171	0.822204	-0.164048	0.724474	-0.0905104	0.868518	-0.140918	0.938141	-0.235592	0.379428
P13674	P4HA1	Prolyl 4-hydroxylase subunit alpha-1 OS=Homo sapiens GN=P4HA1 PE=1 SV=2	18.9332	-0.0346471	0.985157	-0.218717	0.382661	-0.211312	0.498259	-0.159381	0.754572	-0.237112	0.656215	-0.195374	0.729676	-0.127559	0.972467	-0.291889	0.334483
P13693	TPT1	Translationally-controlled tumor protein OS=Homo sapiens GN=TPT1 PE=1 SV=1	18.5039	0.479141	0.93441	0.50527	0.165317	0.0192357	0.967107	0.301749	0.703785	0.310375	0.651059	0.680217	0.152967	0.490037	0.53029	0.335489	0.378395
P13726	F3	Tissue factor OS=Homo sapiens GN=F3 PE=1 SV=1	18.222	-0.346085	0.977702	-0.446324	0.266914	-0.38404	0.423819	-0.54303	0.648261	-0.803	0.185798	-1.09626	0.0294313	-1.08456	0.0325801	-0.669426	0.178014
P13796	LCP1	Plastin-2 OS=Homo sapiens GN=LCP1 PE=1 SV=6	19.6325	-0.215208	0.977702	-1.04376	0.146654	-1.17709	0.172588	-0.636037	0.689312	-0.212361	0.864051	0.448136	0.74294	0.499717	0.901966	-0.647282	0.3675
P13797	PLS3	Plastin-3 OS=Homo sapiens GN=PLS3 PE=1 SV=4	18.1634	-0.0954166	0.977702	-0.510347	0.165317	-0.623564	0.172588	-0.397425	0.672182	-0.33691	0.612187	0.220636	0.760952	0.0658594	0.989669	-0.490315	0.224075
P13798	APEH	Acylamino-acid-releasing enzyme OS=Homo sapiens GN=APEH PE=1 SV=4	18.2207	-0.133398	0.977702	-0.362836	0.275978	-0.406395	0.303385	-0.204205	0.757324	-0.216267	0.743348	0.165061	0.829821	-0.0418699	0.992473	-0.290156	0.430951
P13804	ETFA	Electron transfer flavoprotein subunit alpha, mitochondrial OS=Homo sapiens GN=ETFA PE=1 SV=1	19.1978	-0.171727	0.977702	-0.275529	0.415084	-0.344309	0.406084	-0.272395	0.710666	-0.282225	0.695577	-0.188867	0.805141	-0.143787	0.97748	-0.258779	0.498952
P13807	GYS1	Glycogen [starch] synthase, muscle OS=Homo sapiens GN=GYS1 PE=1 SV=2	17.8966	-0.436828	0.977702	0.0498437	0.887521	-0.359768	0.363913	-0.19396	0.768469	-0.393938	0.551132	-0.176724	0.813953	-0.152164	0.972914	-0.181372	0.629453
P13861	PRKAR2A	cAMP-dependent protein kinase type II-alpha regulatory subunit OS=Homo sapiens GN=PRKAR2A PE=1 SV=2	18.4047	-0.0552701	0.977702	-0.21	0.391961	-0.214466	0.480893	-0.215532	0.707495	-0.299935	0.546415	-0.330402	0.496902	-0.186527	0.913802	-0.25926	0.374384
P13929	ENO3	Beta-enolase OS=Homo sapiens GN=ENO3 PE=1 SV=5	19.242	-0.284463	0.977702	-0.632126	0.214913	-0.804581	0.195873	-0.660936	0.648856	-0.578378	0.556289	-0.137084	0.906896	-0.319772	0.926982	-0.82964	0.177189
P13984	GTF2F2	General transcription factor IIF subunit 2 OS=Homo sapiens GN=GTF2F2 PE=1 SV=2	17.2564	-0.554146	0.977702	-1.14686	0.0885641	-1.05356	0.164798	-0.704988	0.648818	-0.377316	0.724293	0.209664	0.862337	-0.246239	0.972914	-0.645614	0.301109
P13987	CD59	CD59 glycoprotein OS=Homo sapiens GN=CD59 PE=1 SV=1	20.5057	-0.252737	0.977702	-0.451471	0.205791	-0.309373	0.452234	-0.423304	0.669963	-0.514736	0.423813	-0.495949	0.442077	-0.354883	0.798916	-0.683715	0.10359
P13995	MTHFD2	Bifunctional methylenetetrahydrofolate dehydrogenase/cyclohydrolase, mitochondrial OS=Homo sapiens GN=MTHFD2 PE=1 SV=2	17.9975	0.0112555	0.993795	-0.0748531	0.798852	0.339659	0.322445	0.191459	0.744288	0.0288858	0.963108	-0.0642776	0.922471	-0.0445978	0.992103	0.00259416	0.994226
P14136	GFAP	Glial fibrillary acidic protein OS=Homo sapiens GN=GFAP PE=1 SV=1	18.8286	1.90319	0.292043	3.10494	0.0064531	2.5493	0.0349518	1.94396	0.206178	1.72005	0.182492	1.08179	0.517263	1.24321	0.553259	1.62908	0.122315
P14174	MIF	Macrophage migration inhibitory factor OS=Homo sapiens GN=MIF PE=1 SV=4	19.697	-0.187321	0.977702	-0.222852	0.557468	-0.568029	0.229961	-0.553537	0.620063	-0.718669	0.242822	-0.479261	0.53597	-0.289879	0.912513	-0.536511	0.249574
P14209	CD99	CD99 antigen OS=Homo sapiens GN=CD99 PE=1 SV=1	18.0129	-0.0906531	0.977702	0.025135	0.942806	0.0487939	0.921432	-0.13894	0.831149	-0.470116	0.469407	-0.553318	0.322026	-0.241134	0.915254	-0.223455	0.541515
P14314	PRKCSH	Glucosidase 2 subunit beta OS=Homo sapiens GN=PRKCSH PE=1 SV=2	18.6188	-0.167082	0.977702	-0.363792	0.20308	-0.252701	0.440318	-0.12704	0.808929	-0.137862	0.806925	-0.0482883	0.940344	-0.110856	0.97748	-0.192896	0.52291
P14324	FDPS	Farnesyl pyrophosphate synthase OS=Homo sapiens GN=FDPS PE=1 SV=4	18.9942	-0.057941	0.985157	-0.677061	0.135497	-0.520078	0.257507	-0.387156	0.691546	-0.210678	0.783223	0.428729	0.569937	0.284032	0.912513	-0.377233	0.385774
P14406	COX7A2	Cytochrome c oxidase subunit 7A2, mitochondrial OS=Homo sapiens GN=COX7A2 PE=1 SV=1	18.4896	-0.288065	0.977702	-0.139584	0.691675	-0.3975	0.345146	-0.312677	0.703806	-0.229057	0.746695	-0.326978	0.661329	-0.121037	0.97748	-0.0843865	0.840904
P14550	AKR1A1	Alcohol dehydrogenase [NADP(+)] OS=Homo sapiens GN=AKR1A1 PE=1 SV=3	17.8383	0.0469762	0.985157	-0.518476	0.177772	-0.527138	0.232104	-0.417063	0.672182	-0.496057	0.490199	0.216711	0.77703	-0.0137157	0.998861	-0.655635	0.144373
P14618	PKM	Pyruvate kinase PKM OS=Homo sapiens GN=PKM PE=1 SV=4	20.126	0.177866	0.977702	-0.354003	0.273599	-0.462398	0.239758	-0.277665	0.706393	-0.24735	0.704984	0.253564	0.723692	0.114873	0.97748	-0.314288	0.392322
P14621	ACYP2	Acylphosphatase-2 OS=Homo sapiens GN=ACYP2 PE=1 SV=2	17.1919	-0.596504	0.977702	-0.820893	0.135497	-1.04569	0.13094	-0.651039	0.625977	-0.594884	0.532247	-0.604571	0.496902	-0.514075	0.778262	-0.578621	0.2884
P14625	HSP90B1	Endoplasmin OS=Homo sapiens GN=HSP90B1 PE=1 SV=1	19.5772	-0.0783422	0.977702	-0.141429	0.434013	-0.152745	0.498987	-0.153049	0.707495	-0.150683	0.695577	-0.122048	0.764104	-0.193936	0.798349	-0.145426	0.477951
P14635	CCNB1	G2/mitotic-specific cyclin-B1 OS=Homo sapiens GN=CCNB1 PE=1 SV=1	17.9829	-0.137717	0.977702	-0.280208	0.614479	0.241281	0.740548	1.02319	0.406265	1.17327	0.159333	1.53445	0.0300019	1.31283	0.0953002	1.16823	0.0859785
P14649	MYL6B	Myosin light chain 6B OS=Homo sapiens GN=MYL6B PE=1 SV=1	19.9828	0.420636	0.977702	1.2176	0.255682	0.811859	0.530718	0.342296	0.87453	0.149687	0.948117	-0.195161	0.937707	-0.0350867	0.998861	0.228469	0.85478
P14678	SNRPB	Small nuclear ribonucleoprotein-associated proteins B and B' OS=Homo sapiens GN=SNRPB PE=1 SV=2	20.188	-0.204719	0.977702	-0.557994	0.227219	-0.29123	0.604155	-0.293788	0.744422	-0.505987	0.574913	-0.349754	0.724263	-0.348694	0.905834	-0.877584	0.114009
P14735	IDE	Insulin-degrading enzyme OS=Homo sapiens GN=IDE PE=1 SV=4	17.2118	-0.00200666	0.998265	-0.200412	0.394704	-0.156661	0.603849	0.299847	0.669963	0.208682	0.681865	0.337308	0.470597	0.286211	0.733242	0.365376	0.217363
P14854	COX6B1	Cytochrome c oxidase subunit 6B1 OS=Homo sapiens GN=COX6B1 PE=1 SV=2	18.6245	0.00914889	0.993795	0.122317	0.681805	-0.0769978	0.850414	-0.163718	0.780362	-0.277463	0.656215	-0.41177	0.482459	-0.175497	0.961014	-0.251716	0.451281
P14866	HNRNPL	Heterogeneous nuclear ribonucleoprotein L OS=Homo sapiens GN=HNRNPL PE=1 SV=2	18.7708	-0.115586	0.977702	-0.196443	0.382661	-0.0934635	0.754257	-0.0404549	0.928909	-0.0676877	0.888131	-0.110076	0.83439	-0.123552	0.96936	-0.353106	0.214078
P14868	DARS	Aspartate--tRNA ligase, cytoplasmic OS=Homo sapiens GN=DARS PE=1 SV=2	19.2166	-0.0566311	0.977702	-0.160338	0.47348	-0.252932	0.348896	-0.112937	0.803328	-0.0340491	0.946278	0.118387	0.823698	0.0606771	0.98462	-0.133506	0.602909
P14923	JUP	Junction plakoglobin OS=Homo sapiens GN=JUP PE=1 SV=3	18.3008	0.307989	0.977702	0.745521	0.215792	0.680479	0.32299	0.421141	0.726314	0.36616	0.753631	-0.0846443	0.950928	-0.0209072	0.998861	0.602302	0.374818
P14927	UQCRB	Cytochrome b-c1 complex subunit 7 OS=Homo sapiens GN=UQCRB PE=1 SV=2	18.534	-0.0638624	0.977702	-0.035466	0.887866	0.0449911	0.895196	0.10445	0.822204	-0.0318117	0.951254	-0.0846044	0.882767	0.186177	0.905355	0.0508337	0.856951
P15121	AKR1B1	Aldose reductase OS=Homo sapiens GN=AKR1B1 PE=1 SV=3	18.5874	-0.100065	0.977702	-0.744923	0.158099	-0.847936	0.179592	-0.583735	0.669963	-0.468709	0.620322	0.12619	0.91168	0.0226757	0.998861	-0.615133	0.274975
P15151	PVR	Poliovirus receptor OS=Homo sapiens GN=PVR PE=1 SV=2	17.9522	0.817927	0.28439	1.00022	0.0244459	1.05927	0.0287146	0.947077	0.105794	0.678834	0.185798	0.351663	0.612149	0.555836	0.432018	0.808899	0.0408632
P15169	CPN1	Carboxypeptidase N catalytic chain OS=Homo sapiens GN=CPN1 PE=1 SV=1	17.4758	0.0514164	0.990235	1.08155	0.176113	0.523126	0.56652	0.224624	0.879976	0.518136	0.729188	-0.283843	0.871321	-0.215323	0.979499	0.432129	0.601808
P15170	GSPT1	Eukaryotic peptide chain release factor GTP-binding subunit ERF3A OS=Homo sapiens GN=GSPT1 PE=1 SV=1	18.831	-0.170832	0.977702	-0.349004	0.394	-0.453063	0.363913	-0.213938	0.790886	-0.018103	0.984157	0.453912	0.599719	-0.0330825	0.994943	-0.161008	0.735793
P15289	ARSA	Arylsulfatase A OS=Homo sapiens GN=ARSA PE=1 SV=3	19.0252	-0.136822	0.979851	-0.231981	0.724752	-0.182704	0.840512	-0.17959	0.898826	-0.516249	0.703948	-0.204317	0.891925	-0.276163	0.97748	-0.417049	0.572909
P15311	EZR	Ezrin OS=Homo sapiens GN=EZR PE=1 SV=4	19.0566	-0.0835633	0.977702	-0.450763	0.155079	-0.701059	0.0974029	-0.341762	0.669963	-0.381826	0.497818	0.0486606	0.941754	-0.0601698	0.9877	-0.43617	0.208055
P15336	ATF2	Cyclic AMP-dependent transcription factor ATF-2 OS=Homo sapiens GN=ATF2 PE=1 SV=4	16.0393	0.549086	0.977702	0.760389	0.610366	0.962011	0.590456	1.44997	0.691546	0.739384	0.85248	1.55497	0.648821	1.74504	0.796189	1.72317	0.36563
P15374	UCHL3	Ubiquitin carboxyl-terminal hydrolase isozyme L3 OS=Homo sapiens GN=UCHL3 PE=1 SV=1	16.8788	0.147913	0.977702	-0.624174	0.11386	-0.457488	0.241504	-0.00648146	0.988806	0.0560252	0.934624	0.666784	0.152816	0.584135	0.317536	0.274844	0.439365
P15408	FOSL2	Fos-related antigen 2 OS=Homo sapiens GN=FOSL2 PE=1 SV=1	18.2354	0.170459	0.977702	0.876113	0.22611	0.439071	0.617324	0.314463	0.818392	0.277941	0.844392	-0.178976	0.913885	0.137493	0.990592	0.155643	0.851886
P15531	NME1	Nucleoside diphosphate kinase A OS=Homo sapiens GN=NME1 PE=1 SV=1	19.4059	0.00394211	0.998579	-0.670434	0.246591	-0.937604	0.195736	-0.571309	0.691546	-0.406342	0.724474	0.440862	0.724263	0.300106	0.970196	-0.435427	0.488413
P15559	NQO1	NAD(P)H dehydrogenase [quinone] 1 OS=Homo sapiens GN=NQO1 PE=1 SV=1	18.9678	-0.166277	0.977702	-0.371625	0.288685	-0.455977	0.278791	-0.275632	0.710666	-0.334905	0.651059	0.191797	0.805029	0.216085	0.938141	-0.30545	0.432649
P15586	GNS	N-acetylglucosamine-6-sulfatase OS=Homo sapiens GN=GNS PE=1 SV=3	18.4487	-0.16673	0.977702	-0.378746	0.308596	-0.443846	0.317422	-0.248775	0.742228	-0.404184	0.587847	-0.23177	0.772386	-0.263943	0.923233	-0.341872	0.415082
P15880	RPS2	40S ribosomal protein S2 OS=Homo sapiens GN=RPS2 PE=1 SV=2	19.4744	0.371426	0.977702	0.650562	0.415704	0.604594	0.549281	0.363955	0.820134	0.604268	0.722376	0.390749	0.835669	0.229115	0.981161	0.654907	0.47151
P15918	RAG1	V(D)J recombination-activating protein 1 OS=Homo sapiens GN=RAG1 PE=1 SV=2	21.1823	1.13311	0.977702	2.2747	0.0404516	1.76364	0.159618	1.03999	0.669963	0.908808	0.590047	0.631582	0.739643	0.871951	0.810768	1.09336	0.28
P15924	DSP	Desmoplakin OS=Homo sapiens GN=DSP PE=1 SV=3	17.6298	-0.257837	0.977702	-0.413379	0.139698	-0.499341	0.159618	-0.474893	0.3495	-0.344823	0.459933	-0.483456	0.160789	-0.511242	0.148438	-0.419844	0.154743
P15954	COX7C	Cytochrome c oxidase subunit 7C, mitochondrial OS=Homo sapiens GN=COX7C PE=1 SV=1	17.7335	0.139597	0.977702	0.962911	0.128062	0.733176	0.246264	0.60065	0.672182	0.388998	0.718186	0.324981	0.772066	0.519145	0.816563	-0.0288242	0.96911
P16050	ALOX15	Arachidonate 15-lipoxygenase OS=Homo sapiens GN=ALOX15 PE=1 SV=3	19.2188	0.237072	0.977702	1.24826	0.183648	0.972662	0.348896	0.689336	0.710666	0.641276	0.724293	0.0726293	0.975297	0.248282	0.981161	0.800686	0.413518
P16070	CD44	CD44 antigen OS=Homo sapiens GN=CD44 PE=1 SV=3	18.9894	-0.0336982	0.985157	0.093981	0.737385	0.334448	0.316177	0.0740346	0.901406	0.0193776	0.973822	-0.198183	0.751846	-0.15412	0.967894	-0.0803725	0.806137
P16144	ITGB4	Integrin beta-4 OS=Homo sapiens GN=ITGB4 PE=1 SV=5	17.5107	0.0725007	0.985157	0.668945	0.281446	0.563376	0.452028	0.610491	0.698633	0.417663	0.735317	0.359586	0.788167	0.0848443	0.992473	0.310593	0.655208
P16152	CBR1	Carbonyl reductase [NADPH] 1 OS=Homo sapiens GN=CBR1 PE=1 SV=3	18.9887	-0.133701	0.977702	-0.495885	0.263781	-0.676941	0.213448	-0.35722	0.710666	-0.226687	0.802393	0.254471	0.788167	0.221263	0.972467	-0.38635	0.430263
P16234	PDGFRA	Platelet-derived growth factor receptor alpha OS=Homo sapiens GN=PDGFRA PE=1 SV=1	20.8398	-0.606178	0.908286	-0.584007	0.178986	-0.30235	0.546782	-0.518732	0.662096	-0.471038	0.563398	-0.67023	0.341789	-0.412453	0.81168	-0.579004	0.238565
P16278	GLB1	Beta-galactosidase OS=Homo sapiens GN=GLB1 PE=1 SV=2	18.878	-0.163063	0.977702	-0.266257	0.562429	-0.296109	0.611427	-0.432858	0.703785	-0.493562	0.593107	-0.557197	0.543001	-0.495485	0.796189	-0.426099	0.412993
P16298	PPP3CB	Serine/threonine-protein phosphatase 2B catalytic subunit beta isoform OS=Homo sapiens GN=PPP3CB PE=1 SV=2	18.4979	-0.558497	0.845127	-0.329759	0.35622	-0.46417	0.2855	-0.42408	0.672182	-0.34456	0.651059	-0.50159	0.480358	-0.493734	0.625623	-0.367522	0.382204
P16402	HIST1H1D	Histone H1.3 OS=Homo sapiens GN=HIST1H1D PE=1 SV=2	19.2513	0.060378	0.985157	0.333038	0.344658	0.256559	0.562317	0.163389	0.813921	-0.229086	0.74907	-0.318847	0.677339	-0.412374	0.755817	0.00195362	0.996551
P16403	HIST1H1C	Histone H1.2 OS=Homo sapiens GN=HIST1H1C PE=1 SV=2	19.1549	-0.0735517	0.977702	0.138511	0.64428	0.130029	0.740548	0.108094	0.862176	-0.0495066	0.936875	-0.134851	0.84533	-0.135217	0.975493	0.130731	0.701707
P16435	POR	NADPH--cytochrome P450 reductase OS=Homo sapiens GN=POR PE=1 SV=2	18.1896	-0.234674	0.977702	-0.233746	0.288685	0.0407033	0.897249	-0.0247317	0.951862	-0.149677	0.735304	-0.252348	0.559865	-0.0966723	0.97748	-0.156556	0.52291
P16455	MGMT	Methylated-DNA--protein-cysteine methyltransferase OS=Homo sapiens GN=MGMT PE=1 SV=1	17.7666	0.528247	0.977702	-0.166156	0.835798	-0.442687	0.62986	0.0383215	0.980159	-0.0829119	0.958601	0.335206	0.840317	0.489859	0.925996	-0.0793341	0.932275
P16615	ATP2A2	Sarcoplasmic/endoplasmic reticulum calcium ATPase 2 OS=Homo sapiens GN=ATP2A2 PE=1 SV=1	18.7152	-0.164797	0.977702	-0.198495	0.34344	-0.157738	0.547534	-0.167155	0.710666	-0.163512	0.704984	-0.269595	0.52025	-0.0956948	0.974167	-0.0590192	0.812104
P16949	STMN1	Stathmin OS=Homo sapiens GN=STMN1 PE=1 SV=3	18.5399	-0.0846067	0.977702	-0.624144	0.147879	-0.606708	0.195736	-0.362389	0.698633	-0.296949	0.696303	0.0636808	0.941754	-0.0635168	0.992103	-0.689641	0.137807
P16989	YBX3	Y-box-binding protein 3 OS=Homo sapiens GN=YBX3 PE=1 SV=4	17.9458	-0.00640843	0.997532	-0.34813	0.362984	-0.321787	0.498574	-0.358608	0.703785	-0.397273	0.612187	-0.117958	0.893043	-0.31088	0.902516	-0.966981	0.0354661
P17050	NAGA	Alpha-N-acetylgalactosaminidase OS=Homo sapiens GN=NAGA PE=1 SV=2	17.5891	0.512618	0.908286	0.526551	0.16595	0.350817	0.389824	0.131879	0.84883	0.0894544	0.900478	-0.0680567	0.931093	0.0686143	0.989669	0.375345	0.356287
P17066	HSPA6	Heat shock 70 kDa protein 6 OS=Homo sapiens GN=HSPA6 PE=1 SV=2	19.5309	0.178306	0.977702	0.319135	0.448794	0.515072	0.312571	0.528107	0.669963	0.805066	0.242822	0.496196	0.559328	0.767326	0.341289	0.624798	0.230958
P17096	HMGA1	High mobility group protein HMG-I/HMG-Y OS=Homo sapiens GN=HMGA1 PE=1 SV=3	18.0305	0.087616	0.977702	-0.0701572	0.781251	-0.224761	0.458871	0.0501426	0.920208	0.262272	0.60096	0.359957	0.45351	0.17886	0.921313	0.348482	0.252645
P17174	GOT1	Aspartate aminotransferase, cytoplasmic OS=Homo sapiens GN=GOT1 PE=1 SV=3	18.3805	-0.171758	0.977702	-0.581779	0.275854	-0.690223	0.279326	-0.374137	0.730162	-0.351289	0.740621	0.242057	0.842979	0.138393	0.98462	-0.473982	0.421018
P17252	PRKCA	Protein kinase C alpha type OS=Homo sapiens GN=PRKCA PE=1 SV=4	18.0906	-0.0940025	0.977702	0.0210498	0.956814	0.112099	0.813486	-0.00389353	0.992256	-0.127115	0.858703	-0.00692174	0.992116	0.180878	0.972467	-0.0240813	0.961132
P17275	JUNB	Transcription factor jun-B OS=Homo sapiens GN=JUNB PE=1 SV=1	17.6559	0.324523	0.977702	1.00856	0.00929273	0.691492	0.123853	0.318741	0.68497	0.550514	0.234536	0.404738	0.4755	0.477052	0.438612	-0.00817808	0.985406
P17301	ITGA2	Integrin alpha-2 OS=Homo sapiens GN=ITGA2 PE=1 SV=1	16.8478	-0.101172	0.985157	-0.568742	0.463753	-0.318818	0.757999	-0.105071	0.942957	-0.103634	0.951553	-1.13003	0.45847	-0.379738	0.972914	-0.10701	0.916964
P17302	GJA1	Gap junction alpha-1 protein OS=Homo sapiens GN=GJA1 PE=1 SV=2	16.3601	-0.491304	0.977702	-2.47457	0.196953	-0.505132	0.835341	-0.230428	0.945728	-0.429905	0.912076	-0.548289	0.893024	-0.399939	0.987324	-0.304997	0.89836
P17480	UBTF	Nucleolar transcription factor 1 OS=Homo sapiens GN=UBTF PE=1 SV=1	18.8195	-0.231417	0.977702	-0.412637	0.187694	-0.255329	0.47362	-0.262862	0.703785	-0.327677	0.578849	-0.544781	0.237551	-0.289792	0.817724	-0.354469	0.30999
P17535	JUND	Transcription factor jun-D OS=Homo sapiens GN=JUND PE=1 SV=3	18.5301	-0.264527	0.977702	-0.568849	0.221832	-0.262054	0.647106	-0.164981	0.859156	-0.0608707	0.951254	0.00733379	0.993693	-0.091255	0.989669	-0.302582	0.546035
P17612	PRKACA	cAMP-dependent protein kinase catalytic subunit alpha OS=Homo sapiens GN=PRKACA PE=1 SV=2	17.249	0.273638	0.977702	-0.585916	0.592652	0.215384	0.89162	0.591238	0.783316	0.188562	0.935142	0.457925	0.856489	-1.32664	0.731056	-0.0408573	0.981089
P17655	CAPN2	Calpain-2 catalytic subunit OS=Homo sapiens GN=CAPN2 PE=1 SV=6	18.7968	-0.0761543	0.977702	-0.252277	0.271092	-0.350006	0.212964	-0.172441	0.722514	-0.192405	0.689091	0.0179914	0.976108	0.0333548	0.992473	-0.363373	0.19799
P17661	DES	Desmin OS=Homo sapiens GN=DES PE=1 SV=3	22.5348	0.525564	0.819026	0.735913	0.0870275	0.658966	0.165012	0.527104	0.562769	0.464967	0.485919	0.308435	0.655833	0.423176	0.670536	0.27215	0.46088
P17812	CTPS1	CTP synthase 1 OS=Homo sapiens GN=CTPS1 PE=1 SV=2	17.532	-0.123651	0.977702	-0.602586	0.147879	-0.515111	0.239758	-0.11559	0.874552	0.184691	0.801283	0.524294	0.43253	0.468039	0.657909	-0.295187	0.458461
P17844	DDX5	Probable ATP-dependent RNA helicase DDX5 OS=Homo sapiens GN=DDX5 PE=1 SV=1	19.0538	-0.17	0.977702	-0.358679	0.25833	-0.0897094	0.832279	-0.0719152	0.912218	0.00892855	0.987391	0.079225	0.913885	-0.017559	0.998861	-0.35932	0.331308
P17858	PFKL	ATP-dependent 6-phosphofructokinase, liver type OS=Homo sapiens GN=PFKL PE=1 SV=6	18.92	0.0381002	0.985157	0.0894343	0.795012	-0.156398	0.723926	0.00954564	0.986347	0.0326447	0.963771	0.107698	0.891203	-0.0374098	0.993663	-0.0427237	0.923942
P17931	LGALS3	Galectin-3 OS=Homo sapiens GN=LGALS3 PE=1 SV=5	17.5698	-0.23361	0.977702	-0.616748	0.147879	-0.830711	0.133221	-0.536182	0.604132	-0.674329	0.254182	-0.256474	0.75208	-0.155224	0.97748	-0.649848	0.152577
P17980	PSMC3	26S protease regulatory subunit 6A OS=Homo sapiens GN=PSMC3 PE=1 SV=3	18.1726	0.0436945	0.985157	-0.219156	0.564027	-0.338865	0.468991	-0.169489	0.821235	-0.121974	0.878096	0.2805	0.74294	0.0903114	0.9856	-0.227814	0.598182
P17987	TCP1	T-complex protein 1 subunit alpha OS=Homo sapiens GN=TCP1 PE=1 SV=1	18.7873	0.0379498	0.985157	-0.044801	0.885904	-0.192838	0.601457	0.0247453	0.964166	0.206309	0.729188	0.364893	0.537053	0.277689	0.845703	0.0172859	0.966508
P18031	PTPN1	Tyrosine-protein phosphatase non-receptor type 1 OS=Homo sapiens GN=PTPN1 PE=1 SV=1	17.9826	-0.0287532	0.985157	0.0364	0.887803	0.112784	0.721816	-0.0057085	0.988223	-0.024615	0.962886	-0.0352832	0.950928	0.00899705	0.998861	0.0220116	0.944281
P18077	RPL35A	60S ribosomal protein L35a OS=Homo sapiens GN=RPL35A PE=1 SV=2	19.6153	-0.0161797	0.99342	-0.453149	0.23707	-0.403807	0.367862	-0.272544	0.726314	-0.14981	0.844392	0.175933	0.836799	-0.178186	0.972914	-0.306235	0.464131
P18084	ITGB5	Integrin beta-5 OS=Homo sapiens GN=ITGB5 PE=1 SV=1	17.391	-0.211498	0.977702	-0.23688	0.315887	-0.170158	0.566126	-0.182841	0.722278	-0.293071	0.5434	-0.314291	0.499681	-0.196125	0.901966	-0.512777	0.0752636
P18085	ARF4	ADP-ribosylation factor 4 OS=Homo sapiens GN=ARF4 PE=1 SV=3	19.4236	-0.21715	0.977702	-0.523931	0.173449	-0.656848	0.172921	-0.400038	0.672182	-0.0842657	0.909209	0.358945	0.620239	0.201328	0.963618	-0.192241	0.629727
P18124	RPL7	60S ribosomal protein L7 OS=Homo sapiens GN=RPL7 PE=1 SV=1	19.1291	0.0015472	0.999047	0.0822661	0.801924	-0.155954	0.713024	-0.0195606	0.975381	-0.0681125	0.91785	0.156554	0.832334	-0.0268456	0.994943	-0.147572	0.687539
P18206	VCL	Vinculin OS=Homo sapiens GN=VCL PE=1 SV=4	18.5896	-0.067247	0.985157	-0.568157	0.188646	-0.689289	0.192678	-0.323639	0.710666	-0.213655	0.797369	0.324442	0.720914	0.152344	0.97748	-0.324301	0.471501
P18583	SON	Protein SON OS=Homo sapiens GN=SON PE=1 SV=4	19.0073	-0.135293	0.977702	-0.256359	0.493647	-0.0755318	0.890357	0.0180881	0.983171	-0.00804358	0.990544	-0.110715	0.900442	0.00419368	0.999806	-0.156133	0.718557
P18615	NELFE	Negative elongation factor E OS=Homo sapiens GN=NELFE PE=1 SV=3	16.9845	0.102011	0.977702	-0.186041	0.564027	-0.117886	0.78448	-0.0478411	0.938116	0.102198	0.879796	0.255909	0.724263	-0.0905797	0.981161	-0.280777	0.439365
P18621	RPL17	60S ribosomal protein L17 OS=Homo sapiens GN=RPL17 PE=1 SV=3	19.2382	0.167562	0.977702	0.000712723	0.998797	0.0988184	0.783596	0.0953089	0.865045	0.0647786	0.909209	0.115031	0.853186	0.0718182	0.98462	-0.0588867	0.854507
P18669	PGAM1	Phosphoglycerate mutase 1 OS=Homo sapiens GN=PGAM1 PE=1 SV=2	18.8998	-0.0354339	0.990235	-0.691033	0.166135	-0.839769	0.172921	-0.484782	0.68497	-0.477403	0.595295	0.194883	0.850368	-0.0423758	0.994943	-0.536164	0.31618
P18754	RCC1	Regulator of chromosome condensation OS=Homo sapiens GN=RCC1 PE=1 SV=1	18.987	-0.157833	0.977702	-0.374994	0.227399	-0.0986957	0.807275	-0.134758	0.820134	-0.174988	0.773387	-0.151913	0.829428	-0.111729	0.97748	-0.199645	0.553521
P18827	SDC1	Syndecan-1 OS=Homo sapiens GN=SDC1 PE=1 SV=3	17.9363	-0.0254113	0.992638	-0.543306	0.236607	-0.353453	0.519994	-0.315105	0.730162	-0.257682	0.775592	0.25591	0.792988	0.283035	0.932402	-0.480796	0.360575
P18858	LIG1	DNA ligase 1 OS=Homo sapiens GN=LIG1 PE=1 SV=1	18.2543	0.497073	0.977702	0.22302	0.877207	-0.112286	0.954333	1.23406	0.703785	2.35997	0.320651	3.06059	0.113993	1.09571	0.902516	1.49022	0.359994
P18859	ATP5J	ATP synthase-coupling factor 6, mitochondrial OS=Homo sapiens GN=ATP5J PE=1 SV=1	18.9557	0.0339836	0.986516	0.100413	0.755715	-0.0294567	0.948068	0.0658099	0.919033	0.101629	0.878271	-0.0765783	0.919071	0.129866	0.97748	0.0411295	0.921974
P18887	XRCC1	DNA repair protein XRCC1 OS=Homo sapiens GN=XRCC1 PE=1 SV=2	16.1729	0.342531	0.977702	0.0683848	0.941489	-0.216129	0.856536	-0.208659	0.907639	0.886247	0.616157	-0.251203	0.901269	0.250217	0.981161	-0.26986	0.787505
P19022	CDH2	Cadherin-2 OS=Homo sapiens GN=CDH2 PE=1 SV=4	19.0485	-0.169317	0.977702	-0.115038	0.701622	-0.169216	0.660157	-0.196157	0.747763	-0.548901	0.262842	-0.635907	0.143948	-0.527467	0.359296	-0.80936	0.0239788
P19174	PLCG1	1-phosphatidylinositol 4,5-bisphosphate phosphodiesterase gamma-1 OS=Homo sapiens GN=PLCG1 PE=1 SV=1	17.6212	-0.162701	0.977702	-0.504594	0.272005	-0.340376	0.545513	0.126172	0.895622	-0.147717	0.874314	-0.0199013	0.984521	0.0172494	0.998861	-0.3605	0.475815
P19256	CD58	Lymphocyte function-associated antigen 3 OS=Homo sapiens GN=CD58 PE=1 SV=1	17.7934	0.888943	0.977702	1.45728	0.17714	1.07895	0.363913	0.756084	0.722514	1.00631	0.616844	0.541037	0.805409	0.573028	0.963618	1.06831	0.360317
P19338	NCL	Nucleolin OS=Homo sapiens GN=NCL PE=1 SV=3	19.1607	-0.0992811	0.977702	-0.247682	0.434792	-0.20783	0.608615	-0.160518	0.803328	-0.127219	0.846063	0.0134235	0.98471	-0.168494	0.971977	-0.429578	0.274533
P19367	HK1	Hexokinase-1 OS=Homo sapiens GN=HK1 PE=1 SV=3	18.7329	-0.213923	0.977702	-0.289925	0.358501	-0.221914	0.580082	-0.192531	0.762476	-0.199534	0.75519	-0.20764	0.766791	-0.14293	0.975877	-0.209	0.559362
P19387	POLR2C	DNA-directed RNA polymerase II subunit RPB3 OS=Homo sapiens GN=POLR2C PE=1 SV=2	17.5453	0.00110583	0.999047	-0.00932202	0.980695	-0.105594	0.803895	0.12815	0.837533	-0.045886	0.947359	-0.160381	0.828044	0.0479271	0.992103	-0.476194	0.219628
P19388	POLR2E	DNA-directed RNA polymerases I, II, and III subunit RPABC1 OS=Homo sapiens GN=POLR2E PE=1 SV=4	17.9467	0.547237	0.79827	0.709373	0.0929735	0.506621	0.215883	0.357087	0.68497	0.502654	0.422958	0.368091	0.586817	0.278035	0.901966	0.237078	0.520928
P19404	NDUFV2	NADH dehydrogenase [ubiquinone] flavoprotein 2, mitochondrial OS=Homo sapiens GN=NDUFV2 PE=1 SV=2	18.3575	-0.168496	0.977702	-0.0955329	0.74132	-0.0965993	0.803895	-0.0774803	0.901406	-0.101839	0.861799	-0.276014	0.648821	-0.0761968	0.98462	-0.297029	0.379428
P19525	EIF2AK2	Interferon-induced, double-stranded RNA-activated protein kinase OS=Homo sapiens GN=EIF2AK2 PE=1 SV=2	18.3823	-0.269345	0.977702	-0.603406	0.104876	-0.517556	0.189939	-0.403101	0.648818	-0.490231	0.351124	-0.217873	0.74294	-0.153328	0.972467	-0.668321	0.060427
P19623	SRM	Spermidine synthase OS=Homo sapiens GN=SRM PE=1 SV=1	17.7847	0.219125	0.977702	0.255316	0.473428	-0.0414628	0.936004	0.288904	0.710666	0.0234851	0.975167	0.0777472	0.925633	0.116883	0.97748	0.0665105	0.877632
P19784	CSNK2A2	Casein kinase II subunit alpha' OS=Homo sapiens GN=CSNK2A2 PE=1 SV=1	18.2178	0.171558	0.977702	0.742405	0.163142	0.492727	0.383151	0.566632	0.672182	0.411506	0.681865	0.430735	0.664439	0.35536	0.912513	0.474362	0.384058
P19823	ITIH2	Inter-alpha-trypsin inhibitor heavy chain H2 OS=Homo sapiens GN=ITIH2 PE=1 SV=2	19.9261	1.42556	0.977702	2.52719	0.0940191	1.88374	0.208892	1.2987	0.68497	1.57285	0.521265	0.526453	0.846194	0.880001	0.914911	2.01812	0.175479
P19827	ITIH1	Inter-alpha-trypsin inhibitor heavy chain H1 OS=Homo sapiens GN=ITIH1 PE=1 SV=3	15.7594	-1.02044	0.977702	-0.800297	0.51484	-1.84076	0.237214	-2.81989	0.253159	-0.574561	0.820271	-0.942202	0.735628	-0.0481135	0.998861	-1.17874	0.457403
P19838	NFKB1	Nuclear factor NF-kappa-B p105 subunit OS=Homo sapiens GN=NFKB1 PE=1 SV=2	17.3138	-0.0334447	0.98532	-0.585557	0.119995	-0.396028	0.282205	-0.27866	0.703785	-0.121671	0.844392	0.21871	0.746432	0.177798	0.961579	-0.527969	0.166983
P20020	ATP2B1	Plasma membrane calcium-transporting ATPase 1 OS=Homo sapiens GN=ATP2B1 PE=1 SV=3	18.7803	-0.132368	0.977702	-0.21401	0.479058	-0.08717	0.835341	-0.28665	0.703785	-0.52319	0.327919	-0.690203	0.110871	-0.453026	0.553259	-0.472726	0.215134
P20042	EIF2S2	Eukaryotic translation initiation factor 2 subunit 2 OS=Homo sapiens GN=EIF2S2 PE=1 SV=2	18.1381	-0.228071	0.977702	-0.700982	0.10864	-0.715834	0.163309	-0.420778	0.672182	-0.213753	0.761414	0.174702	0.830812	0.0617581	0.992103	-0.510371	0.231087
P20073	ANXA7	Annexin A7 OS=Homo sapiens GN=ANXA7 PE=1 SV=3	18.3388	-0.217907	0.977702	-0.622099	0.135328	-0.626022	0.179592	-0.374059	0.68497	-0.160871	0.820271	0.114382	0.888433	0.245998	0.921313	-0.0554118	0.896768
P20290	BTF3	Transcription factor BTF3 OS=Homo sapiens GN=BTF3 PE=1 SV=1	19.3185	-0.0293202	0.990383	-0.662286	0.177199	-0.619614	0.258801	-0.202197	0.819239	-0.177156	0.846499	0.426703	0.648821	0.214215	0.972914	-0.389352	0.439365
P20339	RAB5A	Ras-related protein Rab-5A OS=Homo sapiens GN=RAB5A PE=1 SV=2	18.5913	-0.0992438	0.977702	-0.19559	0.61488	-0.231456	0.639738	-0.219454	0.776934	-0.388838	0.624852	-0.391426	0.626882	-0.278108	0.921313	-0.40248	0.376804
P20340	RAB6A	Ras-related protein Rab-6A OS=Homo sapiens GN=RAB6A PE=1 SV=3	19.4131	0.163261	0.977702	0.596776	0.147998	0.420627	0.317422	0.377143	0.686432	0.237618	0.736891	-0.0337801	0.96924	0.216946	0.938141	0.396301	0.346775
P20618	PSMB1	Proteasome subunit beta type-1 OS=Homo sapiens GN=PSMB1 PE=1 SV=2	19.3886	-0.19766	0.977702	-0.739209	0.181895	-0.593815	0.331551	-0.391088	0.723216	-0.274141	0.795928	0.347245	0.759346	0.0631819	0.992473	-0.547501	0.363815
P20645	M6PR	Cation-dependent mannose-6-phosphate receptor OS=Homo sapiens GN=M6PR PE=1 SV=1	18.6636	0.398131	0.977702	0.711161	0.119995	0.586432	0.208511	0.423612	0.672182	0.173556	0.820271	-0.112383	0.893043	0.260564	0.923233	0.373067	0.383708
P20674	COX5A	Cytochrome c oxidase subunit 5A, mitochondrial OS=Homo sapiens GN=COX5A PE=1 SV=2	18.5015	-0.192237	0.977702	0.0871336	0.707254	0.0581523	0.855835	-0.0230368	0.957545	-0.127575	0.788362	-0.233293	0.626882	-0.071296	0.97748	-0.0172071	0.956509
P20700	LMNB1	Lamin-B1 OS=Homo sapiens GN=LMNB1 PE=1 SV=2	18.3883	-0.0769927	0.977702	-0.0247384	0.915784	-0.0628335	0.835341	-0.0534681	0.9074	-0.0312916	0.949372	-0.166146	0.738797	-0.106924	0.972914	-0.0283569	0.922219
P20742	PZP	Pregnancy zone protein OS=Homo sapiens GN=PZP PE=1 SV=4	21.0476	1.21362	0.977702	1.94306	0.0804786	1.65524	0.16847	1.17076	0.648109	1.22193	0.469407	0.217411	0.913885	0.467224	0.967894	1.3003	0.217024
P20810	CAST	Calpastatin OS=Homo sapiens GN=CAST PE=1 SV=4	17.5258	-0.131361	0.977702	-0.482338	0.166135	-0.511725	0.199104	-0.223219	0.730162	-0.171651	0.788849	0.375808	0.543541	0.176513	0.963618	-0.284337	0.417892
P20839	IMPDH1	Inosine-5'-monophosphate dehydrogenase 1 OS=Homo sapiens GN=IMPDH1 PE=1 SV=2	18.7564	-0.482068	0.977702	-0.63114	0.357709	-1.08487	0.211561	-0.462034	0.742228	-0.317877	0.821358	-0.185972	0.913217	-0.583203	0.901966	-0.278154	0.724696
P20929	NEB	Nebulin OS=Homo sapiens GN=NEB PE=1 SV=5	16.9492	-0.401702	0.977702	-1.376	0.0984565	-1.27669	0.172588	-1.22234	0.400151	-0.667147	0.620322	0.446039	0.759692	-0.0720738	0.993962	-0.60302	0.415985
P20933	AGA	N(4)-(beta-N-acetylglucosaminyl)-L-asparaginase OS=Homo sapiens GN=AGA PE=1 SV=2	16.8678	-0.327705	0.977702	-0.721507	0.150436	-0.214579	0.707145	-0.162254	0.854559	-0.250635	0.775592	-0.363362	0.704736	-0.52848	0.722609	-0.540483	0.300282
P20962	PTMS	Parathymosin OS=Homo sapiens GN=PTMS PE=1 SV=2	16.617	0.177942	0.977702	-0.0215768	0.956814	-0.105564	0.829296	0.0842579	0.911927	0.187221	0.803326	0.800057	0.12245	0.318913	0.878203	-0.29235	0.471441
P21127	CDK11B	Cyclin-dependent kinase 11B OS=Homo sapiens GN=CDK11B PE=1 SV=3	17.1739	0.864285	0.798356	0.87897	0.149819	-0.307158	0.647106	0.385278	0.726314	0.421085	0.698394	0.590829	0.584111	0.577923	0.793167	0.143908	0.815793
P21266	GSTM3	Glutathione S-transferase Mu 3 OS=Homo sapiens GN=GSTM3 PE=1 SV=3	17.5666	0.0651072	0.985157	-0.0804918	0.843897	-0.439885	0.348896	-0.135984	0.865935	-0.266772	0.735317	0.115658	0.898546	0.118807	0.978511	-0.270356	0.540159
P21281	ATP6V1B2	V-type proton ATPase subunit B, brain isoform OS=Homo sapiens GN=ATP6V1B2 PE=1 SV=3	18.357	-0.135102	0.977702	-0.313472	0.302056	-0.286738	0.439014	-0.226007	0.725741	-0.159529	0.800107	-0.00609341	0.991926	-0.0226408	0.995774	-0.221474	0.516061
P21283	ATP6V1C1	V-type proton ATPase subunit C 1 OS=Homo sapiens GN=ATP6V1C1 PE=1 SV=4	17.7014	-0.109202	0.977702	-0.0704746	0.840923	-0.232219	0.585901	-0.168163	0.803627	-0.0367665	0.961357	0.0651402	0.933372	0.0511574	0.992103	0.109769	0.778881
P21333	FLNA	Filamin-A OS=Homo sapiens GN=FLNA PE=1 SV=4	20.2728	0.0156963	0.993795	0.306149	0.509437	0.0940403	0.889752	0.0470672	0.957124	0.129015	0.897366	0.00253712	0.996868	-0.128076	0.983228	0.106265	0.851732
P21359	NF1	Neurofibromin OS=Homo sapiens GN=NF1 PE=1 SV=2	17.9637	0.240814	0.977702	0.413217	0.395261	0.640727	0.282928	0.77364	0.575548	0.635944	0.542067	0.29751	0.780021	0.177028	0.97748	0.533614	0.360317
P21399	ACO1	Cytoplasmic aconitate hydratase OS=Homo sapiens GN=ACO1 PE=1 SV=3	18.1666	-0.0356601	0.990235	-0.786773	0.108939	-0.831546	0.159618	-0.664116	0.514903	-0.564135	0.470192	-0.0676767	0.941754	-0.124286	0.97748	-1.18219	0.0109152
P21439	ABCB4	Multidrug resistance protein 3 OS=Homo sapiens GN=ABCB4 PE=1 SV=2	17.3195	1.81493	0.977702	2.80856	0.0890911	2.36502	0.177623	1.77502	0.648109	1.78277	0.491041	0.895172	0.75208	0.950762	0.914911	1.86804	0.231087
P21589	NT5E	5'-nucleotidase OS=Homo sapiens GN=NT5E PE=1 SV=1	18.8295	-0.0884993	0.977702	-0.0455594	0.904783	0.132172	0.780435	0.025077	0.970858	-0.0626654	0.934624	-0.193476	0.808048	0.0206887	0.998265	-0.154169	0.7054
P21796	VDAC1	Voltage-dependent anion-selective channel protein 1 OS=Homo sapiens GN=VDAC1 PE=1 SV=2	19.7046	-0.0115065	0.993795	0.222565	0.406168	0.0889865	0.80806	-0.00508232	0.989487	-0.0749243	0.897366	-0.233165	0.69308	-0.0679526	0.9856	0.0524859	0.87313
P21912	SDHB	Succinate dehydrogenase [ubiquinone] iron-sulfur subunit, mitochondrial OS=Homo sapiens GN=SDHB PE=1 SV=3	17.79	-0.289471	0.977702	-0.209094	0.610941	-0.336987	0.506356	-0.284039	0.733067	-0.277859	0.735933	-0.319906	0.725792	-0.30225	0.918641	-0.266632	0.564683
P21926	CD9	CD9 antigen OS=Homo sapiens GN=CD9 PE=1 SV=4	18.3167	-0.0872537	0.985157	-0.657229	0.201642	-1.06589	0.143393	-0.4886	0.691546	-0.10816	0.912586	0.437429	0.673636	0.154733	0.97748	-0.334954	0.537646
P21953	BCKDHB	2-oxoisovalerate dehydrogenase subunit beta, mitochondrial OS=Homo sapiens GN=BCKDHB PE=1 SV=2	17.5488	0.722354	0.977702	0.498312	0.551014	0.445126	0.68325	0.687824	0.710666	0.647699	0.706916	0.274257	0.890551	1.42511	0.395914	0.373653	0.696648
P21964	COMT	Catechol O-methyltransferase OS=Homo sapiens GN=COMT PE=1 SV=2	19.578	-0.326481	0.977702	-0.314006	0.474858	-0.281026	0.616263	-0.530383	0.672182	-0.482254	0.587847	-0.495586	0.592681	-0.326685	0.918826	-0.518185	0.328586
P21980	TGM2	Protein-glutamine gamma-glutamyltransferase 2 OS=Homo sapiens GN=TGM2 PE=1 SV=2	18.2877	0.65662	0.977702	1.67576	0.212812	1.2026	0.440939	0.589796	0.814417	0.843095	0.743348	0.29099	0.922256	0.00878722	0.999806	1.11073	0.439365
P22033	MUT	Methylmalonyl-CoA mutase, mitochondrial OS=Homo sapiens GN=MUT PE=1 SV=4	18.2704	-0.0454056	0.985157	-0.0713853	0.816269	-0.156062	0.688969	-0.21434	0.730162	-0.0923853	0.883751	-0.0989939	0.889862	0.0156377	0.998861	-0.105327	0.764169
P22059	OSBP	Oxysterol-binding protein 1 OS=Homo sapiens GN=OSBP PE=1 SV=1	17.8609	-0.0764759	0.977702	-0.555823	0.147998	-0.631364	0.172588	-0.0926961	0.894365	-0.125873	0.850672	0.238667	0.746412	0.261034	0.905355	-0.277732	0.453343
P22061	PCMT1	Protein-L-isoaspartate(D-aspartate) O-methyltransferase OS=Homo sapiens GN=PCMT1 PE=1 SV=4	18.764	-0.119138	0.977702	-0.631498	0.193934	-0.785741	0.190597	-0.358294	0.710666	-0.381491	0.689188	0.133324	0.898333	0.121119	0.98462	-0.49866	0.355597
P22087	FBL	rRNA 2'-O-methyltransferase fibrillarin OS=Homo sapiens GN=FBL PE=1 SV=2	18.0475	-0.136654	0.977702	-0.131912	0.62944	-0.166405	0.631729	-0.0738692	0.900258	-0.110575	0.844392	-0.161	0.786005	-0.195218	0.921313	-0.2004	0.510463
P22090	RPS4Y1	40S ribosomal protein S4, Y isoform 1 OS=Homo sapiens GN=RPS4Y1 PE=1 SV=2	17.9603	-0.0118624	0.994597	0.316945	0.486793	-0.0078447	0.98803	-0.0357836	0.967247	0.128655	0.896366	0.0353163	0.978177	-0.174078	0.97748	0.0103509	0.986835
P22102	GART	Trifunctional purine biosynthetic protein adenosine-3 OS=Homo sapiens GN=GART PE=1 SV=1	18.6367	-0.0398789	0.985157	-0.529012	0.153251	-0.426423	0.275619	-0.298212	0.703785	-0.0877729	0.897366	0.158725	0.831929	0.0377213	0.992729	-0.331674	0.380541
P22234	PAICS	Multifunctional protein ADE2 OS=Homo sapiens GN=PAICS PE=1 SV=3	18.6598	-0.0767272	0.977702	-0.0572099	0.855281	-0.238803	0.519789	-0.0430906	0.940508	-0.0680125	0.911179	0.142998	0.836799	0.0844192	0.981161	-0.0274207	0.944281
P22307	SCP2	Non-specific lipid-transfer protein OS=Homo sapiens GN=SCP2 PE=1 SV=2	18.8652	-0.147282	0.977702	-0.0474497	0.914959	-0.208239	0.70279	-0.295193	0.730162	-0.317379	0.713458	-0.373459	0.677339	-0.361885	0.892996	-0.327843	0.477951
P22314	UBA1	Ubiquitin-like modifier-activating enzyme 1 OS=Homo sapiens GN=UBA1 PE=1 SV=3	18.6397	-0.0444896	0.985157	-0.506948	0.200673	-0.520603	0.24896	-0.336685	0.703785	-0.124032	0.872188	0.311796	0.704868	0.156148	0.97748	-0.32555	0.435668
P22392	NME2	Nucleoside diphosphate kinase B OS=Homo sapiens GN=NME2 PE=1 SV=1	19.0288	0.135583	0.977702	-0.138577	0.691429	-0.334485	0.430336	-0.350085	0.691546	-0.329272	0.65297	0.216429	0.772386	-0.0311414	0.994943	-0.188137	0.636995
P22570	FDXR	NADPH:adrenodoxin oxidoreductase, mitochondrial OS=Homo sapiens GN=FDXR PE=1 SV=3	18.6596	-0.144266	0.977702	0.00884935	0.976513	-0.0678022	0.842123	-0.182411	0.725741	-0.0415698	0.93632	-0.208992	0.699021	-0.118644	0.972914	-0.135724	0.629453
P22626	HNRNPA2B1	Heterogeneous nuclear ribonucleoproteins A2/B1 OS=Homo sapiens GN=HNRNPA2B1 PE=1 SV=2	18.8029	-0.255281	0.977702	-0.24777	0.521295	-0.252825	0.607626	-0.351252	0.703785	-0.704842	0.280494	-1.05213	0.0360994	-1.10349	0.0251605	-1.32581	0.00374439
P22695	UQCRC2	Cytochrome b-c1 complex subunit 2, mitochondrial OS=Homo sapiens GN=UQCRC2 PE=1 SV=3	18.9497	-0.0552282	0.977702	0.0492176	0.849496	0.0441744	0.905113	0.0202212	0.966235	0.00253898	0.995225	-0.123497	0.831929	0.0028989	0.999806	0.0221214	0.945655
P23142	FBLN1	Fibulin-1 OS=Homo sapiens GN=FBLN1 PE=1 SV=4	18.7222	1.65241	0.845127	2.64665	0.0583461	2.05143	0.172588	1.57457	0.604132	1.75976	0.351124	0.867136	0.715929	1.21304	0.770292	2.08193	0.11695
P23193	TCEA1	Transcription elongation factor A protein 1 OS=Homo sapiens GN=TCEA1 PE=1 SV=2	17.8891	-0.0996749	0.977702	-0.363045	0.389754	-0.293111	0.586467	0.0400021	0.960091	0.473064	0.578849	0.866173	0.171642	0.692351	0.454456	0.54895	0.283011
P23229	ITGA6	Integrin alpha-6 OS=Homo sapiens GN=ITGA6 PE=1 SV=5	17.4931	0.115414	0.977702	0.650717	0.159337	0.581273	0.242245	0.424785	0.689312	0.445795	0.581597	0.147302	0.88256	0.186162	0.972914	0.579931	0.242064
P23246	SFPQ	Splicing factor, proline- and glutamine-rich OS=Homo sapiens GN=SFPQ PE=1 SV=2	18.2348	-0.143507	0.977702	-0.207288	0.408686	-0.0125003	0.972668	0.0780006	0.879976	0.0232066	0.964871	0.01698	0.978608	-0.105529	0.97748	-0.143274	0.622838
P23258	TUBG1	Tubulin gamma-1 chain OS=Homo sapiens GN=TUBG1 PE=1 SV=2	18.5127	0.643016	0.977702	1.19552	0.141473	0.902932	0.279055	0.454585	0.744422	0.501609	0.724293	0.213286	0.892154	0.318313	0.972914	0.809086	0.324361
P23284	PPIB	Peptidyl-prolyl cis-trans isomerase B OS=Homo sapiens GN=PPIB PE=1 SV=2	19.6895	-0.0390438	0.985157	-0.0379983	0.878555	-0.072262	0.818905	0.00308848	0.991294	-0.0319707	0.951254	0.0479832	0.928707	-0.0233187	0.994943	-0.0484437	0.864773
P23368	ME2	NAD-dependent malic enzyme, mitochondrial OS=Homo sapiens GN=ME2 PE=1 SV=1	17.9606	-0.0319531	0.986516	-0.00106246	0.998555	-0.0191968	0.964269	-0.0567996	0.92439	-0.0119424	0.984157	0.0359036	0.960033	-0.0046198	0.999806	0.0902018	0.796993
P23381	WARS	Tryptophan--tRNA ligase, cytoplasmic OS=Homo sapiens GN=WARS PE=1 SV=2	17.8993	-0.0590783	0.985157	-0.693931	0.123879	-0.769249	0.159618	-0.427172	0.672182	-0.227056	0.758663	0.0871833	0.920246	0.0610527	0.992103	-0.549582	0.224151
P23396	RPS3	40S ribosomal protein S3 OS=Homo sapiens GN=RPS3 PE=1 SV=2	19.45	-0.0374899	0.985157	-0.123564	0.656337	-0.193971	0.577809	-0.150921	0.780362	-0.103508	0.853752	0.240459	0.6903	0.0995178	0.97748	-0.105943	0.73945
P23434	GCSH	Glycine cleavage system H protein, mitochondrial OS=Homo sapiens GN=GCSH PE=1 SV=2	17.8033	0.202713	0.977702	0.416644	0.233666	0.109101	0.81075	0.249234	0.725741	0.110485	0.874364	0.348878	0.620239	0.303857	0.872921	0.163762	0.668981
P23458	JAK1	Tyrosine-protein kinase JAK1 OS=Homo sapiens GN=JAK1 PE=1 SV=2	17.0917	-0.194445	0.977702	-0.475714	0.215684	-0.0466597	0.932713	-0.454857	0.669963	-0.517686	0.487816	-0.965127	0.0452643	-1.05469	0.0236103	-1.13595	0.00899045
P23471	PTPRZ1	Receptor-type tyrosine-protein phosphatase zeta OS=Homo sapiens GN=PTPRZ1 PE=1 SV=4	17.7592	1.50758	0.977702	2.3844	0.0873729	1.72627	0.202439	0.93537	0.706283	1.00778	0.65297	0.223852	0.928118	0.52639	0.972914	1.46582	0.260958
P23497	SP100	Nuclear autoantigen Sp-100 OS=Homo sapiens GN=SP100 PE=1 SV=3	17.6451	0.0921745	0.977702	-0.458607	0.207055	-0.665269	0.172588	-0.368997	0.685919	-0.203216	0.76998	0.305696	0.679945	-0.0412464	0.992473	-0.418834	0.310609
P23508	MCC	Colorectal mutant cancer protein OS=Homo sapiens GN=MCC PE=1 SV=2	19.1498	0.022811	0.993795	-0.613624	0.279895	-0.559993	0.41072	-0.279949	0.803328	-0.156085	0.897366	0.450706	0.720914	0.135585	0.9856	-0.15151	0.818123
P23526	AHCY	Adenosylhomocysteinase OS=Homo sapiens GN=AHCY PE=1 SV=4	18.79	-0.119675	0.977702	-0.767279	0.109563	-0.698483	0.184269	-0.372585	0.703785	-0.323494	0.692664	0.291061	0.738269	0.107916	0.981274	-0.508301	0.277521
P23528	CFL1	Cofilin-1 OS=Homo sapiens GN=CFL1 PE=1 SV=3	19.8085	0.0845554	0.977702	-0.0855009	0.755369	-0.154505	0.656362	-0.0328801	0.948662	-0.0159218	0.976607	0.257	0.648821	0.187682	0.925996	-0.263771	0.395244
P23588	EIF4B	Eukaryotic translation initiation factor 4B OS=Homo sapiens GN=EIF4B PE=1 SV=2	17.234	-0.0651876	0.985157	-0.741492	0.164828	-0.553106	0.325017	-0.156726	0.872257	-0.187853	0.844392	0.468651	0.632841	0.187562	0.97748	-0.435051	0.412993
P23634	ATP2B4	Plasma membrane calcium-transporting ATPase 4 OS=Homo sapiens GN=ATP2B4 PE=1 SV=2	18.5578	-0.192672	0.977702	-0.15657	0.619804	-0.0580188	0.898338	-0.265407	0.707495	-0.395254	0.5423	-0.785783	0.0634028	-0.753415	0.0871634	-0.416378	0.277181
P23743	DGKA	Diacylglycerol kinase alpha OS=Homo sapiens GN=DGKA PE=1 SV=3	17.6213	-0.232414	0.977702	-0.873203	0.133863	-0.555539	0.327907	-0.309583	0.747763	-0.41296	0.683786	-0.223938	0.836799	-0.275167	0.963618	-0.580989	0.30999
P23786	CPT2	Carnitine O-palmitoyltransferase 2, mitochondrial OS=Homo sapiens GN=CPT2 PE=1 SV=2	16.6484	1.53026	0.908286	1.52432	0.173449	1.28709	0.294278	0.958637	0.703785	1.06942	0.602678	0.200983	0.931093	0.727764	0.922279	1.42038	0.254808
P23919	DTYMK	Thymidylate kinase OS=Homo sapiens GN=DTYMK PE=1 SV=4	17.8601	0.152652	0.977702	-0.0547106	0.870017	-0.0302196	0.945668	-0.0280766	0.963194	0.390122	0.544144	0.444753	0.47124	0.42775	0.634515	0.164959	0.646357
P23921	RRM1	Ribonucleoside-diphosphate reductase large subunit OS=Homo sapiens GN=RRM1 PE=1 SV=1	17.9209	0.208906	0.977702	-0.146318	0.656337	0.0237449	0.959395	0.0430707	0.944643	0.117142	0.860433	0.564273	0.3166	0.296296	0.872376	-0.147509	0.695363
P24390	KDELR1	ER lumen protein-retaining receptor 1 OS=Homo sapiens GN=KDELR1 PE=1 SV=1	18.5394	-0.456999	0.955221	-0.17563	0.573537	-0.39987	0.288472	-0.749416	0.177691	-0.874453	0.0379916	-1.01483	0.00816114	-0.420327	0.640882	-0.651653	0.0891322
P24468	NR2F2	COUP transcription factor 2 OS=Homo sapiens GN=NR2F2 PE=1 SV=1	17.4947	-0.532654	0.977702	-1.03566	0.0964717	-0.600138	0.310116	-0.439038	0.703806	-0.393264	0.701354	-0.276786	0.800075	-0.367933	0.914911	-0.617357	0.300246
P24534	EEF1B2	Elongation factor 1-beta OS=Homo sapiens GN=EEF1B2 PE=1 SV=3	19.8066	-0.14671	0.977702	-0.529041	0.168641	-0.461327	0.273519	-0.179386	0.790886	-0.0845037	0.907364	0.197158	0.793828	0.0129427	0.998861	-0.204188	0.602557
P24539	ATP5F1	ATP synthase F(0) complex subunit B1, mitochondrial OS=Homo sapiens GN=ATP5F1 PE=1 SV=2	18.6797	-0.147138	0.977702	-0.0547335	0.850363	-0.0834652	0.824912	-0.120011	0.829775	-0.214803	0.711169	-0.27145	0.64572	-0.166173	0.95759	0.0613496	0.854507
P24666	ACP1	Low molecular weight phosphotyrosine protein phosphatase OS=Homo sapiens GN=ACP1 PE=1 SV=3	18.5434	-0.0247441	0.990235	-0.0359051	0.908322	-0.355965	0.30477	-0.246302	0.707495	-0.165711	0.776314	-0.220618	0.733259	-0.0077268	0.998864	-0.197206	0.5436
P24752	ACAT1	Acetyl-CoA acetyltransferase, mitochondrial OS=Homo sapiens GN=ACAT1 PE=1 SV=1	18.2467	-0.247414	0.977702	-0.116028	0.699587	-0.241138	0.514692	-0.325112	0.68497	-0.309667	0.611096	-0.27023	0.675637	-0.257621	0.899599	-0.263255	0.43346
P24821	TNC	Tenascin OS=Homo sapiens GN=TNC PE=1 SV=3	18.1288	0.418253	0.977702	1.14622	0.16595	0.869333	0.325848	0.710218	0.703785	0.843525	0.574913	0.349321	0.836799	0.303049	0.97748	0.890761	0.314788
P24844	MYL9	Myosin regulatory light polypeptide 9 OS=Homo sapiens GN=MYL9 PE=1 SV=4	19.0048	1.67617	0.977702	2.62841	0.0940191	1.81	0.234711	1.12957	0.703785	1.04247	0.689188	0.293728	0.919819	0.411886	0.97748	0.98927	0.473225
P24928	POLR2A	DNA-directed RNA polymerase II subunit RPB1 OS=Homo sapiens GN=POLR2A PE=1 SV=2	16.8422	-0.200122	0.977702	-0.469659	0.162577	-0.00736395	0.982622	0.114309	0.849787	-0.0405435	0.951254	-0.111622	0.874144	-0.280497	0.85327	-0.570682	0.126632
P25205	MCM3	DNA replication licensing factor MCM3 OS=Homo sapiens GN=MCM3 PE=1 SV=3	18.4458	-0.0148342	0.993795	-0.381727	0.305298	-0.366931	0.417212	-0.0908628	0.9074	0.0483487	0.951834	0.383179	0.620239	0.185762	0.972467	-0.272729	0.514433
P25325	MPST	3-mercaptopyruvate sulfurtransferase OS=Homo sapiens GN=MPST PE=1 SV=3	16.9905	-0.120421	0.977702	0.395587	0.220994	0.0528748	0.909723	-0.0368884	0.949516	-0.0600173	0.92649	-0.090076	0.901269	-0.00952113	0.998861	0.0839274	0.817567
P25398	RPS12	40S ribosomal protein S12 OS=Homo sapiens GN=RPS12 PE=1 SV=3	18.878	-0.265857	0.977702	-0.932148	0.105463	-0.768446	0.195736	-0.518661	0.678357	-0.266684	0.775592	0.280185	0.77703	-0.00103158	0.999806	-0.585495	0.288235
P25445	FAS	Tumor necrosis factor receptor superfamily member 6 OS=Homo sapiens GN=FAS PE=1 SV=1	18.3182	-0.355002	0.977702	-0.220179	0.561858	-0.422121	0.354152	-0.385679	0.691546	-0.424651	0.578849	-0.353343	0.661329	-0.329473	0.89746	-0.386333	0.383708
P25490	YY1	Transcriptional repressor protein YY1 OS=Homo sapiens GN=YY1 PE=1 SV=2	17.575	-0.168167	0.977702	-0.418431	0.267823	-0.41471	0.348896	0.055555	0.937481	0.136417	0.855767	-0.0417673	0.962621	0.283534	0.912513	0.482322	0.28
P25685	DNAJB1	DnaJ homolog subfamily B member 1 OS=Homo sapiens GN=DNAJB1 PE=1 SV=4	18.2521	0.209426	0.977702	0.157883	0.651093	-0.0994169	0.83465	0.136491	0.845967	0.586742	0.340218	1.01232	0.0212959	0.833223	0.0870352	0.820932	0.0475427
P25686	DNAJB2	DnaJ homolog subfamily B member 2 OS=Homo sapiens GN=DNAJB2 PE=1 SV=3	19.4593	-0.0312043	0.993795	0.710856	0.42943	0.565551	0.626874	0.19891	0.916359	0.0871031	0.964168	-0.263769	0.901269	-0.306254	0.97748	0.556857	0.590511
P25705	ATP5A1	ATP synthase subunit alpha, mitochondrial OS=Homo sapiens GN=ATP5A1 PE=1 SV=1	19.6288	-0.251889	0.977702	-0.0870919	0.756805	-0.12111	0.740548	-0.165994	0.763784	-0.285714	0.612722	-0.336067	0.543001	-0.218991	0.905834	-0.177841	0.571895
P25786	PSMA1	Proteasome subunit alpha type-1 OS=Homo sapiens GN=PSMA1 PE=1 SV=1	18.6167	-0.165596	0.977702	-0.876598	0.144862	-0.612298	0.313601	-0.246833	0.806292	-0.202869	0.844392	0.330328	0.767792	0.030078	0.9978	-0.582659	0.339084
P25787	PSMA2	Proteasome subunit alpha type-2 OS=Homo sapiens GN=PSMA2 PE=1 SV=2	18.9645	0.0319694	0.985157	0.0902518	0.703919	0.115831	0.709696	0.196297	0.707495	-0.0321061	0.951254	0.206626	0.685816	0.0379659	0.992103	-0.0147361	0.96509
P25788	PSMA3	Proteasome subunit alpha type-3 OS=Homo sapiens GN=PSMA3 PE=1 SV=2	18.3626	-0.155669	0.977702	-0.89459	0.139698	-0.542655	0.375375	-0.249917	0.804438	-0.144634	0.893398	0.496282	0.643961	0.0983151	0.990592	-0.449527	0.431337
P25789	PSMA4	Proteasome subunit alpha type-4 OS=Homo sapiens GN=PSMA4 PE=1 SV=1	17.7586	-0.000418028	0.999619	-0.480914	0.212812	-0.340237	0.447387	-0.106682	0.889815	0.109219	0.888131	0.430254	0.559328	0.0732446	0.990559	-0.212371	0.611098
P26006	ITGA3	Integrin alpha-3 OS=Homo sapiens GN=ITGA3 PE=1 SV=5	19.4281	0.0634265	0.985157	0.4481	0.222515	0.392392	0.351815	0.175017	0.80404	0.0421332	0.956461	-0.17632	0.830812	-0.114314	0.97748	0.108101	0.790643
P26038	MSN	Moesin OS=Homo sapiens GN=MSN PE=1 SV=3	18.9357	0.164389	0.977702	-0.23109	0.404696	-0.389587	0.258534	-0.0858702	0.881012	-0.147859	0.800107	0.490234	0.305091	0.287983	0.812113	-0.0105641	0.981089
P26196	DDX6	Probable ATP-dependent RNA helicase DDX6 OS=Homo sapiens GN=DDX6 PE=1 SV=2	18.7293	-0.0451774	0.985157	-0.494401	0.187069	-0.39144	0.347004	-0.151143	0.824718	-0.223885	0.749365	0.205846	0.785423	0.100781	0.981161	-0.382149	0.356287
P26232	CTNNA2	Catenin alpha-2 OS=Homo sapiens GN=CTNNA2 PE=1 SV=5	18.3784	-0.0789484	0.985157	-0.267923	0.524332	-0.420189	0.413707	-0.253925	0.763558	-0.107999	0.90312	0.0543199	0.95495	0.101991	0.9856	-0.167157	0.730808
P26358	DNMT1	DNA (cytosine-5)-methyltransferase 1 OS=Homo sapiens GN=DNMT1 PE=1 SV=2	17.378	-0.252972	0.977702	-0.617971	0.218809	-0.393551	0.507706	-0.358201	0.725741	-0.157491	0.874314	0.0679859	0.951162	-0.13513	0.981161	-0.709766	0.230052
P26368	U2AF2	Splicing factor U2AF 65 kDa subunit OS=Homo sapiens GN=U2AF2 PE=1 SV=4	18.6161	-0.122905	0.977702	-0.38018	0.205791	-0.231029	0.510482	-0.212409	0.725741	-0.195431	0.735304	0.000325278	0.998945	-0.0947621	0.97748	-0.45786	0.199694
P26373	RPL13	60S ribosomal protein L13 OS=Homo sapiens GN=RPL13 PE=1 SV=4	19.0517	-0.0534254	0.985157	-0.402235	0.209747	-0.269393	0.468991	-0.148826	0.804438	-0.0281644	0.964871	0.239912	0.724263	0.0127533	0.998861	-0.21589	0.526601
P26440	IVD	Isovaleryl-CoA dehydrogenase, mitochondrial OS=Homo sapiens GN=IVD PE=1 SV=1	18.878	-0.203876	0.977702	-0.305308	0.358435	-0.216308	0.608615	-0.3587	0.686432	-0.213898	0.750311	-0.48613	0.45351	-0.35487	0.798292	-0.269686	0.473225
P26572	MGAT1	Alpha-1,3-mannosyl-glycoprotein 2-beta-N-acetylglucosaminyltransferase OS=Homo sapiens GN=MGAT1 PE=2 SV=2	17.3753	-0.171637	0.977702	-0.558988	0.172288	-0.0664193	0.903555	0.0708057	0.92375	0.0566241	0.946278	-0.305337	0.71373	0.123521	0.97748	-0.125769	0.769748
P26583	HMGB2	High mobility group protein B2 OS=Homo sapiens GN=HMGB2 PE=1 SV=2	17.6975	-0.117073	0.977702	-0.583951	0.135497	-0.335626	0.386973	-0.311277	0.703785	-0.262348	0.696303	0.12567	0.871321	0.119309	0.97748	-0.279778	0.439365
P26599	PTBP1	Polypyrimidine tract-binding protein 1 OS=Homo sapiens GN=PTBP1 PE=1 SV=1	18.7225	-0.209882	0.977702	-0.355299	0.293329	-0.113906	0.803503	-0.131384	0.847662	-0.246104	0.724293	-0.227333	0.760952	-0.294624	0.890504	-0.670567	0.110199
P26639	TARS	Threonine--tRNA ligase, cytoplasmic OS=Homo sapiens GN=TARS PE=1 SV=3	18.3056	0.055863	0.985157	-0.474186	0.25278	-0.504408	0.299959	-0.170803	0.83153	-0.043723	0.961442	0.611645	0.418916	0.40517	0.817724	-0.20105	0.658479
P26640	VARS	Valine--tRNA ligase OS=Homo sapiens GN=VARS PE=1 SV=4	18.3135	0.00331537	0.997776	-0.132371	0.528073	-0.146706	0.581531	-0.082333	0.847662	-0.111033	0.800107	0.164564	0.725792	0.174352	0.901966	-0.208677	0.392154
P26641	EEF1G	Elongation factor 1-gamma OS=Homo sapiens GN=EEF1G PE=1 SV=3	19.4147	-0.109242	0.977702	-0.573024	0.147879	-0.542785	0.202714	-0.395247	0.672182	-0.207617	0.758663	0.365472	0.600777	0.167374	0.972467	-0.224708	0.552744
P26885	FKBP2	Peptidyl-prolyl cis-trans isomerase FKBP2 OS=Homo sapiens GN=FKBP2 PE=1 SV=2	18.2987	-0.212966	0.977702	-0.447741	0.164943	-0.352726	0.303797	-0.181366	0.752726	-0.273483	0.651059	0.0386653	0.953175	0.0276471	0.994943	-0.199126	0.5341
P27105	STOM	Erythrocyte band 7 integral membrane protein OS=Homo sapiens GN=STOM PE=1 SV=3	18.1492	-0.392516	0.977702	-0.141233	0.695922	0.0391429	0.93901	-0.292796	0.710666	-0.362364	0.624254	-0.774529	0.140199	-0.287733	0.902516	-0.277374	0.489798
P27144	AK4	Adenylate kinase 4, mitochondrial OS=Homo sapiens GN=AK4 PE=1 SV=1	19.4452	-0.082589	0.977702	-0.00391537	0.992807	-0.124269	0.78448	-0.204751	0.763558	-0.203883	0.765947	-0.386569	0.574984	-0.441149	0.670536	-0.245111	0.522005
P27348	YWHAQ	14-3-3 protein theta OS=Homo sapiens GN=YWHAQ PE=1 SV=1	18.0606	0.138351	0.977702	0.142147	0.654466	-0.0213268	0.961267	0.0318127	0.957086	0.0701493	0.913292	0.211449	0.763157	0.230964	0.921313	0.0838043	0.822937
P27361	MAPK3	Mitogen-activated protein kinase 3 OS=Homo sapiens GN=MAPK3 PE=1 SV=4	18.6628	-0.397151	0.977702	-0.842018	0.123879	-0.710492	0.208892	-0.484003	0.68497	-0.295674	0.742921	0.426064	0.648821	0.115339	0.9856	-0.769512	0.170267
P27449	ATP6V0C	V-type proton ATPase 16 kDa proteolipid subunit OS=Homo sapiens GN=ATP6V0C PE=1 SV=1	18.172	-0.103159	0.977702	0.0169198	0.965763	0.0271762	0.955237	-0.011102	0.986347	-0.00170798	0.996931	0.0681547	0.930226	0.0979015	0.981161	-0.0974008	0.805289
P27635	RPL10	60S ribosomal protein L10 OS=Homo sapiens GN=RPL10 PE=1 SV=4	18.8629	0.853082	0.977702	1.36047	0.109563	1.06606	0.211561	0.84989	0.669963	1.11899	0.357824	0.733386	0.604587	0.539246	0.905355	1.16669	0.174197
P27658	COL8A1	Collagen alpha-1(VIII) chain OS=Homo sapiens GN=COL8A1 PE=1 SV=2	18.3076	0.484467	0.977702	1.04129	0.159654	0.917861	0.248255	0.3192	0.804438	0.392514	0.764542	-0.0382589	0.97971	0.303291	0.972914	0.624196	0.400438
P27694	RPA1	Replication protein A 70 kDa DNA-binding subunit OS=Homo sapiens GN=RPA1 PE=1 SV=2	18.0166	0.0966715	0.977702	-0.240753	0.301287	-0.156206	0.595947	-0.0331923	0.941082	0.269459	0.570836	0.478177	0.161116	0.457878	0.246746	0.495307	0.0829525
P27695	APEX1	DNA-(apurinic or apyrimidinic site) lyase OS=Homo sapiens GN=APEX1 PE=1 SV=2	18.6493	-0.121579	0.977702	-0.602252	0.204168	-0.863123	0.172588	-0.427507	0.703785	-0.406554	0.672967	0.0926188	0.928123	-0.0508067	0.992729	-0.632632	0.247661
P27701	CD82	CD82 antigen OS=Homo sapiens GN=CD82 PE=1 SV=1	17.5934	-0.214752	0.977702	-0.55116	0.245337	-0.307653	0.59832	-0.312448	0.740081	-0.432294	0.656215	-0.370332	0.720914	-0.23523	0.972467	-0.708361	0.216735
P27708	CAD	CAD protein OS=Homo sapiens GN=CAD PE=1 SV=3	18.4597	0.298037	0.977702	0.948513	0.24978	0.638546	0.519994	0.516531	0.749833	0.401521	0.81277	0.0215698	0.989774	0.162124	0.989669	0.729629	0.418753
P27797	CALR	Calreticulin OS=Homo sapiens GN=CALR PE=1 SV=1	19.8557	0.0229528	0.985157	-0.0706594	0.695375	-0.0520711	0.83184	-0.0340029	0.924105	-0.0604645	0.871647	-0.0254661	0.951162	-0.0844545	0.972914	-0.175246	0.395244
P27816	MAP4	Microtubule-associated protein 4 OS=Homo sapiens GN=MAP4 PE=1 SV=3	18.4267	-0.149547	0.977702	-0.552452	0.139698	-0.645302	0.161225	-0.374093	0.672182	-0.368073	0.560912	0.0192416	0.97971	-0.156561	0.972467	-0.508479	0.193492
P27824	CANX	Calnexin OS=Homo sapiens GN=CANX PE=1 SV=2	18.6816	0.180448	0.977702	0.392489	0.139593	0.272257	0.303881	0.168264	0.723216	0.263015	0.552062	0.0685453	0.891925	0.283767	0.670536	0.502688	0.0569479
P27986	PIK3R1	Phosphatidylinositol 3-kinase regulatory subunit alpha OS=Homo sapiens GN=PIK3R1 PE=1 SV=2	18.1255	0.861786	0.977702	0.901085	0.370026	1.61187	0.208892	1.12668	0.68497	1.47526	0.469407	1.03009	0.62382	0.789768	0.907661	1.56989	0.215607
P28062	PSMB8	Proteasome subunit beta type-8 OS=Homo sapiens GN=PSMB8 PE=1 SV=3	19.0657	-0.090714	0.985157	-0.551229	0.278364	-0.593908	0.321588	-0.344301	0.735982	-0.248977	0.816576	0.284941	0.795437	0.123478	0.9856	-0.418989	0.458461
P28066	PSMA5	Proteasome subunit alpha type-5 OS=Homo sapiens GN=PSMA5 PE=1 SV=3	19.5627	-0.21549	0.977702	-0.448143	0.225207	-0.464169	0.281583	-0.282853	0.710666	-0.169728	0.820185	0.181605	0.827681	0.140512	0.97748	-0.248112	0.53375
P28070	PSMB4	Proteasome subunit beta type-4 OS=Homo sapiens GN=PSMB4 PE=1 SV=4	18.4933	-0.0903426	0.977702	-0.437829	0.232635	-0.371513	0.383573	-0.0991628	0.895622	-0.0571206	0.941286	0.373001	0.612727	0.0423821	0.992473	-0.126846	0.76022
P28072	PSMB6	Proteasome subunit beta type-6 OS=Homo sapiens GN=PSMB6 PE=1 SV=4	18.0491	-0.207435	0.977702	-0.524301	0.258242	-0.698922	0.215104	-0.251574	0.780362	-0.217045	0.820185	0.328315	0.745519	-0.0302826	0.9978	-0.456412	0.384058
P28074	PSMB5	Proteasome subunit beta type-5 OS=Homo sapiens GN=PSMB5 PE=1 SV=3	18.3919	-0.20958	0.977702	-0.707272	0.139698	-0.548406	0.258982	-0.298918	0.725741	-0.186922	0.820271	0.256485	0.768185	0.0879521	0.987324	-0.40723	0.381976
P28288	ABCD3	ATP-binding cassette sub-family D member 3 OS=Homo sapiens GN=ABCD3 PE=1 SV=1	18.1103	-0.0436515	0.980693	-0.0967849	0.652789	-0.0354496	0.913679	0.19326	0.703785	0.178663	0.692664	0.0242574	0.962621	-0.003201	0.999806	0.0731009	0.769365
P28300	LOX	Protein-lysine 6-oxidase OS=Homo sapiens GN=LOX PE=1 SV=2	18.4527	-0.396846	0.977702	-0.457683	0.178614	-0.351258	0.348896	-0.849976	0.109209	-1.28316	0.00162117	-1.37221	0.000360148	-1.36038	0.000341311	-1.85365	5.98487e-06
P28331	NDUFS1	NADH-ubiquinone oxidoreductase 75 kDa subunit, mitochondrial OS=Homo sapiens GN=NDUFS1 PE=1 SV=3	18.8224	-0.100229	0.977702	-0.0730145	0.784947	-0.0153022	0.967503	-0.163695	0.757324	-0.158418	0.764542	-0.240157	0.667335	-0.0425881	0.992103	-0.112102	0.710951
P28340	POLD1	DNA polymerase delta catalytic subunit OS=Homo sapiens GN=POLD1 PE=1 SV=2	17.7067	-0.171142	0.977702	-0.262717	0.430518	-0.266869	0.523301	-0.100282	0.88543	0.267708	0.701354	0.313271	0.661329	0.252385	0.914911	-0.193751	0.614794
P28356	HOXD9	Homeobox protein Hox-D9 OS=Homo sapiens GN=HOXD9 PE=1 SV=5	17.6134	-0.50081	0.977702	-1.06119	0.0583461	-0.525056	0.30477	-0.285276	0.741836	-0.153332	0.858703	0.338566	0.723692	0.206111	0.972914	-0.554833	0.278968
P28370	SMARCA1	Probable global transcription activator SNF2L1 OS=Homo sapiens GN=SMARCA1 PE=1 SV=2	18.7427	-0.127183	0.977702	-0.0952057	0.726075	0.165099	0.632843	0.121084	0.820795	0.0742086	0.897366	0.0187869	0.978395	0.000393952	0.999964	-0.0278646	0.93587
P28472	GABRB3	Gamma-aminobutyric acid receptor subunit beta-3 OS=Homo sapiens GN=GABRB3 PE=1 SV=1	16.8999	-0.20873	0.977702	-0.548996	0.509309	-0.116943	0.927628	-0.474176	0.7786	-0.383709	0.835618	-1.49349	0.284592	-0.644216	0.912513	-2.11107	0.0359318
P28482	MAPK1	Mitogen-activated protein kinase 1 OS=Homo sapiens GN=MAPK1 PE=1 SV=3	18.264	0.112065	0.977702	-0.32734	0.360798	-0.44401	0.305052	-0.187458	0.790886	-0.0323446	0.965665	0.336118	0.661329	0.311751	0.899531	-0.237943	0.557833
P28676	GCA	Grancalcin OS=Homo sapiens GN=GCA PE=1 SV=2	18.3654	-0.163282	0.977702	-0.37766	0.387684	-0.285468	0.608669	-0.399228	0.703785	-0.524294	0.556289	-0.113545	0.913885	-0.0800396	0.992103	-0.395402	0.424382
P28799	GRN	Granulins OS=Homo sapiens GN=GRN PE=1 SV=2	17.7366	-0.418337	0.977702	-0.529731	0.213071	-0.391255	0.428015	-0.4856	0.672182	-0.714478	0.305227	-0.595808	0.442077	-0.543614	0.64612	-0.989451	0.0405613
P28838	LAP3	Cytosol aminopeptidase OS=Homo sapiens GN=LAP3 PE=1 SV=3	17.7558	0.0294355	0.985157	-0.371207	0.154933	-0.0791019	0.796257	0.0581463	0.902653	0.148753	0.746695	0.168659	0.742056	0.0978752	0.97748	-0.0322528	0.912559
P29144	TPP2	Tripeptidyl-peptidase 2 OS=Homo sapiens GN=TPP2 PE=1 SV=4	18.1767	-0.303672	0.977702	-0.371786	0.171185	-0.310434	0.294278	-0.271569	0.68497	-0.15957	0.748229	-0.161034	0.766791	-0.244166	0.823397	-0.3186	0.281659
P29218	IMPA1	Inositol monophosphatase 1 OS=Homo sapiens GN=IMPA1 PE=1 SV=1	16.7082	0.305137	0.977702	0.191568	0.855018	-0.479088	0.717101	-0.265916	0.901406	-0.435103	0.833106	-0.419494	0.856489	0.153279	0.992103	-1.37996	0.260958
P29279	CTGF	Connective tissue growth factor OS=Homo sapiens GN=CTGF PE=1 SV=2	17.4484	-0.277378	0.977702	0.209732	0.730001	0.085418	0.927151	-0.751199	0.669963	-1.59387	0.0565356	-1.57686	0.04754	-1.63488	0.0367809	-1.39814	0.0543591
P29317	EPHA2	Ephrin type-A receptor 2 OS=Homo sapiens GN=EPHA2 PE=1 SV=2	18.2418	-0.0324425	0.985157	0.160101	0.563582	0.24098	0.479172	-0.0556457	0.920398	-0.0680427	0.907309	-0.4315	0.397588	-0.337037	0.731056	-0.196427	0.528551
P29323	EPHB2	Ephrin type-B receptor 2 OS=Homo sapiens GN=EPHB2 PE=1 SV=5	17.5919	0.00231327	0.998755	0.388018	0.274617	0.385089	0.360582	0.261096	0.725741	0.44381	0.542128	0.014991	0.984521	0.140637	0.97748	0.383775	0.357939
P29372	MPG	DNA-3-methyladenine glycosylase OS=Homo sapiens GN=MPG PE=1 SV=3	17.6493	-0.412342	0.977702	-0.574423	0.219587	-0.0211168	0.973444	-0.191636	0.830408	-0.192878	0.833319	-0.0660604	0.950928	-0.0447589	0.994943	-0.53589	0.317931
P29374	ARID4A	AT-rich interactive domain-containing protein 4A OS=Homo sapiens GN=ARID4A PE=1 SV=3	19.2695	-0.678584	0.977702	-0.915616	0.205791	-0.72464	0.378665	-0.622785	0.703785	-0.758144	0.578849	-0.351251	0.827426	-0.521599	0.912513	-1.0588	0.215134
P29401	TKT	Transketolase OS=Homo sapiens GN=TKT PE=1 SV=3	18.7771	-0.00633097	0.997776	-0.540446	0.21278	-0.729849	0.187249	-0.406046	0.698633	-0.176815	0.833319	0.247095	0.78263	-0.00475307	0.999806	-0.456929	0.354384
P29536	LMOD1	Leiomodin-1 OS=Homo sapiens GN=LMOD1 PE=1 SV=3	22.2871	2.32236	0.397901	3.40217	0.0184073	2.74664	0.101556	2.10122	0.38298	2.38402	0.140515	1.34003	0.539137	1.96444	0.34176	2.81767	0.0310726
P29590	PML	Protein PML OS=Homo sapiens GN=PML PE=1 SV=3	18.3562	-0.117334	0.977702	-0.211369	0.432327	-0.206958	0.543245	-0.0893193	0.874552	-0.199853	0.724293	-0.179393	0.766791	-0.227911	0.901966	-0.262103	0.400674
P29692	EEF1D	Elongation factor 1-delta OS=Homo sapiens GN=EEF1D PE=1 SV=5	18.7115	-0.0599224	0.985157	-0.520248	0.178986	-0.59965	0.195736	-0.299103	0.707495	-0.148923	0.839423	0.436747	0.539563	0.284305	0.905355	-0.195083	0.63365
P29992	GNA11	Guanine nucleotide-binding protein subunit alpha-11 OS=Homo sapiens GN=GNA11 PE=1 SV=2	19.1591	-0.0483961	0.985157	-0.0783105	0.775714	0.0707684	0.84969	0.00715889	0.98764	-0.304905	0.578849	-0.299402	0.596725	-0.19383	0.921313	-0.121354	0.696459
P30038	ALDH4A1	Delta-1-pyrroline-5-carboxylate dehydrogenase, mitochondrial OS=Homo sapiens GN=ALDH4A1 PE=1 SV=3	19.284	-0.181229	0.977702	0.0980009	0.846715	-0.178739	0.783923	-0.362041	0.725741	-0.214638	0.830967	-0.33736	0.753722	-0.34994	0.921313	-0.159184	0.77678
P30040	ERP29	Endoplasmic reticulum resident protein 29 OS=Homo sapiens GN=ERP29 PE=1 SV=4	18.4142	-0.093475	0.977702	-0.267787	0.291039	-0.0946648	0.777786	0.0273118	0.952127	0.0513815	0.922135	0.0668423	0.913885	0.0489986	0.990592	-0.167974	0.552846
P30041	PRDX6	Peroxiredoxin-6 OS=Homo sapiens GN=PRDX6 PE=1 SV=3	19.1258	0.0308736	0.990235	-0.522525	0.213681	-0.748886	0.173418	-0.636975	0.57236	-0.632295	0.39475	-0.070926	0.941752	-0.107068	0.98462	-0.487151	0.311408
P30042	C21orf33	ES1 protein homolog, mitochondrial OS=Homo sapiens GN=C21orf33 PE=1 SV=3	18.5745	-0.169516	0.977702	-0.0338739	0.943885	-0.123991	0.842123	-0.218781	0.806292	-0.253026	0.783223	-0.270004	0.782701	-0.198271	0.97748	-0.143722	0.781524
P30043	BLVRB	Flavin reductase (NADPH) OS=Homo sapiens GN=BLVRB PE=1 SV=3	17.872	-0.0633574	0.985157	-0.762328	0.16949	-1.01805	0.164798	-0.498643	0.698633	-0.936383	0.25337	-0.239753	0.836799	-0.180786	0.97748	-0.907748	0.149586
P30044	PRDX5	Peroxiredoxin-5, mitochondrial OS=Homo sapiens GN=PRDX5 PE=1 SV=4	18.9372	-0.0598212	0.985157	-0.258192	0.516233	-0.28885	0.566265	-0.301011	0.725741	-0.30327	0.718186	-0.168411	0.856489	-0.117943	0.980094	-0.229932	0.614952
P30048	PRDX3	Thioredoxin-dependent peroxide reductase, mitochondrial OS=Homo sapiens GN=PRDX3 PE=1 SV=3	19.2195	-0.230516	0.977702	-0.108769	0.794334	-0.246019	0.6368	-0.320974	0.7169	-0.368894	0.67723	-0.262012	0.768435	-0.254885	0.938141	-0.247935	0.59294
P30049	ATP5D	ATP synthase subunit delta, mitochondrial OS=Homo sapiens GN=ATP5D PE=1 SV=2	18.6746	0.424763	0.977702	0.743109	0.0765382	0.369913	0.325972	0.418339	0.657919	0.376525	0.552422	0.111148	0.882767	0.141046	0.975877	0.571691	0.149586
P30050	RPL12	60S ribosomal protein L12 OS=Homo sapiens GN=RPL12 PE=1 SV=1	19.5689	-0.0388388	0.985157	-0.346728	0.211564	-0.314802	0.316177	-0.161807	0.760676	-0.0295113	0.959551	0.176477	0.761952	0.00611713	0.998956	-0.209373	0.477129
P30084	ECHS1	Enoyl-CoA hydratase, mitochondrial OS=Homo sapiens GN=ECHS1 PE=1 SV=4	18.6321	-0.0745329	0.977702	-0.111902	0.718953	-0.178123	0.655214	-0.203356	0.747763	-0.0898643	0.890497	-0.0834346	0.913553	-0.115042	0.97748	-0.0455718	0.90913
P30085	CMPK1	UMP-CMP kinase OS=Homo sapiens GN=CMPK1 PE=1 SV=3	17.7928	0.00507388	0.99822	-0.6541	0.23707	-0.775208	0.241504	-0.362027	0.741836	-0.606102	0.578849	0.164027	0.893043	0.11696	0.987646	-0.516756	0.400438
P30086	PEBP1	Phosphatidylethanolamine-binding protein 1 OS=Homo sapiens GN=PEBP1 PE=1 SV=3	18.5509	0.0254147	0.990235	-0.416968	0.270244	-0.705672	0.172588	-0.471525	0.666749	-0.476489	0.542128	0.13286	0.882767	-0.0257297	0.997307	-0.639033	0.171281
P30101	PDIA3	Protein disulfide-isomerase A3 OS=Homo sapiens GN=PDIA3 PE=1 SV=4	19.7754	-0.156106	0.977702	-0.307469	0.20498	-0.269352	0.324217	-0.211077	0.703785	-0.204816	0.678886	-0.153192	0.76286	-0.189793	0.901966	-0.192304	0.455316
P30153	PPP2R1A	Serine/threonine-protein phosphatase 2A 65 kDa regulatory subunit A alpha isoform OS=Homo sapiens GN=PPP2R1A PE=1 SV=4	19.2903	-0.123926	0.977702	-0.621273	0.171103	-0.573693	0.24908	-0.318479	0.719641	-0.155028	0.852555	0.293222	0.747927	0.194045	0.972914	-0.41475	0.384058
P30260	CDC27	Cell division cycle protein 27 homolog OS=Homo sapiens GN=CDC27 PE=1 SV=2	17.3806	0.185648	0.977702	-0.116665	0.792207	0.00409487	0.993119	0.292715	0.741836	-0.114878	0.900478	0.128616	0.898333	0.347839	0.902516	-0.189973	0.702664
P30405	PPIF	Peptidyl-prolyl cis-trans isomerase F, mitochondrial OS=Homo sapiens GN=PPIF PE=1 SV=1	19.2201	-0.0746061	0.977702	-0.1019	0.741936	-0.035531	0.936004	0.0220683	0.97072	0.0346669	0.959551	0.0630531	0.928665	0.0499226	0.992103	0.183012	0.599924
P30408	TM4SF1	Transmembrane 4 L6 family member 1 OS=Homo sapiens GN=TM4SF1 PE=1 SV=1	18.1399	-0.629146	0.977702	-0.635228	0.212814	-0.689282	0.24712	-1.05082	0.261761	-1.27376	0.0567958	-1.15207	0.0851649	-1.25807	0.0488536	-1.10736	0.0570487
P30419	NMT1	Glycylpeptide N-tetradecanoyltransferase 1 OS=Homo sapiens GN=NMT1 PE=1 SV=2	18.4785	-0.171723	0.977702	-0.75673	0.0940191	-0.62473	0.187393	-0.392106	0.68497	-0.254188	0.724474	0.184906	0.824136	-0.0025391	0.999806	-0.43788	0.304467
P30519	HMOX2	Heme oxygenase 2 OS=Homo sapiens GN=HMOX2 PE=1 SV=2	17.6122	0.478642	0.977702	0.760145	0.118167	0.745701	0.172588	0.473546	0.672182	0.468657	0.551132	0.271844	0.753026	0.417143	0.798292	0.59745	0.217363
P30520	ADSS	Adenylosuccinate synthetase isozyme 2 OS=Homo sapiens GN=ADSS PE=1 SV=3	18.9437	0.0102306	0.994976	-0.514035	0.2719	-0.555651	0.312191	-0.0615356	0.942851	-0.014655	0.986312	0.414467	0.675637	0.260725	0.963618	-0.277989	0.593615
P30530	AXL	Tyrosine-protein kinase receptor UFO OS=Homo sapiens GN=AXL PE=1 SV=3	16.3873	-0.0604041	0.985157	-0.395974	0.295943	0.0555273	0.923	-0.177961	0.808929	-0.216968	0.776314	-0.385934	0.622299	-0.195362	0.972467	-0.652589	0.170267
P30533	LRPAP1	Alpha-2-macroglobulin receptor-associated protein OS=Homo sapiens GN=LRPAP1 PE=1 SV=1	18.0992	-0.219871	0.977702	-0.205395	0.347322	-0.0745998	0.802332	-0.113545	0.790886	-0.091036	0.84135	-0.0224718	0.967263	-0.0728721	0.97748	-0.144962	0.557833
P30536	TSPO	Translocator protein OS=Homo sapiens GN=TSPO PE=1 SV=3	19.6111	-0.287567	0.977702	-0.159457	0.7313	-0.346017	0.548055	-0.493321	0.68687	-0.643725	0.491566	-0.73603	0.383839	-0.494305	0.798292	-0.213192	0.685867
P30559	OXTR	Oxytocin receptor OS=Homo sapiens GN=OXTR PE=1 SV=2	18.1058	-0.27074	0.977702	-0.363294	0.147879	-0.387421	0.183717	-0.404281	0.38594	-0.477362	0.124925	-0.620773	0.0221175	-0.806156	0.00173664	-0.997634	9.59333e-05
P30622	CLIP1	CAP-Gly domain-containing linker protein 1 OS=Homo sapiens GN=CLIP1 PE=1 SV=2	17.876	-0.281932	0.977702	-0.863335	0.116302	-0.568746	0.2855	-0.168057	0.851929	-0.227291	0.805972	0.113938	0.913885	-0.062551	0.992473	-0.575002	0.278968
P30626	SRI	Sorcin OS=Homo sapiens GN=SRI PE=1 SV=1	18.7083	-0.11806	0.978269	-0.87751	0.164943	-1.03581	0.176917	-0.662185	0.672182	-0.50875	0.671618	0.182592	0.890551	0.0578471	0.994645	-0.55905	0.386045
P30825	SLC7A1	High affinity cationic amino acid transporter 1 OS=Homo sapiens GN=SLC7A1 PE=1 SV=1	19.914	-0.100223	0.985157	-0.190283	0.717314	-0.292217	0.6651	-0.323934	0.76007	-0.349614	0.741583	-0.37638	0.747927	-0.183844	0.97748	-0.479866	0.417237
P30837	ALDH1B1	Aldehyde dehydrogenase X, mitochondrial OS=Homo sapiens GN=ALDH1B1 PE=1 SV=3	19.1235	-0.218038	0.977702	0.00475963	0.994308	-0.218072	0.751814	-0.344109	0.747763	-0.418228	0.701354	-0.420995	0.723572	-0.349051	0.926982	-0.332962	0.574933
P30876	POLR2B	DNA-directed RNA polymerase II subunit RPB2 OS=Homo sapiens GN=POLR2B PE=1 SV=1	17.4924	-0.135021	0.977702	-0.342094	0.193262	-0.080224	0.807275	-0.195433	0.710666	-0.236885	0.646841	-0.113424	0.840317	-0.194783	0.902516	-0.416921	0.174903
P31040	SDHA	Succinate dehydrogenase [ubiquinone] flavoprotein subunit, mitochondrial OS=Homo sapiens GN=SDHA PE=1 SV=2	18.215	-0.192845	0.977702	-0.0788421	0.747603	-0.064173	0.848052	-0.135847	0.779161	-0.105954	0.833021	-0.180668	0.740838	-0.0703972	0.981161	-0.121709	0.656949
P31150	GDI1	Rab GDP dissociation inhibitor alpha OS=Homo sapiens GN=GDI1 PE=1 SV=2	18.4044	0.309612	0.977702	0.237879	0.335845	0.0144491	0.967503	0.15273	0.760676	0.182477	0.724293	0.271615	0.599719	-0.0301301	0.992473	0.0297218	0.925449
P31153	MAT2A	S-adenosylmethionine synthase isoform type-2 OS=Homo sapiens GN=MAT2A PE=1 SV=1	18.6186	-0.0146299	0.993795	-0.53796	0.248863	-0.627571	0.258801	-0.297534	0.747763	-0.219566	0.819889	0.371221	0.715936	0.252217	0.966613	-0.305262	0.551115
P31350	RRM2	Ribonucleoside-diphosphate reductase subunit M2 OS=Homo sapiens GN=RRM2 PE=1 SV=1	18.8964	-0.151939	0.977702	-0.773756	0.157349	-0.654723	0.26264	-0.431569	0.703785	-0.430784	0.677833	0.0954162	0.931093	-0.252464	0.9706	-0.717219	0.223997
P31431	SDC4	Syndecan-4 OS=Homo sapiens GN=SDC4 PE=1 SV=2	17.8275	-0.0308409	0.99342	0.266846	0.664939	0.161649	0.848962	0.00813241	0.991294	-0.252628	0.84409	-0.295796	0.835669	-0.206566	0.97748	0.299733	0.666167
P31483	TIA1	Nucleolysin TIA-1 isoform p40 OS=Homo sapiens GN=TIA1 PE=1 SV=3	19.2558	-0.85891	0.977702	-0.727917	0.337338	-0.313137	0.754932	-0.611175	0.710666	-0.581448	0.715219	-0.56806	0.740838	-0.481882	0.934149	-0.79973	0.372724
P31512	FMO4	Dimethylaniline monooxygenase [N-oxide-forming] 4 OS=Homo sapiens GN=FMO4 PE=2 SV=3	20.2405	2.30685	0.338817	3.39124	0.0143331	2.78904	0.0755626	2.12406	0.340394	2.41646	0.110291	1.39748	0.494472	1.95822	0.294923	2.8702	0.0216897
P31644	GABRA5	Gamma-aminobutyric acid receptor subunit alpha-5 OS=Homo sapiens GN=GABRA5 PE=1 SV=1	17.5288	-0.288637	0.977702	-0.686371	0.178583	-0.795147	0.195483	-0.377548	0.710666	-0.211068	0.826581	0.346466	0.74294	0.021636	0.998861	-0.6802	0.237224
P31689	DNAJA1	DnaJ homolog subfamily A member 1 OS=Homo sapiens GN=DNAJA1 PE=1 SV=2	18.8758	-0.150176	0.977702	-0.359923	0.15449	-0.230745	0.383296	-0.125676	0.774521	-0.0923102	0.836355	0.0777466	0.882767	0.0669024	0.978449	-0.141706	0.568758
P31930	UQCRC1	Cytochrome b-c1 complex subunit 1, mitochondrial OS=Homo sapiens GN=UQCRC1 PE=1 SV=3	19.0797	-0.203018	0.977702	-0.177435	0.547658	-0.0964289	0.808262	-0.190523	0.748965	-0.144678	0.818642	-0.24088	0.715936	-0.115121	0.97748	-0.253275	0.444821
P31937	HIBADH	3-hydroxyisobutyrate dehydrogenase, mitochondrial OS=Homo sapiens GN=HIBADH PE=1 SV=2	18.527	-0.124412	0.977702	0.0490413	0.916623	-0.0617727	0.927628	-0.293005	0.744422	-0.389558	0.681865	-0.478963	0.600777	-0.380589	0.899599	-0.314172	0.526752
P31939	ATIC	Bifunctional purine biosynthesis protein PURH OS=Homo sapiens GN=ATIC PE=1 SV=3	18.1165	-0.0595198	0.985157	-0.683288	0.16256	-0.717747	0.195736	-0.17479	0.837576	-0.382229	0.681865	0.340589	0.724263	0.138877	0.97748	-0.565573	0.277521
P31942	HNRNPH3	Heterogeneous nuclear ribonucleoprotein H3 OS=Homo sapiens GN=HNRNPH3 PE=1 SV=2	18.4604	-0.0309363	0.985157	-0.25644	0.312901	-0.212184	0.498482	-0.0665043	0.901406	-0.13947	0.789346	-0.175989	0.753722	-0.21234	0.901966	-0.536679	0.0858786
P31943	HNRNPH1	Heterogeneous nuclear ribonucleoprotein H OS=Homo sapiens GN=HNRNPH1 PE=1 SV=4	19.6199	-0.204864	0.977702	-0.370536	0.23707	-0.293855	0.427946	-0.224467	0.725741	-0.515316	0.339344	-0.493516	0.360217	-0.525828	0.383021	-1.05974	0.0030638
P31946	YWHAB	14-3-3 protein beta/alpha OS=Homo sapiens GN=YWHAB PE=1 SV=3	18.6379	0.0026631	0.998265	-0.396346	0.248237	-0.554366	0.195736	-0.183678	0.780362	-0.145575	0.833021	0.289134	0.691125	0.0897024	0.98462	-0.286019	0.446713
P31948	STIP1	Stress-induced-phosphoprotein 1 OS=Homo sapiens GN=STIP1 PE=1 SV=1	17.9109	0.0248707	0.990235	-0.592422	0.143459	-0.650396	0.172588	-0.189491	0.780362	-0.0368189	0.961442	0.521154	0.411396	0.209761	0.940224	-0.242397	0.526957
P31949	S100A11	Protein S100-A11 OS=Homo sapiens GN=S100A11 PE=1 SV=2	18.256	-0.12575	0.977702	-0.288287	0.436146	-0.495548	0.277424	-0.124758	0.872257	-0.0811882	0.915205	0.367205	0.643961	0.13947	0.97748	-0.0822177	0.85478
P32119	PRDX2	Peroxiredoxin-2 OS=Homo sapiens GN=PRDX2 PE=1 SV=5	18.9323	0.0769652	0.985157	-0.455857	0.272482	-0.680353	0.195736	-0.254355	0.757324	-0.135319	0.872188	0.390753	0.648821	0.212085	0.972467	-0.227313	0.626992
P32321	DCTD	Deoxycytidylate deaminase OS=Homo sapiens GN=DCTD PE=1 SV=2	17.0866	-0.117818	0.985157	-0.712337	0.25833	-0.867205	0.272045	-0.100536	0.937207	-0.407653	0.735317	0.410057	0.757862	0.269031	0.975877	-0.153093	0.832946
P32322	PYCR1	Pyrroline-5-carboxylate reductase 1, mitochondrial OS=Homo sapiens GN=PYCR1 PE=1 SV=2	18.4286	-0.0644907	0.977702	-0.188785	0.514924	-0.483385	0.195736	-0.373944	0.662096	-0.257382	0.681865	-0.226168	0.729676	-0.147209	0.972467	-0.365493	0.300852
P32780	GTF2H1	General transcription factor IIH subunit 1 OS=Homo sapiens GN=GTF2H1 PE=1 SV=1	16.1505	0.104882	0.977702	-0.329907	0.475827	-0.0803069	0.909055	0.132155	0.894362	0.211502	0.825566	0.379219	0.720914	-0.19942	0.97748	-0.0802483	0.889366
P32856	STX2	Syntaxin-2 OS=Homo sapiens GN=STX2 PE=1 SV=3	16.4481	0.242966	0.977702	-1.25667	0.271238	-0.13116	0.935577	0.364771	0.874552	-0.204777	0.932045	0.622943	0.836968	0.422741	0.97748	-0.333495	0.801778
P32969	RPL9	60S ribosomal protein L9 OS=Homo sapiens GN=RPL9 PE=1 SV=1	19.3813	-0.0876082	0.977702	-0.265127	0.343744	-0.302128	0.370954	-0.0928923	0.873131	-0.000220958	0.999351	0.00345631	0.993693	-0.0966778	0.97748	-0.161002	0.614794
P33121	ACSL1	Long-chain-fatty-acid--CoA ligase 1 OS=Homo sapiens GN=ACSL1 PE=1 SV=1	18.552	-0.195661	0.977702	-0.0592669	0.855018	0.0855356	0.842123	-0.0659238	0.917695	0.131751	0.835618	-0.155641	0.830749	0.10131	0.97748	-0.0860317	0.813355
P33176	KIF5B	Kinesin-1 heavy chain OS=Homo sapiens GN=KIF5B PE=1 SV=1	17.9937	0.0499988	0.985157	0.08836	0.807115	0.251452	0.571551	0.0559967	0.937049	0.249136	0.730219	0.161187	0.845116	0.111435	0.97748	0.322824	0.417892
P33240	CSTF2	Cleavage stimulation factor subunit 2 OS=Homo sapiens GN=CSTF2 PE=1 SV=1	18.0035	-0.0274015	0.990235	-0.189951	0.553177	0.0127802	0.975031	0.148201	0.813719	0.147958	0.821219	0.180499	0.798252	0.132367	0.97748	-0.135566	0.713808
P33316	DUT	Deoxyuridine 5'-triphosphate nucleotidohydrolase, mitochondrial OS=Homo sapiens GN=DUT PE=1 SV=4	18.9583	0.160339	0.977702	-0.360017	0.347843	-0.138217	0.788091	0.174948	0.817819	0.215947	0.784299	0.689371	0.27589	0.567446	0.565213	-0.024982	0.963671
P33527	ABCC1	Multidrug resistance-associated protein 1 OS=Homo sapiens GN=ABCC1 PE=1 SV=3	17.9815	-0.239913	0.977702	-0.264165	0.445305	-0.224688	0.611427	-0.287708	0.710666	-0.370257	0.60096	-0.545545	0.397277	-0.435617	0.706003	-0.594439	0.177685
P33991	MCM4	DNA replication licensing factor MCM4 OS=Homo sapiens GN=MCM4 PE=1 SV=5	18.0063	-0.0808107	0.9806	-0.501845	0.222801	-0.391877	0.413544	-0.295693	0.725741	-0.0160017	0.984157	0.263804	0.763157	0.116093	0.980068	-0.285021	0.520945
P33992	MCM5	DNA replication licensing factor MCM5 OS=Homo sapiens GN=MCM5 PE=1 SV=5	18.4881	-0.0722747	0.985157	-0.594219	0.236583	-0.460342	0.437373	-0.344726	0.730162	0.0870612	0.934312	0.363882	0.740659	0.249594	0.972467	-0.393488	0.471441
P33993	MCM7	DNA replication licensing factor MCM7 OS=Homo sapiens GN=MCM7 PE=1 SV=4	18.0261	0.105634	0.977702	-0.689956	0.147998	-0.424609	0.385435	-0.21901	0.783316	-0.0630013	0.945337	0.332118	0.716716	0.17144	0.97748	-0.240087	0.603829
P34059	GALNS	N-acetylgalactosamine-6-sulfatase OS=Homo sapiens GN=GALNS PE=1 SV=1	17.9373	-0.314093	0.977702	-0.136175	0.810792	-0.306259	0.66933	-0.267344	0.806973	-0.344794	0.758663	-0.240704	0.85169	-0.203702	0.97748	0.17757	0.781267
P34741	SDC2	Syndecan-2 OS=Homo sapiens GN=SDC2 PE=1 SV=2	18.7542	-0.272369	0.977702	-0.35539	0.291124	-0.404007	0.313008	-0.699117	0.310908	-0.822581	0.0776392	-1.01371	0.0153719	-0.962819	0.0232237	-0.619224	0.14388
P34896	SHMT1	Serine hydroxymethyltransferase, cytosolic OS=Homo sapiens GN=SHMT1 PE=1 SV=1	18.1102	0.177836	0.977702	-0.315959	0.382661	-0.188025	0.693751	-0.131198	0.864064	-0.200309	0.789638	0.515474	0.470597	0.356175	0.838455	-0.430836	0.324167
P34897	SHMT2	Serine hydroxymethyltransferase, mitochondrial OS=Homo sapiens GN=SHMT2 PE=1 SV=3	18.8044	-0.243263	0.977702	-0.319089	0.25833	-0.203809	0.553024	-0.178587	0.748784	-0.151841	0.788362	-0.168855	0.776972	-0.209262	0.912513	-0.148781	0.637243
P34931	HSPA1L	Heat shock 70 kDa protein 1-like OS=Homo sapiens GN=HSPA1L PE=1 SV=2	20.2092	-0.22681	0.977702	-0.646256	0.246116	-0.590688	0.365416	-0.122923	0.913635	0.0942945	0.934739	0.831258	0.409906	0.439323	0.902516	0.18021	0.774202
P34932	HSPA4	Heat shock 70 kDa protein 4 OS=Homo sapiens GN=HSPA4 PE=1 SV=4	18.5209	-0.0613878	0.985157	-0.534594	0.183648	-0.424003	0.341983	-0.0646835	0.930437	0.0196705	0.980313	0.473837	0.521202	0.249949	0.925996	-0.249179	0.551155
P35052	GPC1	Glypican-1 OS=Homo sapiens GN=GPC1 PE=1 SV=2	17.4756	0.215206	0.977702	0.358677	0.411472	0.515036	0.330722	0.24809	0.779161	0.0470815	0.96188	-0.0595682	0.953691	-0.0449717	0.994943	0.390044	0.433375
P35080	PFN2	Profilin-2 OS=Homo sapiens GN=PFN2 PE=1 SV=3	18.2274	0.169493	0.977702	-0.659209	0.205791	-0.730903	0.232104	-0.225746	0.816331	-0.181678	0.855691	0.486177	0.638126	0.565441	0.766157	-0.291229	0.602708
P35221	CTNNA1	Catenin alpha-1 OS=Homo sapiens GN=CTNNA1 PE=1 SV=1	18.6625	-0.102164	0.977702	-0.185183	0.477174	-0.164774	0.623039	-0.232122	0.70419	-0.29756	0.578849	-0.304632	0.559865	-0.30964	0.750851	-0.466194	0.157529
P35222	CTNNB1	Catenin beta-1 OS=Homo sapiens GN=CTNNB1 PE=1 SV=1	19.0263	-0.0769448	0.977702	-0.0913783	0.713488	-0.0522996	0.882969	-0.173369	0.731139	-0.239271	0.651059	-0.391606	0.387006	-0.316771	0.682226	-0.321611	0.281659
P35232	PHB	Prohibitin OS=Homo sapiens GN=PHB PE=1 SV=1	19.1582	-0.189805	0.977702	-0.128835	0.674905	-0.213965	0.580455	-0.160231	0.790886	-0.214709	0.731875	-0.320063	0.614111	-0.122668	0.97748	-0.0344089	0.930884
P35237	SERPINB6	Serpin B6 OS=Homo sapiens GN=SERPINB6 PE=1 SV=3	17.8663	0.207223	0.977702	0.190663	0.480531	0.147402	0.677578	0.443106	0.559794	-0.0229454	0.968326	0.0844662	0.893024	0.147669	0.96936	0.164083	0.597077
P35240	NF2	Merlin OS=Homo sapiens GN=NF2 PE=1 SV=1	17.9843	-0.436048	0.416956	-0.35315	0.148678	-0.365986	0.190597	-0.507302	0.174991	-0.55813	0.0543307	-0.424239	0.173633	-0.4651	0.136804	-0.559398	0.0249963
P35241	RDX	Radixin OS=Homo sapiens GN=RDX PE=1 SV=1	18.1818	-0.0514869	0.985157	-0.51019	0.205326	-0.625294	0.197052	-0.304167	0.710666	-0.285844	0.71875	0.171985	0.84533	0.0538768	0.992473	-0.386847	0.382956
P35244	RPA3	Replication protein A 14 kDa subunit OS=Homo sapiens GN=RPA3 PE=1 SV=1	18.912	0.133473	0.977702	-0.12077	0.622062	-0.26427	0.36868	-0.0134673	0.979094	0.214687	0.681865	0.5579	0.104538	0.370875	0.523501	0.294747	0.313371
P35249	RFC4	Replication factor C subunit 4 OS=Homo sapiens GN=RFC4 PE=1 SV=2	18.3454	-0.186038	0.977702	-0.32589	0.286478	-0.222568	0.55431	-0.175094	0.771908	-0.120856	0.844392	-0.0703357	0.920797	-0.113054	0.97748	-0.333981	0.356287
P35250	RFC2	Replication factor C subunit 2 OS=Homo sapiens GN=RFC2 PE=1 SV=3	18.4717	-0.146249	0.977702	-0.299207	0.205791	-0.0847937	0.774991	0.0117457	0.980159	0.189055	0.689188	0.152422	0.758004	0.0816733	0.97748	-0.389213	0.166263
P35251	RFC1	Replication factor C subunit 1 OS=Homo sapiens GN=RFC1 PE=1 SV=4	18.0463	0.0322463	0.990235	-0.325576	0.377466	-0.145864	0.766914	-0.299932	0.710666	-0.100164	0.898378	-0.0972988	0.913885	-0.141749	0.97748	-0.310479	0.458461
P35268	RPL22	60S ribosomal protein L22 OS=Homo sapiens GN=RPL22 PE=1 SV=2	20.4384	-0.0288718	0.990235	-0.476704	0.172288	-0.409905	0.283741	-0.218583	0.733067	-0.132506	0.836355	0.161096	0.828401	0.0347258	0.993932	-0.182915	0.611098
P35269	GTF2F1	General transcription factor IIF subunit 1 OS=Homo sapiens GN=GTF2F1 PE=1 SV=2	16.3835	-0.256401	0.977702	-1.2934	0.0552462	-0.338545	0.594602	-0.251308	0.803328	-0.0725884	0.947707	0.345022	0.757862	0.0693468	0.992473	-0.614601	0.30999
P35270	SPR	Sepiapterin reductase OS=Homo sapiens GN=SPR PE=1 SV=1	17.9832	0.819502	0.977702	0.474064	0.448026	0.946495	0.228364	0.747085	0.672182	0.930175	0.459696	0.856066	0.493129	0.765305	0.731056	0.605819	0.400859
P35443	THBS4	Thrombospondin-4 OS=Homo sapiens GN=THBS4 PE=1 SV=2	18.2167	1.35583	0.977702	2.50845	0.140029	1.80152	0.297548	1.20911	0.707495	1.55272	0.590047	0.608425	0.853839	0.810185	0.963618	2.00203	0.254364
P35475	IDUA	Alpha-L-iduronidase OS=Homo sapiens GN=IDUA PE=1 SV=2	17.9285	-0.460891	0.977702	-0.402046	0.569287	-0.321193	0.729529	-0.894178	0.669963	-1.65441	0.104149	-1.42365	0.177079	-1.00882	0.593193	-1.1489	0.195762
P35527	KRT9	Keratin, type I cytoskeletal 9 OS=Homo sapiens GN=KRT9 PE=1 SV=3	18.6514	0.34057	0.977702	0.523259	0.64428	0.502532	0.735919	-0.121768	0.952127	-0.523428	0.820271	-0.674971	0.78263	-0.218913	0.990592	-0.386476	0.768758
P35555	FBN1	Fibrillin-1 OS=Homo sapiens GN=FBN1 PE=1 SV=3	18.2163	1.73597	0.558463	2.71783	0.0222185	2.47392	0.061831	2.06726	0.206178	2.24069	0.0730116	1.6924	0.235159	1.69215	0.289428	2.23518	0.0359318
P35556	FBN2	Fibrillin-2 OS=Homo sapiens GN=FBN2 PE=1 SV=3	17.3096	0.384645	0.977702	0.95358	0.149009	0.854531	0.227162	0.613599	0.685366	0.707878	0.542518	0.424782	0.740838	0.371866	0.926982	0.752114	0.277521
P35579	MYH9	Myosin-9 OS=Homo sapiens GN=MYH9 PE=1 SV=4	20.1207	0.265846	0.977702	0.850271	0.236774	0.694769	0.411403	0.56062	0.710666	0.547748	0.703948	0.0718646	0.967263	0.0214944	0.998861	0.687564	0.39294
P35580	MYH10	Myosin-10 OS=Homo sapiens GN=MYH10 PE=1 SV=3	18.6043	0.290903	0.977702	0.881285	0.261071	0.787355	0.391145	0.575453	0.725741	0.647309	0.689657	0.132598	0.941754	0.184575	0.9856	0.850138	0.354384
P35606	COPB2	Coatomer subunit beta' OS=Homo sapiens GN=COPB2 PE=1 SV=2	18.6797	-0.237696	0.977702	-0.506449	0.152302	-0.563861	0.179592	-0.354056	0.672182	-0.235748	0.711486	0.121377	0.868518	-0.000312135	0.999964	-0.460547	0.223356
P35610	SOAT1	Sterol O-acyltransferase 1 OS=Homo sapiens GN=SOAT1 PE=1 SV=3	17.5174	-0.16142	0.977702	-0.250873	0.444466	-0.00750565	0.98438	0.111128	0.871499	0.307194	0.662036	0.0857377	0.913885	0.0846831	0.9856	0.0577708	0.887294
P35611	ADD1	Alpha-adducin OS=Homo sapiens GN=ADD1 PE=1 SV=2	17.5099	0.453405	0.977702	0.571449	0.339362	0.333073	0.666934	0.492117	0.710666	0.396462	0.743348	0.526575	0.685256	-0.0389431	0.9978	0.274521	0.689926
P35613	BSG	Basigin OS=Homo sapiens GN=BSG PE=1 SV=2	20.0597	0.0740942	0.977702	0.352079	0.295385	0.21835	0.606278	-0.0690349	0.91913	-0.160071	0.820185	-0.3663	0.600022	-0.207291	0.938141	0.17337	0.649775
P35637	FUS	RNA-binding protein FUS OS=Homo sapiens GN=FUS PE=1 SV=1	19.0337	0.0320145	0.985157	-0.0271837	0.91231	-0.0524737	0.870156	0.00957982	0.984699	0.00910637	0.984157	0.0757932	0.890551	0.00443828	0.999806	0.163233	0.530948
P35658	NUP214	Nuclear pore complex protein Nup214 OS=Homo sapiens GN=NUP214 PE=1 SV=2	17.3683	-0.160862	0.977702	-0.0137041	0.943885	0.0475158	0.84969	-0.0813735	0.820795	0.00802695	0.984157	0.0480442	0.913885	-0.121581	0.926982	0.0543148	0.797642
P35659	DEK	Protein DEK OS=Homo sapiens GN=DEK PE=1 SV=1	18.8216	-0.21024	0.977702	-0.471573	0.139698	-0.237879	0.468991	-0.17993	0.741836	-0.192786	0.724474	-0.16321	0.77703	-0.20287	0.912513	-0.362954	0.265104
P35749	MYH11	Myosin-11 OS=Homo sapiens GN=MYH11 PE=1 SV=3	18.8977	0.491887	0.977702	1.2146	0.194361	1.07066	0.30477	0.786317	0.703785	0.789789	0.672967	0.239762	0.910197	0.16696	0.990621	1.00957	0.331165
P35900	KRT20	Keratin, type I cytoskeletal 20 OS=Homo sapiens GN=KRT20 PE=1 SV=1	17.6732	-0.088119	0.985157	-0.262361	0.689923	-0.169072	0.851064	-0.373939	0.774521	0.17197	0.900478	0.225173	0.884216	-0.38567	0.961579	0.294301	0.695363
P35908	KRT2	Keratin, type II cytoskeletal 2 epidermal OS=Homo sapiens GN=KRT2 PE=1 SV=2	17.944	0.714885	0.977702	0.457983	0.638733	0.0782911	0.955237	-0.0298868	0.986347	0.0620453	0.975167	-0.058786	0.97971	0.391577	0.97748	0.0481491	0.973426
P35914	HMGCL	Hydroxymethylglutaryl-CoA lyase, mitochondrial OS=Homo sapiens GN=HMGCL PE=1 SV=2	18.3904	-0.0575215	0.985157	-0.0525736	0.915784	-0.110759	0.866889	-0.158352	0.870251	-0.286504	0.762036	-0.345965	0.74294	-0.187509	0.97748	-0.282163	0.59687
P35968	KDR	Vascular endothelial growth factor receptor 2 OS=Homo sapiens GN=KDR PE=1 SV=2	19.1973	-0.0611477	0.977702	-0.0329156	0.902266	-0.168801	0.586934	-0.0627671	0.902653	0.0900807	0.85749	0.353704	0.45847	0.298448	0.731056	-0.1756	0.526601
P35998	PSMC2	26S protease regulatory subunit 7 OS=Homo sapiens GN=PSMC2 PE=1 SV=3	18.0039	-0.017826	0.990235	-0.386637	0.174209	-0.322867	0.300404	-0.0365403	0.941624	0.0825775	0.878271	0.458774	0.284592	0.231728	0.876104	-0.274708	0.367643
P36404	ARL2	ADP-ribosylation factor-like protein 2 OS=Homo sapiens GN=ARL2 PE=1 SV=4	18.6575	-0.0219983	0.990383	-0.161904	0.630895	-0.452427	0.267492	-0.0266565	0.966847	-0.279764	0.692664	0.00790882	0.990405	0.12852	0.97748	-0.408059	0.30999
P36507	MAP2K2	Dual specificity mitogen-activated protein kinase kinase 2 OS=Homo sapiens GN=MAP2K2 PE=1 SV=1	15.1115	0.125883	0.985157	0.485693	0.586727	0.591719	0.602604	0.315819	0.86561	0.37541	0.836355	-1.05763	0.555128	-0.278009	0.97748	0.0483172	0.970418
P36542	ATP5C1	ATP synthase subunit gamma, mitochondrial OS=Homo sapiens GN=ATP5C1 PE=1 SV=1	19.4063	-0.303345	0.977702	-0.318853	0.314207	-0.309298	0.422884	-0.288933	0.703785	-0.321361	0.620322	-0.334393	0.612149	-0.219657	0.925996	-0.23119	0.516061
P36543	ATP6V1E1	V-type proton ATPase subunit E 1 OS=Homo sapiens GN=ATP6V1E1 PE=1 SV=1	18.1066	-0.241104	0.977702	-0.487103	0.209747	-0.415514	0.345146	-0.278992	0.724914	-0.260096	0.729188	-0.0223779	0.97971	-0.111695	0.978449	-0.454294	0.304467
P36551	CPOX	Oxygen-dependent coproporphyrinogen-III oxidase, mitochondrial OS=Homo sapiens GN=CPOX PE=1 SV=3	18.218	-0.310901	0.977702	-0.273134	0.428698	-0.289083	0.502652	-0.30538	0.706393	-0.250253	0.725643	-0.24596	0.75208	-0.209133	0.956306	-0.351002	0.385774
P36578	RPL4	60S ribosomal protein L4 OS=Homo sapiens GN=RPL4 PE=1 SV=5	19.2921	-0.0221071	0.990235	-0.268986	0.335318	-0.297161	0.378665	-0.15408	0.780362	0.0184266	0.975167	0.353099	0.536017	0.0514136	0.992103	-0.144096	0.650597
P36776	LONP1	Lon protease homolog, mitochondrial OS=Homo sapiens GN=LONP1 PE=1 SV=2	18.7668	-0.0995019	0.977702	0.0189104	0.938843	-0.0250071	0.93901	-0.181296	0.712427	-0.142199	0.758663	-0.221468	0.648821	-0.147736	0.931249	-0.0682487	0.797929
P36871	PGM1	Phosphoglucomutase-1 OS=Homo sapiens GN=PGM1 PE=1 SV=3	18.2754	-0.000254741	0.999619	-0.362627	0.336002	-0.703887	0.176882	-0.434575	0.672182	-0.500774	0.524181	0.0452877	0.96001	-0.144541	0.97748	-0.372956	0.392998
P36873	PPP1CC	Serine/threonine-protein phosphatase PP1-gamma catalytic subunit OS=Homo sapiens GN=PPP1CC PE=1 SV=1	19.0722	-0.147584	0.977702	-0.383105	0.227399	-0.356647	0.328016	-0.336363	0.68497	-0.203583	0.741583	0.0294634	0.96924	-0.0879363	0.981161	-0.229514	0.501253
P36954	POLR2I	DNA-directed RNA polymerase II subunit RPB9 OS=Homo sapiens GN=POLR2I PE=1 SV=1	17.5802	-0.148453	0.977702	-0.327111	0.3672	-0.145107	0.746165	0.043742	0.946341	-0.135741	0.844392	0.199361	0.788167	-0.0120802	0.998861	-0.60001	0.1621
P36955	SERPINF1	Pigment epithelium-derived factor OS=Homo sapiens GN=SERPINF1 PE=1 SV=4	19.3823	1.59578	0.977702	2.83149	0.0828554	2.28711	0.179592	1.48794	0.672182	1.35246	0.587847	0.569958	0.843135	0.790627	0.932723	1.81936	0.231087
P36957	DLST	Dihydrolipoyllysine-residue succinyltransferase component of 2-oxoglutarate dehydrogenase complex, mitochondrial OS=Homo sapiens GN=DLST PE=1 SV=4	18.9124	-0.0569921	0.978269	-0.0128774	0.967481	-0.0126778	0.973444	-0.0413806	0.937366	-0.115554	0.833319	-0.10409	0.871321	-0.0104492	0.998861	0.135079	0.65679
P36969	GPX4	Phospholipid hydroperoxide glutathione peroxidase, mitochondrial OS=Homo sapiens GN=GPX4 PE=1 SV=3	19.0717	-0.300954	0.977702	-0.846312	0.177199	-0.780475	0.265483	-0.731592	0.662096	-0.635584	0.578849	0.0699184	0.95807	-0.0643525	0.992729	-0.772178	0.27055
P37059	HSD17B2	Estradiol 17-beta-dehydrogenase 2 OS=Homo sapiens GN=HSD17B2 PE=1 SV=1	18.2955	0.102784	0.977702	0.494282	0.21278	0.310011	0.504695	-0.0168774	0.98397	0.0503136	0.951254	-0.244175	0.767792	-0.230262	0.940565	0.0360152	0.940069
P37108	SRP14	Signal recognition particle 14 kDa protein OS=Homo sapiens GN=SRP14 PE=1 SV=2	18.5293	-0.200926	0.977702	-0.498061	0.156335	-0.444067	0.241324	-0.356885	0.672182	-0.255133	0.694418	0.00678258	0.991153	-0.158696	0.972467	-0.329422	0.363247
P37198	NUP62	Nuclear pore glycoprotein p62 OS=Homo sapiens GN=NUP62 PE=1 SV=3	17.9894	-0.160717	0.977702	-0.138024	0.563582	-0.148452	0.626874	-0.101727	0.83153	-0.0249559	0.962735	-0.0627506	0.913885	0.0271538	0.992729	-0.0486646	0.866424
P37235	HPCAL1	Hippocalcin-like protein 1 OS=Homo sapiens GN=HPCAL1 PE=1 SV=3	18.6689	-0.0191454	0.99342	0.205749	0.63874	0.113899	0.84969	0.152031	0.865654	0.0426502	0.963771	-0.0731725	0.943507	0.068642	0.992103	0.109312	0.832946
P37268	FDFT1	Squalene synthase OS=Homo sapiens GN=FDFT1 PE=1 SV=1	18.5988	-0.191037	0.977702	-0.465847	0.194784	-0.042641	0.932713	-0.0143636	0.984699	0.106109	0.878703	-0.0440341	0.953987	0.357373	0.798292	-0.0412036	0.925449
P37802	TAGLN2	Transgelin-2 OS=Homo sapiens GN=TAGLN2 PE=1 SV=3	19.1362	-0.14121	0.977702	-0.609516	0.257116	-0.736548	0.24896	-0.466606	0.703806	-0.386851	0.724293	0.288447	0.805271	0.00515328	0.999806	-0.523668	0.387921
P37837	TALDO1	Transaldolase OS=Homo sapiens GN=TALDO1 PE=1 SV=2	18.8054	-0.101864	0.985157	-0.82275	0.197071	-1.06505	0.187249	-0.464519	0.71881	-0.256304	0.833319	0.436247	0.743761	0.187764	0.97748	-0.573013	0.400438
P38117	ETFB	Electron transfer flavoprotein subunit beta OS=Homo sapiens GN=ETFB PE=1 SV=3	18.3641	-0.106623	0.977702	0.182374	0.425409	0.0468398	0.888214	-0.0908805	0.846363	-0.000734706	0.998044	-0.115963	0.830812	-0.0353362	0.992103	-0.0282331	0.925449
P38159	RBMX	RNA-binding motif protein, X chromosome OS=Homo sapiens GN=RBMX PE=1 SV=3	18.2881	-0.162398	0.977702	-0.208112	0.42943	-0.0434571	0.915126	-0.0545032	0.919819	-0.0658339	0.906385	-0.229635	0.691514	-0.0791164	0.979499	-0.100023	0.74643
P38432	COIL	Coilin OS=Homo sapiens GN=COIL PE=1 SV=1	17.1696	-0.350491	0.977702	-0.443721	0.329865	-0.0475195	0.940754	-0.476858	0.689312	-0.0371884	0.969397	-0.349353	0.733259	-0.127138	0.98155	-0.488666	0.363824
P38435	GGCX	Vitamin K-dependent gamma-carboxylase OS=Homo sapiens GN=GGCX PE=1 SV=2	17.9701	-0.547424	0.977702	-0.501624	0.346957	-0.587036	0.362045	-0.666657	0.669963	-0.565977	0.60096	-0.888763	0.342453	-0.644983	0.731056	-0.800013	0.225113
P38606	ATP6V1A	V-type proton ATPase catalytic subunit A OS=Homo sapiens GN=ATP6V1A PE=1 SV=2	18.6538	-0.13354	0.977702	-0.2907	0.226162	-0.256432	0.353867	-0.172795	0.725741	-0.194584	0.690173	-0.0506188	0.923476	-0.117845	0.972467	-0.206576	0.424192
P38646	HSPA9	Stress-70 protein, mitochondrial OS=Homo sapiens GN=HSPA9 PE=1 SV=2	18.909	-0.0202526	0.990235	0.00128286	0.997228	0.0756705	0.830989	0.151753	0.769624	0.157033	0.764542	0.0904297	0.883136	0.0818619	0.97748	0.20451	0.479975
P38919	EIF4A3	Eukaryotic initiation factor 4A-III OS=Homo sapiens GN=EIF4A3 PE=1 SV=4	18.5028	-0.179246	0.977702	-0.278369	0.351838	-0.189892	0.616263	-0.0407087	0.942851	-0.09629	0.878096	-0.116021	0.871321	-0.0696667	0.986618	-0.366707	0.30999
P39019	RPS19	40S ribosomal protein S19 OS=Homo sapiens GN=RPS19 PE=1 SV=2	18.7882	0.0103977	0.993795	-0.422319	0.221291	-0.425311	0.286877	-0.282213	0.707495	-0.260987	0.702563	0.123579	0.876293	0.053773	0.992103	-0.391292	0.323324
P39023	RPL3	60S ribosomal protein L3 OS=Homo sapiens GN=RPL3 PE=1 SV=2	18.9793	0.030244	0.990235	0.0185282	0.960108	-0.00691911	0.985362	0.0627227	0.92375	0.165683	0.81085	0.10429	0.891203	0.0138116	0.998861	0.0515024	0.900274
P39060	COL18A1	Collagen alpha-1(XVIII) chain OS=Homo sapiens GN=COL18A1 PE=1 SV=5	18.4405	0.842151	0.977702	1.91578	0.0870275	1.47273	0.192678	0.980882	0.672182	1.09281	0.542128	0.51323	0.78263	0.402955	0.972914	1.34674	0.208055
P39656	DDOST	Dolichyl-diphosphooligosaccharide--protein glycosyltransferase 48 kDa subunit OS=Homo sapiens GN=DDOST PE=1 SV=4	18.9083	0.101907	0.977702	0.461377	0.165317	0.278218	0.439014	0.14056	0.807725	0.0109027	0.98492	-0.144813	0.831929	0.0130804	0.998861	0.0914678	0.788316
P39687	ANP32A	Acidic leucine-rich nuclear phosphoprotein 32 family member A OS=Homo sapiens GN=ANP32A PE=1 SV=1	18.1618	-0.117509	0.977702	-0.608955	0.230599	-0.882058	0.187249	-0.43719	0.703806	-0.0643874	0.951553	0.458895	0.659982	0.13344	0.983791	-0.444459	0.41976
P39748	FEN1	Flap endonuclease 1 OS=Homo sapiens GN=FEN1 PE=1 SV=1	19.1433	0.146531	0.977702	-0.66277	0.164383	-0.435339	0.388031	-0.222298	0.788558	-0.0776881	0.931487	0.472203	0.584138	0.354994	0.901966	-0.392576	0.411233
P39880	CUX1	Homeobox protein cut-like 1 OS=Homo sapiens GN=CUX1 PE=1 SV=3	16.0637	-0.126853	0.977702	-0.784176	0.194361	0.00869539	0.988974	0.0502254	0.963013	-0.149928	0.899825	-0.0320186	0.98052	-0.0070609	0.999806	-0.183171	0.77743
P40123	CAP2	Adenylyl cyclase-associated protein 2 OS=Homo sapiens GN=CAP2 PE=1 SV=1	18.684	0.0492168	0.985157	0.0036589	0.991265	-0.342337	0.286331	-0.239949	0.703785	-0.197977	0.723253	-0.022135	0.975417	0.0404578	0.992103	-0.284317	0.363824
P40222	TXLNA	Alpha-taxilin OS=Homo sapiens GN=TXLNA PE=1 SV=3	18.4249	0.39464	0.977702	0.804949	0.273462	0.498306	0.584728	0.382257	0.788586	0.518948	0.724474	0.158089	0.923804	0.10718	0.992473	0.727264	0.385774
P40227	CCT6A	T-complex protein 1 subunit zeta OS=Homo sapiens GN=CCT6A PE=1 SV=3	19.015	0.069346	0.977702	-0.2584	0.291189	-0.25069	0.390223	-0.17732	0.726318	0.0105923	0.984157	0.195874	0.720914	0.166779	0.925996	-0.0711374	0.802733
P40394	ADH7	Alcohol dehydrogenase class 4 mu/sigma chain OS=Homo sapiens GN=ADH7 PE=1 SV=2	18.1531	-0.300985	0.977702	-0.639637	0.24047	-0.690019	0.282205	-0.447987	0.707495	0.105915	0.923464	0.321599	0.778893	0.0476284	0.994943	-0.606982	0.338752
P40429	RPL13A	60S ribosomal protein L13a OS=Homo sapiens GN=RPL13A PE=1 SV=2	19.7072	-0.0656861	0.977702	-0.413298	0.200756	-0.234691	0.532017	-0.185414	0.762476	0.0675145	0.912767	0.319143	0.612149	0.161573	0.970196	0.207943	0.541121
P40616	ARL1	ADP-ribosylation factor-like protein 1 OS=Homo sapiens GN=ARL1 PE=1 SV=1	19.0713	-0.363417	0.977702	-0.649301	0.109563	-0.460586	0.248676	-0.397472	0.672182	-0.409652	0.542513	-0.527176	0.367292	-0.221725	0.925996	-0.419759	0.283011
P40692	MLH1	DNA mismatch repair protein Mlh1 OS=Homo sapiens GN=MLH1 PE=1 SV=1	20.8993	-0.375812	0.977702	-0.460899	0.374666	-0.474983	0.457907	-0.306635	0.769005	-0.653157	0.542518	-0.643176	0.539137	-0.672506	0.675541	-0.67111	0.285188
P40763	STAT3	Signal transducer and activator of transcription 3 OS=Homo sapiens GN=STAT3 PE=1 SV=2	17.7486	0.0252918	0.993246	0.0306298	0.952456	0.14001	0.824458	-0.122676	0.901406	-0.00725494	0.993487	0.139081	0.897096	0.149037	0.97748	0.0498767	0.933678
P40855	PEX19	Peroxisomal biogenesis factor 19 OS=Homo sapiens GN=PEX19 PE=1 SV=1	16.9743	-0.47337	0.977702	-0.539398	0.299176	-0.527977	0.396477	-0.211702	0.837533	-0.402114	0.70719	-0.137856	0.913885	-0.119544	0.986709	-0.699937	0.269938
P40879	SLC26A3	Chloride anion exchanger OS=Homo sapiens GN=SLC26A3 PE=1 SV=1	18.7961	1.9538	0.977702	3.45564	0.0951454	2.62682	0.202714	1.60148	0.698633	1.72266	0.60096	0.736032	0.84533	0.914822	0.963618	2.29517	0.249574
P40925	MDH1	Malate dehydrogenase, cytoplasmic OS=Homo sapiens GN=MDH1 PE=1 SV=4	18.517	-0.0327032	0.990235	-0.590013	0.222801	-0.797481	0.192787	-0.535045	0.672182	-0.475173	0.616157	0.155358	0.888433	0.0484275	0.994645	-0.596307	0.283885
P40926	MDH2	Malate dehydrogenase, mitochondrial OS=Homo sapiens GN=MDH2 PE=1 SV=3	19.8169	-0.0990476	0.977702	-0.0464471	0.902431	-0.125021	0.788091	-0.211672	0.762476	-0.15233	0.833021	-0.110962	0.891203	-0.107055	0.978449	-0.0060039	0.989743
P40937	RFC5	Replication factor C subunit 5 OS=Homo sapiens GN=RFC5 PE=1 SV=1	17.964	-0.0425148	0.990235	-0.251096	0.585527	-0.168498	0.78448	-0.0806551	0.930437	-0.267693	0.775592	-0.154287	0.888433	-0.0987465	0.98849	-0.268887	0.609718
P40938	RFC3	Replication factor C subunit 3 OS=Homo sapiens GN=RFC3 PE=1 SV=2	17.9736	-0.131349	0.977702	-0.3524	0.316882	-0.213531	0.634517	-0.26698	0.725741	-0.0683472	0.92649	0.133942	0.872472	0.0436484	0.992473	-0.279453	0.477951
P40939	HADHA	Trifunctional enzyme subunit alpha, mitochondrial OS=Homo sapiens GN=HADHA PE=1 SV=2	18.5258	-0.23139	0.977702	-0.244857	0.46766	-0.215286	0.617324	-0.263034	0.722514	-0.260106	0.71482	-0.334501	0.642149	-0.213788	0.936806	-0.199541	0.606892
P41091	EIF2S3	Eukaryotic translation initiation factor 2 subunit 3 OS=Homo sapiens GN=EIF2S3 PE=1 SV=3	17.8787	0.167245	0.977702	0.114023	0.728823	-0.00917887	0.981271	0.111688	0.868365	0.289512	0.681865	0.104342	0.891203	0.100589	0.978343	0.0348659	0.933678
P41208	CETN2	Centrin-2 OS=Homo sapiens GN=CETN2 PE=1 SV=1	17.7197	0.758931	0.977702	1.39046	0.196953	1.26276	0.298305	0.816176	0.710666	0.527174	0.800742	0.202879	0.930814	-0.272337	0.98462	1.00822	0.386045
P41214	EIF2D	Eukaryotic translation initiation factor 2D OS=Homo sapiens GN=EIF2D PE=1 SV=3	16.5285	-0.124407	0.977702	-0.797504	0.0765382	-0.198797	0.644782	-0.042071	0.947752	-0.273327	0.696303	0.0576076	0.941754	-0.0103357	0.998861	-0.289541	0.444587
P41223	BUD31	Protein BUD31 homolog OS=Homo sapiens GN=BUD31 PE=1 SV=2	17.236	-0.387076	0.977702	-0.574987	0.246362	-0.317306	0.603849	-0.146923	0.881059	-0.356814	0.724293	-0.277393	0.793364	-0.603376	0.705191	-1.29164	0.0246889
P41227	NAA10	N-alpha-acetyltransferase 10 OS=Homo sapiens GN=NAA10 PE=1 SV=1	17.4058	-0.0612948	0.985157	-0.515475	0.162577	-0.4242	0.282205	-0.0576085	0.928909	-0.152516	0.820271	0.366566	0.582466	0.197568	0.94491	-0.315945	0.396301
P41240	CSK	Tyrosine-protein kinase CSK OS=Homo sapiens GN=CSK PE=1 SV=1	17.9523	-0.0881606	0.977702	-0.597304	0.176151	-0.119887	0.826661	-0.147521	0.8617	-0.155582	0.849669	0.332222	0.71373	0.252941	0.936806	-0.174924	0.706143
P41250	GARS	Glycine--tRNA ligase OS=Homo sapiens GN=GARS PE=1 SV=3	18.5325	0.0173448	0.990437	-0.291517	0.29107	-0.421775	0.216878	-0.198768	0.728834	-0.189697	0.733889	0.231989	0.700109	0.125802	0.973097	-0.23103	0.453343
P41252	IARS	Isoleucine--tRNA ligase, cytoplasmic OS=Homo sapiens GN=IARS PE=1 SV=2	18.8674	0.37697	0.977702	0.912671	0.246362	0.715905	0.442437	0.473801	0.759335	0.725291	0.65297	0.16353	0.92589	0.179005	0.9856	0.79113	0.379428
P41567	EIF1	Eukaryotic translation initiation factor 1 OS=Homo sapiens GN=EIF1 PE=1 SV=1	18.7032	-0.253548	0.977702	-0.671273	0.15072	-0.579171	0.24429	-0.21291	0.788616	-0.0437624	0.961442	0.366051	0.675637	0.20978	0.972467	-0.596678	0.230052
P41743	PRKCI	Protein kinase C iota type OS=Homo sapiens GN=PRKCI PE=1 SV=2	16.5504	-0.148237	0.977702	-1.18859	0.107598	-0.922544	0.212167	-0.564479	0.703785	-0.716383	0.546415	0.0493849	0.975297	-0.628527	0.798292	-0.325451	0.629453
P42025	ACTR1B	Beta-centractin OS=Homo sapiens GN=ACTR1B PE=1 SV=1	17.7793	-0.221676	0.977702	-0.0615802	0.847456	-0.377453	0.305494	-0.0597285	0.922843	-0.343641	0.578849	-0.17829	0.790971	-0.259347	0.901966	-0.295284	0.400438
P42126	ECI1	Enoyl-CoA delta isomerase 1, mitochondrial OS=Homo sapiens GN=ECI1 PE=1 SV=1	19.721	-0.0793068	0.977702	-0.13923	0.695375	-0.0947327	0.846155	-0.150462	0.83153	-0.0909802	0.901492	-0.113884	0.890551	-0.0981748	0.98155	0.024333	0.961132
P42166	TMPO	Lamina-associated polypeptide 2, isoform alpha OS=Homo sapiens GN=TMPO PE=1 SV=2	18.5391	0.0779544	0.977702	0.194147	0.446678	0.175378	0.590039	0.277783	0.685907	0.283986	0.581597	0.303218	0.557659	0.312948	0.731056	0.228574	0.430263
P42167	TMPO	Lamina-associated polypeptide 2, isoforms beta/gamma OS=Homo sapiens GN=TMPO PE=1 SV=2	18.7061	-0.0502219	0.977702	-0.0111508	0.961201	0.00598388	0.981008	0.121531	0.763558	0.071517	0.861799	-0.0298144	0.950928	-0.0605946	0.979499	0.0598028	0.800814
P42224	STAT1	Signal transducer and activator of transcription 1-alpha/beta OS=Homo sapiens GN=STAT1 PE=1 SV=2	17.7504	0.110651	0.977702	-0.32022	0.383051	-0.409108	0.360582	-0.263296	0.730162	0.104921	0.89451	0.284336	0.733259	0.399782	0.796189	-0.204945	0.629319
P42262	GRIA2	Glutamate receptor 2 OS=Homo sapiens GN=GRIA2 PE=1 SV=3	16.4712	-0.245387	0.977702	-1.4716	0.15449	-0.777109	0.480893	-0.535427	0.763784	-0.434539	0.819889	0.0685394	0.978177	-0.906583	0.816563	-0.347755	0.737129
P42285	SKIV2L2	Superkiller viralicidic activity 2-like 2 OS=Homo sapiens GN=SKIV2L2 PE=1 SV=3	17.3517	-0.160725	0.977702	-0.232908	0.289381	-0.0592925	0.843696	-0.0410215	0.92439	0.00727383	0.986312	-0.108021	0.831929	-0.234594	0.796189	-0.385843	0.157084
P42345	MTOR	Serine/threonine-protein kinase mTOR OS=Homo sapiens GN=MTOR PE=1 SV=1	17.2055	0.388959	0.977702	1.28407	0.173449	0.944646	0.361116	0.662052	0.722514	0.729801	0.689188	-0.133399	0.947381	0.143518	0.992103	1.03282	0.314738
P42566	EPS15	Epidermal growth factor receptor substrate 15 OS=Homo sapiens GN=EPS15 PE=1 SV=2	17.8904	-0.175192	0.977702	-0.483626	0.21278	-0.622727	0.195483	-0.225783	0.762476	-0.0471263	0.952803	0.195254	0.81978	0.0732569	0.990559	-0.320384	0.439365
P42574	CASP3	Caspase-3 OS=Homo sapiens GN=CASP3 PE=1 SV=2	18.1088	-0.0256828	0.990235	-0.35388	0.322613	-0.307133	0.486013	0.0577018	0.935136	-0.0412755	0.958601	0.449681	0.537053	0.229206	0.931297	-0.378517	0.370719
P42677	RPS27	40S ribosomal protein S27 OS=Homo sapiens GN=RPS27 PE=1 SV=3	19.935	0.334626	0.977702	1.09507	0.23707	0.891283	0.413707	0.703379	0.71839	0.76982	0.688926	0.372084	0.858737	0.354276	0.97748	0.911585	0.383946
P42696	RBM34	RNA-binding protein 34 OS=Homo sapiens GN=RBM34 PE=1 SV=2	18.1028	-0.100879	0.977702	0.0350404	0.920052	0.0979784	0.826661	0.264736	0.710666	0.311292	0.653695	0.0848951	0.913885	0.121834	0.97748	0.249355	0.498732
P42704	LRPPRC	Leucine-rich PPR motif-containing protein, mitochondrial OS=Homo sapiens GN=LRPPRC PE=1 SV=3	18.6856	-0.217857	0.977702	-0.255492	0.369409	-0.172451	0.637948	-0.156862	0.780594	-0.117153	0.844392	-0.109903	0.872472	-0.0213183	0.995774	-0.172117	0.598182
P42765	ACAA2	3-ketoacyl-CoA thiolase, mitochondrial OS=Homo sapiens GN=ACAA2 PE=1 SV=2	17.7763	-0.106669	0.977702	-0.0941331	0.79766	-0.0548275	0.920553	-0.205878	0.774521	-0.199	0.788362	-0.280377	0.725792	-0.211774	0.961579	-0.210887	0.60652
P42766	RPL35	60S ribosomal protein L35 OS=Homo sapiens GN=RPL35 PE=1 SV=2	19.433	-0.145827	0.977702	-0.579138	0.21403	-0.378678	0.489479	-0.128828	0.890258	0.0309022	0.973822	0.255681	0.793368	0.0826807	0.992103	-0.167605	0.745334
P42785	PRCP	Lysosomal Pro-X carboxypeptidase OS=Homo sapiens GN=PRCP PE=1 SV=1	17.8289	-0.268561	0.977702	-0.555394	0.166135	-0.378489	0.383151	-0.349164	0.703785	-0.425588	0.560912	-0.396764	0.599514	-0.467586	0.670536	-0.533488	0.229393
P42858	HTT	Huntingtin OS=Homo sapiens GN=HTT PE=1 SV=2	17.0184	0.0805639	0.985157	0.834957	0.107598	0.685408	0.195736	0.722276	0.469334	0.880979	0.157407	0.482023	0.559865	0.53703	0.670536	0.761978	0.146579
P42892	ECE1	Endothelin-converting enzyme 1 OS=Homo sapiens GN=ECE1 PE=1 SV=2	15.8494	-0.235159	0.985157	1.9788	0.2604	1.01671	0.641666	1.69495	0.698633	-0.1024	0.976607	0.966251	0.797103	1.97408	0.812884	2.66311	0.260958
P43007	SLC1A4	Neutral amino acid transporter A OS=Homo sapiens GN=SLC1A4 PE=1 SV=1	18.1804	-0.100192	0.985157	-0.0836405	0.902249	0.292435	0.721816	0.109816	0.93042	-0.634202	0.620322	-0.0817752	0.953987	-0.524995	0.901966	0.123268	0.871014
P43034	PAFAH1B1	Platelet-activating factor acetylhydrolase IB subunit alpha OS=Homo sapiens GN=PAFAH1B1 PE=1 SV=2	18.0764	0.013106	0.993246	-0.172841	0.473428	-0.158738	0.606278	-0.0299475	0.948662	-0.0724478	0.888131	0.138861	0.793913	0.00916186	0.998861	-0.129968	0.640395
P43155	CRAT	Carnitine O-acetyltransferase OS=Homo sapiens GN=CRAT PE=1 SV=5	16.4218	0.469348	0.977702	0.655677	0.215684	0.425675	0.495694	0.423327	0.707495	0.423903	0.692664	-0.223121	0.847267	0.156563	0.97748	0.508861	0.385774
P43243	MATR3	Matrin-3 OS=Homo sapiens GN=MATR3 PE=1 SV=2	18.7766	-0.0930122	0.977702	-0.0414531	0.847604	-0.0206426	0.943191	0.0231186	0.951862	0.00611263	0.987298	-0.0480238	0.920797	-0.109621	0.9706	-0.283521	0.262324
P43246	MSH2	DNA mismatch repair protein Msh2 OS=Homo sapiens GN=MSH2 PE=1 SV=1	17.1681	-0.210754	0.977702	-0.27768	0.384619	-0.403901	0.299363	-0.0743255	0.912957	0.117615	0.85749	-0.0156641	0.982864	0.118987	0.97748	-0.153318	0.674273
P43304	GPD2	Glycerol-3-phosphate dehydrogenase, mitochondrial OS=Homo sapiens GN=GPD2 PE=1 SV=3	18.2022	-0.0870412	0.977702	-0.0247812	0.92122	0.00836343	0.97851	-0.0476949	0.920208	-0.178418	0.71875	-0.298377	0.536692	-0.15622	0.926982	-0.061812	0.825453
P43307	SSR1	Translocon-associated protein subunit alpha OS=Homo sapiens GN=SSR1 PE=1 SV=3	19.2374	-0.1326	0.977702	0.0367833	0.92231	-0.0922739	0.851064	0.107868	0.883235	-0.231467	0.74907	-0.343831	0.648821	-0.0997562	0.981296	-0.130583	0.753609
P43353	ALDH3B1	Aldehyde dehydrogenase family 3 member B1 OS=Homo sapiens GN=ALDH3B1 PE=1 SV=1	17.0602	-0.73999	0.977702	-0.281434	0.764228	0.103895	0.940274	-0.507519	0.791956	-0.367668	0.892518	-0.877336	0.71373	-0.63357	0.925996	-0.677694	0.571895
P43487	RANBP1	Ran-specific GTPase-activating protein OS=Homo sapiens GN=RANBP1 PE=1 SV=1	18.4693	0.0597514	0.985157	-0.584341	0.166135	-0.688712	0.183605	-0.345253	0.703785	-0.153163	0.844392	0.447299	0.556168	0.295543	0.905834	-0.388382	0.381976
P43490	NAMPT	Nicotinamide phosphoribosyltransferase OS=Homo sapiens GN=NAMPT PE=1 SV=1	18.343	-0.053425	0.985157	-0.737243	0.148678	-0.580174	0.275619	-0.114056	0.901711	-0.0788327	0.93423	0.484539	0.596725	0.444239	0.816563	-0.14941	0.769365
P43686	PSMC4	26S protease regulatory subunit 6B OS=Homo sapiens GN=PSMC4 PE=1 SV=2	18.0796	-0.098606	0.977702	-0.500321	0.177504	-0.392035	0.336507	-0.0622643	0.927586	-0.00289335	0.995266	0.374478	0.596725	0.225151	0.926982	-0.331853	0.395244
P43897	TSFM	Elongation factor Ts, mitochondrial OS=Homo sapiens GN=TSFM PE=1 SV=2	18.7457	-0.157194	0.977702	-0.160146	0.5837	0.0259111	0.950849	-0.0184019	0.974491	0.120546	0.844266	0.161751	0.805141	0.263891	0.87253	0.14435	0.662681
P45877	PPIC	Peptidyl-prolyl cis-trans isomerase C OS=Homo sapiens GN=PPIC PE=1 SV=1	18.8276	-0.123965	0.977702	-0.388155	0.29509	-0.144103	0.76737	-0.0153825	0.984699	0.0878549	0.909429	0.391971	0.612132	0.0983701	0.98462	-0.192138	0.647987
P45880	VDAC2	Voltage-dependent anion-selective channel protein 2 OS=Homo sapiens GN=VDAC2 PE=1 SV=2	19.3527	-0.127251	0.977702	0.121412	0.664939	-0.0122732	0.973665	-0.185135	0.744422	-0.253537	0.673054	-0.365707	0.505449	-0.2037	0.921313	-0.0268138	0.94005
P45954	ACADSB	Short/branched chain specific acyl-CoA dehydrogenase, mitochondrial OS=Homo sapiens GN=ACADSB PE=1 SV=1	19.5665	1.30466	0.144591	1.78938	0.00633444	1.66159	0.0179646	1.31334	0.109209	1.48643	0.0156933	1.1692	0.0708229	1.05114	0.137853	1.70334	0.00233643
P45973	CBX5	Chromobox protein homolog 5 OS=Homo sapiens GN=CBX5 PE=1 SV=1	18.127	-0.0555985	0.985157	-0.383091	0.264303	-0.111784	0.806714	0.0515155	0.937366	-0.0873121	0.901424	-0.118095	0.883136	-0.0522377	0.992103	-0.328313	0.395887
P45974	USP5	Ubiquitin carboxyl-terminal hydrolase 5 OS=Homo sapiens GN=USP5 PE=1 SV=2	17.395	0.00761342	0.994597	-0.450008	0.190797	-0.424802	0.274077	-0.0830195	0.901711	0.000328958	0.999341	0.39545	0.537053	0.240487	0.912513	0.0231141	0.957508
P46013	MKI67	Antigen KI-67 OS=Homo sapiens GN=MKI67 PE=1 SV=2	17.0803	-0.0783658	0.985157	-0.125254	0.823725	0.392297	0.56652	0.524779	0.703785	0.349736	0.750311	0.125507	0.921118	0.0127748	0.998956	-0.230749	0.714511
P46060	RANGAP1	Ran GTPase-activating protein 1 OS=Homo sapiens GN=RANGAP1 PE=1 SV=1	18.6887	-0.195483	0.977702	-0.351156	0.209642	-0.213621	0.512663	-0.00778541	0.986347	-0.101423	0.849854	0.0949293	0.882767	0.0749767	0.981161	-0.148991	0.622438
P46063	RECQL	ATP-dependent DNA helicase Q1 OS=Homo sapiens GN=RECQL PE=1 SV=3	18.2497	-0.0796934	0.977702	-0.391253	0.275978	-0.417093	0.32299	-0.313823	0.703806	-0.00493514	0.994236	0.170508	0.835669	0.215395	0.943119	-0.124114	0.764539
P46087	NOP2	Probable 28S rRNA (cytosine(4447)-C(5))-methyltransferase OS=Homo sapiens GN=NOP2 PE=1 SV=2	18.5122	-0.128503	0.977702	-0.17527	0.497404	-0.0415525	0.916776	0.0217017	0.965165	0.104829	0.844392	0.0922528	0.882767	0.0614574	0.9856	0.0892549	0.769296
P46100	ATRX	Transcriptional regulator ATRX OS=Homo sapiens GN=ATRX PE=1 SV=5	15.9199	-0.188667	0.977702	-0.350877	0.332215	-0.589017	0.202439	-0.463868	0.662096	-0.363432	0.627122	-0.391472	0.604893	-0.693508	0.280501	-0.92729	0.0335058
P46108	CRK	Adapter molecule crk OS=Homo sapiens GN=CRK PE=1 SV=2	17.9994	-0.0641924	0.985157	-0.857991	0.165317	-0.894695	0.201477	-0.474062	0.707495	-0.160111	0.890497	0.368791	0.761952	0.335586	0.940565	-0.594484	0.360317
P46109	CRKL	Crk-like protein OS=Homo sapiens GN=CRKL PE=1 SV=1	18.7607	1.03164	0.723066	1.48828	0.056049	0.636642	0.36341	0.619349	0.68687	0.760386	0.533606	0.718336	0.537053	0.587605	0.816563	0.742801	0.28745
P46379	BAG6	Large proline-rich protein BAG6 OS=Homo sapiens GN=BAG6 PE=1 SV=2	17.5302	-0.235217	0.977702	-0.214473	0.502277	-0.299821	0.445106	-0.0550866	0.930608	0.139201	0.833319	0.0850647	0.913885	0.183422	0.963618	-0.560233	0.168939
P46439	GSTM5	Glutathione S-transferase Mu 5 OS=Homo sapiens GN=GSTM5 PE=1 SV=3	16.1802	-0.0543468	0.990235	-1.03757	0.160908	-1.27988	0.16847	-0.616001	0.703785	-0.620561	0.651982	0.394714	0.779444	-0.034764	0.998861	-0.812533	0.300852
P46459	NSF	Vesicle-fusing ATPase OS=Homo sapiens GN=NSF PE=1 SV=3	18.3607	-0.126968	0.977702	-0.272568	0.198703	-0.248668	0.298738	-0.243967	0.669963	-0.225572	0.574913	-0.183354	0.661329	-0.142941	0.921313	-0.165719	0.458461
P46734	MAP2K3	Dual specificity mitogen-activated protein kinase kinase 3 OS=Homo sapiens GN=MAP2K3 PE=1 SV=2	17.2768	-0.0947639	0.985157	-0.208543	0.7676	-0.936609	0.271506	-0.616903	0.703806	-0.216805	0.882506	-0.0723214	0.967263	-0.239291	0.97748	-1.25824	0.149988
P46736	BRCC3	Lys-63-specific deubiquitinase BRCC36 OS=Homo sapiens GN=BRCC3 PE=1 SV=2	22.4737	3.82331	0.0827526	4.74397	0.00474322	4.35765	0.0179646	3.69341	0.0620931	3.75826	0.0134889	3.05163	0.0509799	3.1184	0.0433066	3.95563	0.00434356
P46776	RPL27A	60S ribosomal protein L27a OS=Homo sapiens GN=RPL27A PE=1 SV=2	20.2777	0.175737	0.977702	0.690876	0.227399	0.351231	0.614356	0.135592	0.906503	0.504662	0.670413	0.362087	0.766791	0.199869	0.97748	0.439562	0.477565
P46777	RPL5	60S ribosomal protein L5 OS=Homo sapiens GN=RPL5 PE=1 SV=3	19.462	-0.167512	0.977702	-0.704351	0.147998	-0.588357	0.248771	-0.223014	0.785686	-0.0297803	0.972739	0.372463	0.679329	0.19325	0.972914	-0.282992	0.546318
P46778	RPL21	60S ribosomal protein L21 OS=Homo sapiens GN=RPL21 PE=1 SV=2	20.3532	-0.0699216	0.978463	-0.69574	0.0964717	-0.424862	0.288472	-0.208348	0.754572	-0.161157	0.819889	0.125106	0.873331	0.0443919	0.992473	-0.215935	0.563171
P46779	RPL28	60S ribosomal protein L28 OS=Homo sapiens GN=RPL28 PE=1 SV=3	18.8064	0.00778348	0.994597	-0.399819	0.236774	-0.356805	0.366299	-0.153584	0.809727	-0.0232627	0.972739	0.346078	0.612149	-0.0535627	0.992103	-0.134567	0.719694
P46781	RPS9	40S ribosomal protein S9 OS=Homo sapiens GN=RPS9 PE=1 SV=3	19.6494	-0.0389738	0.990235	-0.0171716	0.975301	-0.0182457	0.975031	0.0215843	0.983171	0.112493	0.905979	0.153833	0.887069	0.131292	0.981161	0.126949	0.812692
P46782	RPS5	40S ribosomal protein S5 OS=Homo sapiens GN=RPS5 PE=1 SV=4	18.3756	-0.156123	0.977702	-0.455625	0.152671	-0.337317	0.309133	-0.341618	0.669963	-0.138908	0.812703	0.243131	0.684246	0.0208227	0.995774	-0.394315	0.245003
P46783	RPS10	40S ribosomal protein S10 OS=Homo sapiens GN=RPS10 PE=1 SV=1	17.8159	-0.0593617	0.985157	-0.619316	0.122943	-0.447736	0.26264	-0.278294	0.707495	-0.262816	0.697307	0.0776173	0.920246	0.0808381	0.9856	-0.293823	0.423111
P46821	MAP1B	Microtubule-associated protein 1B OS=Homo sapiens GN=MAP1B PE=1 SV=2	18.3804	-0.0342913	0.985157	-0.241345	0.32431	-0.432128	0.18804	-0.253175	0.691546	-0.231371	0.655735	-0.0262089	0.965258	-0.109922	0.975877	-0.381479	0.214552
P46926	GNPDA1	Glucosamine-6-phosphate isomerase 1 OS=Homo sapiens GN=GNPDA1 PE=1 SV=1	18.7753	-0.314388	0.977702	-0.143084	0.655246	-0.74404	0.123853	-0.337906	0.68687	-0.310423	0.646841	-0.371311	0.559328	-0.172776	0.96936	-0.471594	0.229393
P46937	YAP1	Yorkie homolog OS=Homo sapiens GN=YAP1 PE=1 SV=2	17.2597	0.00016188	0.999619	-0.029124	0.939161	-0.111262	0.816011	-0.00242772	0.994263	0.0467078	0.951553	0.22934	0.768185	0.373294	0.800966	-0.0427947	0.925449
P46939	UTRN	Utrophin OS=Homo sapiens GN=UTRN PE=1 SV=2	17.9156	-0.223892	0.977702	-0.153233	0.466345	-0.286344	0.27087	-0.313202	0.611529	-0.415708	0.219954	-0.392552	0.248985	-0.276973	0.670536	-0.396227	0.141074
P46940	IQGAP1	Ras GTPase-activating-like protein IQGAP1 OS=Homo sapiens GN=IQGAP1 PE=1 SV=1	18.7072	-0.0439029	0.977702	-0.202291	0.283494	-0.173866	0.443412	-0.130566	0.730669	-0.0965588	0.805092	0.114162	0.776972	0.0835358	0.975877	-0.220626	0.323324
P46977	STT3A	Dolichyl-diphosphooligosaccharide--protein glycosyltransferase subunit STT3A OS=Homo sapiens GN=STT3A PE=1 SV=2	18.6259	-0.115846	0.977702	0.17217	0.473591	0.0625033	0.851375	-0.0186462	0.967572	-0.127339	0.800107	-0.36672	0.418916	-0.0550398	0.98718	-0.130895	0.637243
P47755	CAPZA2	F-actin-capping protein subunit alpha-2 OS=Homo sapiens GN=CAPZA2 PE=1 SV=3	18.982	0.041359	0.977702	-0.0471377	0.799337	-0.0221485	0.934759	-0.0646283	0.865045	-0.0243512	0.951254	0.021155	0.961293	-0.0903553	0.972467	-0.187949	0.379428
P47756	CAPZB	F-actin-capping protein subunit beta OS=Homo sapiens GN=CAPZB PE=1 SV=4	18.8899	-0.0145559	0.990235	-0.125265	0.511043	-0.200349	0.386759	-0.11078	0.773492	-0.172583	0.678886	-0.0308436	0.946168	-0.0385223	0.990434	0.00495216	0.985868
P47813	EIF1AX	Eukaryotic translation initiation factor 1A, X-chromosomal OS=Homo sapiens GN=EIF1AX PE=1 SV=2	18.3706	0.110348	0.977702	-0.498453	0.24491	-0.466363	0.348896	0.270928	0.747763	0.0250318	0.976607	0.515185	0.537053	0.267815	0.931297	-0.172534	0.717886
P47895	ALDH1A3	Aldehyde dehydrogenase family 1 member A3 OS=Homo sapiens GN=ALDH1A3 PE=1 SV=2	18.9467	-0.129733	0.977702	-0.215989	0.62264	-0.467419	0.373639	-0.24487	0.779161	-0.242396	0.788141	-0.0315829	0.978177	-0.0855774	0.990592	-0.53161	0.311408
P47897	QARS	Glutamine--tRNA ligase OS=Homo sapiens GN=QARS PE=1 SV=1	18.9065	0.017613	0.99342	0.0741414	0.8522	0.114354	0.824683	0.0867793	0.913635	0.245332	0.750311	0.067892	0.941343	0.0642875	0.992103	0.216589	0.619379
P47914	RPL29	60S ribosomal protein L29 OS=Homo sapiens GN=RPL29 PE=1 SV=2	18.8121	-0.0672954	0.985157	-0.633873	0.15072	-0.482778	0.294106	-0.255464	0.742228	-0.139716	0.85749	0.19875	0.825135	0.0354062	0.994943	-0.230655	0.594407
P47985	UQCRFS1	Cytochrome b-c1 complex subunit Rieske, mitochondrial OS=Homo sapiens GN=UQCRFS1 PE=1 SV=2	20.1325	-0.211434	0.977702	-0.204107	0.451001	-0.0505081	0.898338	-0.0848638	0.879485	-0.124661	0.824952	-0.112544	0.859465	-0.0250713	0.994943	-0.066537	0.839504
P48047	ATP5O	ATP synthase subunit O, mitochondrial OS=Homo sapiens GN=ATP5O PE=1 SV=1	19.1599	-0.167214	0.977702	0.00287181	0.992807	-0.0991558	0.760883	-0.167874	0.740081	-0.122666	0.816844	-0.329933	0.496902	-0.103658	0.97748	-0.0146742	0.966508
P48059	LIMS1	LIM and senescent cell antigen-like-containing domain protein 1 OS=Homo sapiens GN=LIMS1 PE=1 SV=4	20.7641	-0.288657	0.977702	-0.50053	0.448299	-0.548146	0.506356	-0.265999	0.841806	-0.485719	0.724293	-0.0566127	0.975253	0.12865	0.990592	-0.646231	0.397692
P48060	GLIPR1	Glioma pathogenesis-related protein 1 OS=Homo sapiens GN=GLIPR1 PE=1 SV=3	16.277	-0.239225	0.977702	-0.00363065	0.995575	-0.0941865	0.896512	-0.125314	0.903543	-0.0200743	0.984157	-0.643307	0.517263	1.55481e-05	0.999964	-0.207855	0.716833
P48147	PREP	Prolyl endopeptidase OS=Homo sapiens GN=PREP PE=1 SV=2	17.8012	0.00665225	0.993795	-0.0851393	0.648426	-0.1417	0.540063	-0.0349737	0.92439	0.00816076	0.984157	0.048772	0.913885	0.047302	0.9856	0.0354602	0.874797
P48307	TFPI2	Tissue factor pathway inhibitor 2 OS=Homo sapiens GN=TFPI2 PE=1 SV=1	17.8426	-0.25184	0.977702	0.480656	0.329823	0.854189	0.192678	0.779579	0.575548	0.40337	0.696303	0.133687	0.912415	0.259346	0.971977	0.241144	0.666852
P48426	PIP4K2A	Phosphatidylinositol 5-phosphate 4-kinase type-2 alpha OS=Homo sapiens GN=PIP4K2A PE=1 SV=2	17.7847	0.633582	0.977702	1.25147	0.209756	0.973675	0.389094	1.18901	0.669963	0.440288	0.820271	2.06134	0.132949	0.97293	0.81168	1.01842	0.360575
P48444	ARCN1	Coatomer subunit delta OS=Homo sapiens GN=ARCN1 PE=1 SV=1	18.0492	-0.150626	0.977702	-0.595011	0.146026	-0.586653	0.195483	-0.228203	0.747429	-0.0198612	0.976719	0.277179	0.723572	0.21251	0.940565	-0.235906	0.544796
P48449	LSS	Lanosterol synthase OS=Homo sapiens GN=LSS PE=1 SV=1	18.6171	-0.0549227	0.9806	-0.0216975	0.939353	0.0933963	0.794754	-0.0485048	0.927993	-0.14973	0.784287	-0.161509	0.780021	-0.00158546	0.999806	-0.0625883	0.846216
P48507	GCLM	Glutamate--cysteine ligase regulatory subunit OS=Homo sapiens GN=GCLM PE=1 SV=1	17.8547	0.753062	0.977702	1.54402	0.0765382	1.00152	0.220216	0.745807	0.678357	0.630733	0.651059	0.852465	0.515756	1.04986	0.472074	0.774925	0.325478
P48509	CD151	CD151 antigen OS=Homo sapiens GN=CD151 PE=1 SV=3	19.5954	-0.225361	0.977702	0.185646	0.589988	0.0517458	0.921432	0.0116608	0.986347	0.159471	0.821219	-0.263672	0.733259	-0.245325	0.923233	-0.0134936	0.980282
P48556	PSMD8	26S proteasome non-ATPase regulatory subunit 8 OS=Homo sapiens GN=PSMD8 PE=1 SV=2	18.3287	0.31527	0.977702	0.225877	0.432829	0.286553	0.419305	0.524914	0.428325	0.50025	0.327919	0.573498	0.196458	0.735361	0.0609996	0.757549	0.0297395
P48634	PRRC2A	Protein PRRC2A OS=Homo sapiens GN=PRRC2A PE=1 SV=3	17.5756	-0.131713	0.977702	-0.384795	0.357709	-0.280942	0.59832	-0.0901994	0.916769	-0.35605	0.689253	-0.136405	0.890551	-0.187757	0.975976	-0.574067	0.262938
P48643	CCT5	T-complex protein 1 subunit epsilon OS=Homo sapiens GN=CCT5 PE=1 SV=1	18.7865	0.101799	0.977702	0.0652297	0.842137	0.0757231	0.864343	0.0348315	0.951862	0.234455	0.723951	0.249391	0.724263	0.179495	0.963618	0.146786	0.683134
P48651	PTDSS1	Phosphatidylserine synthase 1 OS=Homo sapiens GN=PTDSS1 PE=1 SV=1	18.0871	-0.15676	0.977702	-0.128731	0.602289	-0.0785754	0.813763	-0.0849769	0.865935	-0.153292	0.758663	-0.245841	0.633119	-0.064121	0.9856	-0.168396	0.544182
P48723	HSPA13	Heat shock 70 kDa protein 13 OS=Homo sapiens GN=HSPA13 PE=1 SV=1	18.1982	0.0601592	0.977702	0.406228	0.148678	0.225672	0.442437	0.0991981	0.837525	0.119515	0.816844	-0.0804838	0.889034	0.0663703	0.982289	0.451705	0.140145
P48729	CSNK1A1	Casein kinase I isoform alpha OS=Homo sapiens GN=CSNK1A1 PE=1 SV=2	16.8401	-0.0492441	0.985157	-0.201644	0.440006	-0.110324	0.750613	-0.138729	0.788616	-0.0448727	0.936052	0.0287234	0.964731	0.0626748	0.9856	-0.311997	0.323324
P48735	IDH2	Isocitrate dehydrogenase [NADP], mitochondrial OS=Homo sapiens GN=IDH2 PE=1 SV=2	18.9964	-0.109056	0.977702	-0.0338708	0.909802	-0.0635633	0.868643	-0.055583	0.920208	-0.0680945	0.906879	-0.173616	0.772386	-0.0539596	0.990592	-0.156558	0.62085
P48739	PITPNB	Phosphatidylinositol transfer protein beta isoform OS=Homo sapiens GN=PITPNB PE=1 SV=2	18.9313	0.030066	0.985157	-0.0227088	0.93566	0.154094	0.649072	0.108325	0.837533	0.161416	0.762126	0.395699	0.424417	0.245491	0.861115	0.0218086	0.949702
P48740	MASP1	Mannan-binding lectin serine protease 1 OS=Homo sapiens GN=MASP1 PE=1 SV=3	17.3317	0.61742	0.977702	1.3638	0.244843	1.29673	0.342581	0.300485	0.901406	0.964427	0.689188	0.477634	0.868518	0.0703331	0.9978	0.958026	0.453343
P48751	SLC4A3	Anion exchange protein 3 OS=Homo sapiens GN=SLC4A3 PE=2 SV=2	18.0871	-0.355053	0.977702	-0.384569	0.313519	-0.0810788	0.881835	-0.221107	0.771908	-0.169859	0.83027	-0.30651	0.720914	-0.322018	0.901966	-0.414848	0.360317
P49006	MARCKSL1	MARCKS-related protein OS=Homo sapiens GN=MARCKSL1 PE=1 SV=2	17.6392	-0.151271	0.977702	-0.241714	0.272005	-0.141988	0.603849	-0.184366	0.707495	-0.117791	0.791745	0.0375262	0.941754	-0.0909871	0.97748	-0.238289	0.356287
P49023	PXN	Paxillin OS=Homo sapiens GN=PXN PE=1 SV=3	17.108	-0.110952	0.977702	-0.497508	0.15449	-0.684838	0.137687	-0.624702	0.33314	-0.384672	0.542128	-0.230578	0.736335	-0.394292	0.670536	-0.873877	0.0156468
P49189	ALDH9A1	4-trimethylaminobutyraldehyde dehydrogenase OS=Homo sapiens GN=ALDH9A1 PE=1 SV=3	18.476	-0.13774	0.977702	-0.473842	0.170473	-0.463706	0.232104	-0.237977	0.723216	-0.252106	0.696303	0.127738	0.859465	0.0417774	0.992473	-0.272612	0.43642
P49207	RPL34	60S ribosomal protein L34 OS=Homo sapiens GN=RPL34 PE=1 SV=3	19.4701	-0.135197	0.977702	-0.67061	0.15072	-0.522993	0.283741	-0.193181	0.806973	-0.184896	0.823008	0.230062	0.793913	0.0711558	0.992103	-0.325081	0.473225
P49257	LMAN1	Protein ERGIC-53 OS=Homo sapiens GN=LMAN1 PE=1 SV=2	18.9903	-0.0472894	0.985157	-0.160116	0.619804	-0.133784	0.751508	-0.0956073	0.885307	-0.203017	0.754087	-0.258984	0.720914	-0.169702	0.9706	-0.135417	0.714511
P49321	NASP	Nuclear autoantigenic sperm protein OS=Homo sapiens GN=NASP PE=1 SV=2	18.0555	0.0282274	0.990235	-0.346886	0.397685	-0.42503	0.394189	-0.0953708	0.912957	0.107661	0.901424	0.669498	0.36974	0.325422	0.905834	-0.00928947	0.986835
P49327	FASN	Fatty acid synthase OS=Homo sapiens GN=FASN PE=1 SV=3	18.777	0.0282614	0.987071	-0.262578	0.330617	-0.348861	0.286331	-0.117569	0.827768	0.0643222	0.909429	0.396981	0.446635	0.286297	0.798447	-0.0956666	0.76377
P49354	FNTA	Protein farnesyltransferase/geranylgeranyltransferase type-1 subunit alpha OS=Homo sapiens GN=FNTA PE=1 SV=1	17.3769	-0.25421	0.977702	-0.507722	0.187069	-0.442107	0.302022	-0.20465	0.773492	0.0677903	0.927763	0.193963	0.808048	-0.094113	0.98462	-0.343679	0.398869
P49368	CCT3	T-complex protein 1 subunit gamma OS=Homo sapiens GN=CCT3 PE=1 SV=4	18.8736	0.0357649	0.985157	-0.276243	0.348929	-0.367532	0.303385	-0.227441	0.722514	0.0274123	0.964871	0.406372	0.488824	0.237441	0.902516	-0.102065	0.768734
P49406	MRPL19	39S ribosomal protein L19, mitochondrial OS=Homo sapiens GN=MRPL19 PE=1 SV=2	18.0697	-0.0920931	0.977702	-0.160398	0.53448	-0.0642197	0.856861	0.0276484	0.952797	-0.0978136	0.852952	-0.0317157	0.95807	-0.0447612	0.992103	-0.104978	0.723105
P49411	TUFM	Elongation factor Tu, mitochondrial OS=Homo sapiens GN=TUFM PE=1 SV=2	19.0436	-0.18837	0.977702	-0.149718	0.606581	-0.193733	0.598771	-0.238054	0.710666	-0.113156	0.848946	-0.170612	0.788167	-0.0975979	0.97748	-0.0738122	0.830045
P49418	AMPH	Amphiphysin OS=Homo sapiens GN=AMPH PE=1 SV=1	17.982	-0.435494	0.977702	-1.10528	0.0885641	-0.829855	0.195736	-0.753638	0.592005	-0.429905	0.688808	-0.16339	0.890551	-0.223825	0.975976	-0.782058	0.211799
P49419	ALDH7A1	Alpha-aminoadipic semialdehyde dehydrogenase OS=Homo sapiens GN=ALDH7A1 PE=1 SV=5	17.9799	0.0294067	0.985157	-0.131265	0.601769	-0.269433	0.372632	-0.220131	0.706393	-0.141097	0.783223	-0.0946192	0.874144	0.0220454	0.994943	-0.23659	0.409064
P49448	GLUD2	Glutamate dehydrogenase 2, mitochondrial OS=Homo sapiens GN=GLUD2 PE=1 SV=2	18.1169	-0.241532	0.977702	-0.210366	0.491188	-0.187191	0.634473	-0.0946969	0.879976	-0.039878	0.952057	-0.00635164	0.991625	-0.00738096	0.998956	0.057765	0.876887
P49454	CENPF	Centromere protein F OS=Homo sapiens GN=CENPF PE=1 SV=2	15.9142	-0.347921	0.977702	0.231746	0.659616	0.737201	0.24896	0.534003	0.691546	0.380291	0.724293	-0.0148058	0.989307	0.0737377	0.992473	-0.184439	0.764376
P49458	SRP9	Signal recognition particle 9 kDa protein OS=Homo sapiens GN=SRP9 PE=1 SV=2	20.0108	-0.221718	0.977702	-0.621113	0.16595	-0.488703	0.3098	-0.272463	0.73893	-0.185491	0.821219	0.102636	0.913885	-0.0191037	0.998861	-0.398307	0.389768
P49588	AARS	Alanine--tRNA ligase, cytoplasmic OS=Homo sapiens GN=AARS PE=1 SV=2	17.9368	-0.0207336	0.990235	-0.561477	0.121326	-0.543685	0.177623	-0.242819	0.710666	-0.258664	0.681865	0.196229	0.763157	0.0589906	0.989879	-0.382889	0.28
P49589	CARS	Cysteine--tRNA ligase, cytoplasmic OS=Homo sapiens GN=CARS PE=1 SV=3	17.8806	-0.275175	0.977702	-0.585958	0.109563	-0.592896	0.164948	-0.359592	0.669963	-0.257487	0.681865	0.0915849	0.891925	0.0175041	0.9978	-0.459524	0.210682
P49590	HARS2	Probable histidine--tRNA ligase, mitochondrial OS=Homo sapiens GN=HARS2 PE=1 SV=1	17.4707	0.078929	0.977702	0.0819358	0.777052	-0.0344125	0.934806	0.221735	0.719641	-0.047526	0.936854	-0.150165	0.821817	-0.287467	0.816563	0.000309181	0.999893
P49591	SARS	Serine--tRNA ligase, cytoplasmic OS=Homo sapiens GN=SARS PE=1 SV=3	18.4717	-0.0982729	0.977702	-0.751549	0.0999486	-0.61372	0.195483	-0.279624	0.722514	-0.0729948	0.923464	0.551029	0.418696	0.427338	0.750851	-0.343694	0.407323
P49711	CTCF	Transcriptional repressor CTCF OS=Homo sapiens GN=CTCF PE=1 SV=1	16.3878	-0.37151	0.977702	-0.605282	0.263694	-0.166066	0.815632	0.242344	0.81676	0.262353	0.816844	0.466147	0.685256	0.205732	0.97748	-0.0060453	0.992685
P49720	PSMB3	Proteasome subunit beta type-3 OS=Homo sapiens GN=PSMB3 PE=1 SV=2	18.7255	0.0228846	0.990235	-0.261404	0.34344	-0.369731	0.273966	-0.204865	0.725741	-0.424057	0.422958	-0.292916	0.612149	-0.296957	0.796189	-0.435569	0.208055
P49721	PSMB2	Proteasome subunit beta type-2 OS=Homo sapiens GN=PSMB2 PE=1 SV=1	19.1132	-0.0582302	0.985157	-0.661111	0.226038	-0.464044	0.470109	-0.150771	0.891525	0.0267784	0.980854	0.641291	0.539137	0.237232	0.975877	-0.26346	0.65679
P49736	MCM2	DNA replication licensing factor MCM2 OS=Homo sapiens GN=MCM2 PE=1 SV=4	18.3663	0.0593349	0.985157	-0.44363	0.290077	-0.302228	0.560595	-0.100602	0.9074	-0.0172841	0.984157	0.394803	0.648821	0.174874	0.97748	-0.273646	0.557833
P49747	COMP	Cartilage oligomeric matrix protein OS=Homo sapiens GN=COMP PE=1 SV=2	17.8369	1.43402	0.977702	2.62826	0.109462	2.14948	0.199104	1.56951	0.672182	1.67549	0.542128	0.94469	0.746971	0.957857	0.921313	2.15246	0.190913
P49748	ACADVL	Very long-chain specific acyl-CoA dehydrogenase, mitochondrial OS=Homo sapiens GN=ACADVL PE=1 SV=1	19.0678	-0.212623	0.977702	-0.282951	0.499104	-0.208059	0.70959	-0.257422	0.762476	-0.331991	0.703948	-0.396287	0.657327	-0.286678	0.925996	-0.358064	0.451324
P49750	YLPM1	YLP motif-containing protein 1 OS=Homo sapiens GN=YLPM1 PE=1 SV=3	17.7756	-0.0435098	0.98487	0.0288294	0.90309	-0.0106053	0.973237	-0.0334163	0.937366	0.00222794	0.995225	0.114275	0.825264	0.0182756	0.994943	0.0463813	0.860744
P49753	ACOT2	Acyl-coenzyme A thioesterase 2, mitochondrial OS=Homo sapiens GN=ACOT2 PE=1 SV=6	18.3955	-0.0626186	0.985157	0.0274067	0.956242	-0.179668	0.75969	-0.348424	0.718463	-0.282644	0.753764	-0.352776	0.724263	-0.195091	0.97748	-0.259325	0.610507
P49755	TMED10	Transmembrane emp24 domain-containing protein 10 OS=Homo sapiens GN=TMED10 PE=1 SV=2	19.5254	0.128519	0.977702	0.599417	0.195078	0.337142	0.529003	0.066508	0.937366	0.13092	0.88568	-0.258175	0.782701	0.0550785	0.992473	0.234835	0.634459
P49756	RBM25	RNA-binding protein 25 OS=Homo sapiens GN=RBM25 PE=1 SV=3	17.8864	-0.117105	0.977702	-0.157425	0.471395	-0.015401	0.959861	0.0485061	0.915581	0.0932574	0.836355	0.0656345	0.897547	0.0241231	0.994058	0.0448155	0.866644
P49757	NUMB	Protein numb homolog OS=Homo sapiens GN=NUMB PE=1 SV=2	17.5141	-0.109743	0.977702	-0.427182	0.383051	-0.172647	0.79498	-0.255365	0.790886	-0.252175	0.809203	-0.354091	0.747927	-0.307208	0.938141	-0.223881	0.694294
P49770	EIF2B2	Translation initiation factor eIF-2B subunit beta OS=Homo sapiens GN=EIF2B2 PE=1 SV=3	16.3986	-0.102832	0.977702	-0.711227	0.138436	-0.377287	0.436373	-0.128743	0.876711	-0.0521063	0.951553	0.436416	0.599514	0.314546	0.905355	-0.215907	0.635273
P49773	HINT1	Histidine triad nucleotide-binding protein 1 OS=Homo sapiens GN=HINT1 PE=1 SV=2	17.9861	-0.0267949	0.990235	-0.144997	0.634428	-0.368238	0.3098	-0.340266	0.678357	-0.116484	0.849669	0.320603	0.612132	0.226829	0.914911	-0.158435	0.646357
P49790	NUP153	Nuclear pore complex protein Nup153 OS=Homo sapiens GN=NUP153 PE=1 SV=2	17.4466	-0.317303	0.977702	-0.305655	0.2101	-0.231379	0.407064	-0.154655	0.741836	-0.10701	0.820271	-0.077639	0.888433	-0.0544004	0.9856	-0.0690694	0.796993
P49792	RANBP2	E3 SUMO-protein ligase RanBP2 OS=Homo sapiens GN=RANBP2 PE=1 SV=2	18.0767	-0.177281	0.977702	-0.204944	0.315441	-0.132671	0.607626	-0.0159329	0.967208	0.000283978	0.999195	-0.0237924	0.961293	-0.0467039	0.98718	-0.145307	0.526837
P49802	RGS7	Regulator of G-protein signaling 7 OS=Homo sapiens GN=RGS7 PE=1 SV=3	18.5209	2.95231	0.292043	3.86106	0.0254318	3.17274	0.113067	2.57575	0.362253	2.67552	0.179006	1.84256	0.468944	1.91959	0.553259	2.60567	0.106376
P49815	TSC2	Tuberin OS=Homo sapiens GN=TSC2 PE=1 SV=2	16.6288	0.212863	0.977702	0.557652	0.297721	1.11713	0.159618	1.08855	0.340394	0.917324	0.326761	0.702839	0.502886	0.499944	0.857917	0.77424	0.234964
P49821	NDUFV1	NADH dehydrogenase [ubiquinone] flavoprotein 1, mitochondrial OS=Homo sapiens GN=NDUFV1 PE=1 SV=4	18.3973	-0.219471	0.977702	-0.22309	0.485624	-0.150764	0.721816	-0.189665	0.768469	-0.212133	0.744524	-0.285443	0.684246	-0.101106	0.97748	-0.303511	0.409353
P49840	GSK3A	Glycogen synthase kinase-3 alpha OS=Homo sapiens GN=GSK3A PE=1 SV=2	17.7147	-0.50102	0.977702	-0.83271	0.0987227	-0.807116	0.164948	-0.484065	0.672182	-0.746738	0.25337	-0.273946	0.757862	-0.0905493	0.98718	-0.579692	0.237147
P49903	SEPHS1	Selenide, water dikinase 1 OS=Homo sapiens GN=SEPHS1 PE=1 SV=2	18.4266	0.00262923	0.99889	-0.573614	0.200009	-0.84434	0.164948	-0.367939	0.706283	-0.370074	0.681865	0.208366	0.831929	0.315725	0.912513	-0.528178	0.295109
P49914	MTHFS	5-formyltetrahydrofolate cyclo-ligase OS=Homo sapiens GN=MTHFS PE=1 SV=2	17.1686	-0.318288	0.977702	-0.774577	0.15449	-0.616	0.283435	-0.520117	0.68497	-0.227972	0.819889	0.110959	0.920797	0.0776982	0.992103	-0.387658	0.466419
P49915	GMPS	GMP synthase [glutamine-hydrolyzing] OS=Homo sapiens GN=GMPS PE=1 SV=1	18.0177	0.0558526	0.978269	-0.205955	0.426163	-0.269252	0.391416	0.127979	0.805709	0.133754	0.808847	0.559243	0.14385	0.403444	0.516748	-0.0752303	0.807339
P49959	MRE11A	Double-strand break repair protein MRE11A OS=Homo sapiens GN=MRE11A PE=1 SV=3	17.8196	-0.0109146	0.995541	0.560327	0.311039	0.508969	0.450568	0.250848	0.817819	0.332922	0.764542	-0.213871	0.871321	-0.0580266	0.994645	0.213618	0.737443
P50148	GNAQ	Guanine nucleotide-binding protein G(q) subunit alpha OS=Homo sapiens GN=GNAQ PE=1 SV=4	18.3556	0.0405059	0.985948	0.464697	0.227626	0.353364	0.436247	0.272631	0.726314	0.00500564	0.994277	-0.320406	0.691125	-0.292685	0.905834	0.0462138	0.92472
P50213	IDH3A	Isocitrate dehydrogenase [NAD] subunit alpha, mitochondrial OS=Homo sapiens GN=IDH3A PE=1 SV=1	18.3	-0.152778	0.977702	-0.155579	0.588043	-0.0799885	0.840652	-0.0331936	0.951862	0.0617865	0.915593	0.0745834	0.913885	0.147983	0.972467	0.105806	0.752917
P50281	MMP14	Matrix metalloproteinase-14 OS=Homo sapiens GN=MMP14 PE=1 SV=3	18.6986	-0.0696923	0.977702	-0.131598	0.674905	0.143063	0.727552	-0.0723536	0.91285	-0.252806	0.696303	-0.582177	0.245262	-0.357732	0.771732	-0.630201	0.106376
P50336	PPOX	Protoporphyrinogen oxidase OS=Homo sapiens GN=PPOX PE=1 SV=1	16.631	0.354687	0.977702	-1.74122	0.231778	0.582451	0.74799	0.426873	0.900986	0.200362	0.947542	0.084266	0.97971	0.284231	0.992103	0.1403	0.936287
P50395	GDI2	Rab GDP dissociation inhibitor beta OS=Homo sapiens GN=GDI2 PE=1 SV=2	18.3515	-0.0191935	0.990378	-0.147761	0.605621	-0.388833	0.266592	-0.144837	0.797729	-0.110375	0.849669	0.331224	0.559865	0.218586	0.912513	-0.158393	0.628624
P50402	EMD	Emerin OS=Homo sapiens GN=EMD PE=1 SV=1	18.9179	-0.0865991	0.977702	0.103096	0.725763	-0.140402	0.715911	-0.020718	0.970858	-0.20507	0.731875	-0.33923	0.559865	-0.191558	0.926982	-0.116382	0.728708
P50416	CPT1A	Carnitine O-palmitoyltransferase 1, liver isoform OS=Homo sapiens GN=CPT1A PE=1 SV=2	16.9815	0.066707	0.977702	0.091408	0.768511	0.202573	0.602604	0.17902	0.769703	-0.0132564	0.984157	0.0430795	0.951259	0.10582	0.97748	0.0325534	0.933678
P50454	SERPINH1	Serpin H1 OS=Homo sapiens GN=SERPINH1 PE=1 SV=2	19.5721	-0.242342	0.977702	-0.352577	0.202204	-0.371209	0.243883	-0.399688	0.575548	-0.42072	0.370441	-0.270892	0.613966	-0.218505	0.901966	-0.396456	0.217363
P50479	PDLIM4	PDZ and LIM domain protein 4 OS=Homo sapiens GN=PDLIM4 PE=1 SV=2	17.4774	0.201683	0.977702	0.185631	0.594567	-0.0534134	0.92018	-0.0605927	0.930608	0.0348894	0.963371	0.333102	0.648821	0.00304543	0.999806	0.0300769	0.947864
P50552	VASP	Vasodilator-stimulated phosphoprotein OS=Homo sapiens GN=VASP PE=1 SV=3	18.3149	0.258488	0.977702	0.723456	0.177772	0.483481	0.422676	0.318464	0.749833	0.372807	0.71875	0.256811	0.825264	-0.00552968	0.999806	0.472357	0.40415
P50570	DNM2	Dynamin-2 OS=Homo sapiens GN=DNM2 PE=1 SV=2	18.1584	-0.00920125	0.993795	0.0567683	0.817558	-0.0997328	0.751545	-0.12838	0.785593	0.0969453	0.844392	0.0883847	0.880301	-0.178438	0.914911	0.0742125	0.789263
P50579	METAP2	Methionine aminopeptidase 2 OS=Homo sapiens GN=METAP2 PE=1 SV=1	16.5855	-0.230124	0.977702	-0.380002	0.334956	-0.251347	0.615035	-0.108482	0.898826	0.135178	0.867864	0.488151	0.537145	0.28357	0.921313	-0.175226	0.698501
P50583	NUDT2	Bis(5'-nucleosyl)-tetraphosphatase [asymmetrical] OS=Homo sapiens GN=NUDT2 PE=1 SV=3	15.6678	0.112479	0.986516	-0.92319	0.381571	-0.400031	0.778047	-0.329019	0.879893	-1.07663	0.621282	-0.194489	0.940156	0.642867	0.948739	-0.596979	0.624794
P50750	CDK9	Cyclin-dependent kinase 9 OS=Homo sapiens GN=CDK9 PE=1 SV=3	17.3974	-0.0042769	0.997776	-0.194815	0.588043	-0.0632053	0.906158	0.173089	0.806973	0.154358	0.833638	0.118098	0.890551	0.218442	0.945805	0.157527	0.702664
P50851	LRBA	Lipopolysaccharide-responsive and beige-like anchor protein OS=Homo sapiens GN=LRBA PE=1 SV=4	18.8165	-0.266883	0.977702	-0.663662	0.221222	-0.517847	0.411403	-0.435433	0.707495	-0.533478	0.612722	-0.323598	0.772386	-0.246031	0.972914	-0.676136	0.28
P50895	BCAM	Basal cell adhesion molecule OS=Homo sapiens GN=BCAM PE=1 SV=2	18.3159	-0.230843	0.977702	-0.156766	0.708478	-0.41106	0.418727	-0.645409	0.575548	-0.807605	0.223301	-0.86196	0.160592	-0.730144	0.374117	-0.765868	0.146603
P50897	PPT1	Palmitoyl-protein thioesterase 1 OS=Homo sapiens GN=PPT1 PE=1 SV=1	18.9787	-0.241396	0.977702	-0.390639	0.178614	-0.29439	0.361454	-0.345672	0.662096	-0.385406	0.470192	-0.41001	0.411396	-0.171605	0.931297	-0.440936	0.190032
P50914	RPL14	60S ribosomal protein L14 OS=Homo sapiens GN=RPL14 PE=1 SV=4	20.1036	0.157333	0.977702	0.571609	0.359264	0.403665	0.611427	0.361963	0.773492	0.18859	0.887038	0.176089	0.907506	0.0168691	0.998864	0.222247	0.763155
P50990	CCT8	T-complex protein 1 subunit theta OS=Homo sapiens GN=CCT8 PE=1 SV=4	18.9489	0.00880962	0.993795	-0.0761728	0.794916	-0.226884	0.523386	0.0438719	0.937366	0.230629	0.698236	0.403266	0.4755	0.237901	0.901966	-0.0876055	0.79239
P50991	CCT4	T-complex protein 1 subunit delta OS=Homo sapiens GN=CCT4 PE=1 SV=4	18.8247	-0.05676	0.985157	-0.336225	0.261896	-0.310761	0.378665	-0.118574	0.837976	0.00955504	0.986312	0.352665	0.543541	0.135322	0.972914	-0.169667	0.611098
P50993	ATP1A2	Sodium/potassium-transporting ATPase subunit alpha-2 OS=Homo sapiens GN=ATP1A2 PE=1 SV=1	19.923	-0.28912	0.977702	-0.319468	0.276664	-0.244435	0.49286	-0.33026	0.672216	-0.53271	0.262842	-0.499742	0.315282	-0.4179	0.588867	-0.490245	0.178014
P50995	ANXA11	Annexin A11 OS=Homo sapiens GN=ANXA11 PE=1 SV=1	18.8959	0.037405	0.985157	0.0872992	0.757174	-0.0202095	0.959395	-0.179064	0.749985	0.0256571	0.964871	-0.298735	0.611068	-0.119574	0.97748	-0.0180958	0.963671
P51114	FXR1	Fragile X mental retardation syndrome-related protein 1 OS=Homo sapiens GN=FXR1 PE=1 SV=3	18.4208	-0.135891	0.977702	-0.305582	0.231404	-0.225352	0.454675	-0.184948	0.725741	-0.181592	0.724293	0.00460892	0.992734	-0.00453322	0.999806	-0.196669	0.476814
P51116	FXR2	Fragile X mental retardation syndrome-related protein 2 OS=Homo sapiens GN=FXR2 PE=1 SV=2	18.2092	0.590086	0.977702	1.00922	0.107598	0.83379	0.195736	0.65982	0.661129	0.543327	0.587847	0.155704	0.891925	0.364301	0.921313	0.785835	0.208613
P51148	RAB5C	Ras-related protein Rab-5C OS=Homo sapiens GN=RAB5C PE=1 SV=2	19.3279	-0.255503	0.977702	-0.34493	0.330776	-0.283741	0.519789	-0.255694	0.730162	-0.347065	0.646841	-0.292588	0.713767	-0.179012	0.972467	-0.281658	0.477951
P51149	RAB7A	Ras-related protein Rab-7a OS=Homo sapiens GN=RAB7A PE=1 SV=1	19.4275	-0.0756433	0.977702	-0.059057	0.816064	0.0243626	0.943191	0.105975	0.830328	0.0870332	0.861799	0.0399939	0.945613	0.110957	0.975877	0.0741285	0.796993
P51151	RAB9A	Ras-related protein Rab-9A OS=Homo sapiens GN=RAB9A PE=1 SV=1	18.336	-0.0050311	0.997776	-0.336258	0.369145	0.0280695	0.959395	-0.00139866	0.997065	0.171323	0.825559	0.17015	0.845699	0.18207	0.972914	0.158775	0.715534
P51153	RAB13	Ras-related protein Rab-13 OS=Homo sapiens GN=RAB13 PE=1 SV=1	18.4754	0.404114	0.977702	0.676251	0.165317	0.73877	0.195189	0.426024	0.701203	0.457973	0.60096	-0.032277	0.978177	0.105183	0.9856	0.53061	0.30999
P51159	RAB27A	Ras-related protein Rab-27A OS=Homo sapiens GN=RAB27A PE=1 SV=3	18.5478	0.645115	0.977702	1.13276	0.139698	0.760598	0.318634	0.735265	0.672182	0.544243	0.689188	0.26292	0.859465	0.772379	0.731056	0.873143	0.262296
P51398	DAP3	28S ribosomal protein S29, mitochondrial OS=Homo sapiens GN=DAP3 PE=1 SV=1	18.4823	-0.227959	0.977702	-0.0898081	0.76325	-0.0128022	0.973665	0.0422689	0.940639	-0.0123683	0.984157	-0.354657	0.543541	-0.128376	0.97748	0.00672019	0.986835
P51452	DUSP3	Dual specificity protein phosphatase 3 OS=Homo sapiens GN=DUSP3 PE=1 SV=1	18.6911	0.0328903	0.990235	-0.586186	0.200009	-0.525227	0.307199	-0.296433	0.733067	-0.450627	0.602171	0.190213	0.846194	0.0066534	0.999806	-0.593971	0.257466
P51530	DNA2	DNA replication ATP-dependent helicase/nuclease DNA2 OS=Homo sapiens GN=DNA2 PE=1 SV=3	19.2076	-0.220166	0.977702	-1.0778	0.104103	-0.481841	0.455609	-0.380837	0.730162	-0.433216	0.695577	0.30553	0.791648	-0.0759986	0.992473	-0.471439	0.426335
P51531	SMARCA2	Probable global transcription activator SNF2L2 OS=Homo sapiens GN=SMARCA2 PE=1 SV=2	18.7551	-0.192858	0.977702	-0.505373	0.16595	-0.161547	0.708793	-0.292476	0.703785	-0.196117	0.76484	-0.0701569	0.925763	-0.0588622	0.992103	-0.0604687	0.877632
P51532	SMARCA4	Transcription activator BRG1 OS=Homo sapiens GN=SMARCA4 PE=1 SV=2	18.1886	-0.0635278	0.977702	-0.219143	0.440931	-0.0263103	0.948241	-0.0245379	0.964148	0.0252742	0.965714	-0.135919	0.836799	-0.163444	0.963618	0.0965958	0.771796
P51553	IDH3G	Isocitrate dehydrogenase [NAD] subunit gamma, mitochondrial OS=Homo sapiens GN=IDH3G PE=1 SV=1	18.2721	-0.0596069	0.977702	-0.137705	0.606581	0.0618119	0.868504	0.0467222	0.930437	0.161098	0.764542	0.119196	0.846194	0.124093	0.972914	0.0818733	0.791296
P51570	GALK1	Galactokinase OS=Homo sapiens GN=GALK1 PE=1 SV=1	18.5364	0.00612388	0.997776	-0.112706	0.821256	-0.332656	0.586934	-0.376557	0.72067	-0.179822	0.855145	-0.611875	0.53597	0.417753	0.899599	-0.216216	0.697999
P51571	SSR4	Translocon-associated protein subunit delta OS=Homo sapiens GN=SSR4 PE=1 SV=1	19.7879	-0.290359	0.977702	-0.232569	0.428119	-0.168582	0.660157	-0.116458	0.846437	-0.124502	0.836355	-0.258712	0.688884	-0.126302	0.97748	-0.210854	0.526957
P51572	BCAP31	B-cell receptor-associated protein 31 OS=Homo sapiens GN=BCAP31 PE=1 SV=3	18.1126	-0.115449	0.977702	-0.257389	0.382661	-0.199326	0.596685	-0.0564995	0.924105	-0.0863532	0.890497	-0.10539	0.882767	0.00787957	0.998864	-0.0851931	0.807458
P51608	MECP2	Methyl-CpG-binding protein 2 OS=Homo sapiens GN=MECP2 PE=1 SV=1	16.9663	-0.273201	0.977702	-0.211689	0.602289	-0.189691	0.721816	-0.178045	0.824354	-0.147205	0.858603	-0.335734	0.711873	-0.345269	0.901966	-0.251549	0.583909
P51610	HCFC1	Host cell factor 1 OS=Homo sapiens GN=HCFC1 PE=1 SV=2	18.2373	-0.286077	0.977702	-0.497988	0.187977	-0.313786	0.466122	-0.273075	0.71881	-0.204148	0.775038	-0.0131923	0.985775	-0.17025	0.972914	-0.277604	0.477951
P51636	CAV2	Caveolin-2 OS=Homo sapiens GN=CAV2 PE=1 SV=2	17.3982	-0.230201	0.977702	-0.400823	0.387684	-0.178143	0.774991	-0.476361	0.691546	-0.410827	0.681865	-0.451688	0.648821	-0.636167	0.634515	-0.396911	0.452653
P51648	ALDH3A2	Fatty aldehyde dehydrogenase OS=Homo sapiens GN=ALDH3A2 PE=1 SV=1	18.7871	-0.0634714	0.979962	-0.166652	0.583684	-0.118761	0.767685	-0.0790918	0.901843	-0.114688	0.852962	-0.345565	0.575401	-0.119962	0.97748	-0.15144	0.658656
P51659	HSD17B4	Peroxisomal multifunctional enzyme type 2 OS=Homo sapiens GN=HSD17B4 PE=1 SV=3	18.8935	-0.149621	0.977702	-0.217674	0.401081	-0.176646	0.595947	-0.160868	0.762476	-0.219536	0.692664	-0.1768	0.761952	-0.0599473	0.98718	-0.153014	0.610507
P51665	PSMD7	26S proteasome non-ATPase regulatory subunit 7 OS=Homo sapiens GN=PSMD7 PE=1 SV=2	19.0173	-0.232503	0.977702	-0.604824	0.193934	-0.531447	0.305011	-0.299123	0.733067	-0.481476	0.578849	-0.146725	0.886143	-0.0467666	0.99463	-0.694556	0.200499
P51809	VAMP7	Vesicle-associated membrane protein 7 OS=Homo sapiens GN=VAMP7 PE=1 SV=3	18.3655	-0.236619	0.977702	-0.543482	0.184431	-0.562082	0.232104	-0.539692	0.629076	-0.608115	0.377595	-0.30564	0.720914	-0.26595	0.925996	-0.552892	0.231087
P51812	RPS6KA3	Ribosomal protein S6 kinase alpha-3 OS=Homo sapiens GN=RPS6KA3 PE=1 SV=1	17.7884	-0.0370078	0.987218	-0.796055	0.0897526	-0.649472	0.187249	-0.26541	0.726314	-0.367702	0.621282	0.0419352	0.961733	-0.0734585	0.989669	-0.320004	0.433375
P51858	HDGF	Hepatoma-derived growth factor OS=Homo sapiens GN=HDGF PE=1 SV=1	18.1955	0.0839855	0.977702	-0.21904	0.497404	-0.42256	0.283741	-0.308828	0.703785	0.0389256	0.956461	0.267997	0.71373	0.19391	0.95759	-0.326126	0.386358
P51955	NEK2	Serine/threonine-protein kinase Nek2 OS=Homo sapiens GN=NEK2 PE=1 SV=1	17.7141	2.84809	0.292043	3.43544	0.0382927	2.9556	0.123853	2.44215	0.369205	2.44523	0.214202	2.10155	0.325431	1.84121	0.553259	2.71584	0.0716278
P51970	NDUFA8	NADH dehydrogenase [ubiquinone] 1 alpha subcomplex subunit 8 OS=Homo sapiens GN=NDUFA8 PE=1 SV=3	18.0434	-0.438446	0.977702	-0.372179	0.319966	-0.438708	0.327867	-0.512056	0.648818	-0.405097	0.590047	-0.567539	0.418916	-0.257125	0.925996	-0.57702	0.216735
P51991	HNRNPA3	Heterogeneous nuclear ribonucleoprotein A3 OS=Homo sapiens GN=HNRNPA3 PE=1 SV=2	19.0945	-0.15103	0.977702	-0.151575	0.549986	-0.0706507	0.840512	-0.113638	0.820134	-0.186916	0.724293	-0.16872	0.764104	-0.137185	0.96936	-0.395274	0.211404
P52179	MYOM1	Myomesin-1 OS=Homo sapiens GN=MYOM1 PE=1 SV=2	17.1834	1.20485	0.16065	1.1302	0.0583461	1.04624	0.123853	0.688327	0.580791	0.959515	0.156259	0.970827	0.136029	0.738186	0.439625	1.02322	0.0569479
P52209	PGD	6-phosphogluconate dehydrogenase, decarboxylating OS=Homo sapiens GN=PGD PE=1 SV=3	18.7228	-0.0893967	0.977702	-0.307996	0.328439	-0.420683	0.274455	-0.0703732	0.913677	0.0102176	0.986312	0.381989	0.543001	0.223893	0.923233	-0.152363	0.670552
P52272	HNRNPM	Heterogeneous nuclear ribonucleoprotein M OS=Homo sapiens GN=HNRNPM PE=1 SV=3	19.1878	-0.138617	0.977702	-0.253632	0.339362	-0.153983	0.652177	-0.0874958	0.87453	-0.156534	0.772265	-0.133744	0.830749	-0.198672	0.914911	-0.455878	0.175299
P52292	KPNA2	Importin subunit alpha-1 OS=Homo sapiens GN=KPNA2 PE=1 SV=1	18.332	0.147147	0.977702	-0.205565	0.590116	0.193196	0.699613	0.505538	0.661129	0.475067	0.543067	0.629895	0.349894	0.541791	0.598868	0.466937	0.30999
P52294	KPNA1	Importin subunit alpha-5 OS=Homo sapiens GN=KPNA1 PE=1 SV=3	19.5922	-0.310351	0.977702	-0.661298	0.20308	-0.526073	0.370065	-0.329702	0.741366	-0.115655	0.909429	0.303546	0.772386	0.301574	0.938141	-0.19954	0.720753
P52306	RAP1GDS1	Rap1 GTPase-GDP dissociation stimulator 1 OS=Homo sapiens GN=RAP1GDS1 PE=1 SV=3	17.2525	0.0364191	0.985157	-0.179002	0.581942	-0.367866	0.347655	-0.117277	0.863955	-0.148522	0.824691	0.391308	0.544211	0.147335	0.975877	-0.104952	0.780556
P52434	POLR2H	DNA-directed RNA polymerases I, II, and III subunit RPABC3 OS=Homo sapiens GN=POLR2H PE=1 SV=4	18.5611	-0.361821	0.824204	-0.516207	0.0853335	-0.416408	0.181343	-0.201486	0.703806	-0.203321	0.680699	-0.14887	0.766791	-0.225072	0.826453	-0.283204	0.303646
P52565	ARHGDIA	Rho GDP-dissociation inhibitor 1 OS=Homo sapiens GN=ARHGDIA PE=1 SV=3	19.5111	0.0393771	0.986033	-0.460039	0.2257	-0.519092	0.246264	-0.190035	0.790886	-0.280796	0.710659	0.309107	0.699021	0.25143	0.925996	-0.423398	0.331165
P52594	AGFG1	Arf-GAP domain and FG repeat-containing protein 1 OS=Homo sapiens GN=AGFG1 PE=1 SV=2	17.4031	-0.140954	0.977702	-0.642803	0.205326	-0.381707	0.519789	-0.39309	0.710666	-0.544976	0.574913	-0.0269058	0.980799	-0.199218	0.97748	-0.546953	0.340471
P52597	HNRNPF	Heterogeneous nuclear ribonucleoprotein F OS=Homo sapiens GN=HNRNPF PE=1 SV=3	19.1476	-0.165966	0.977702	-0.250354	0.330937	-0.214029	0.502652	-0.204102	0.714513	-0.313847	0.546415	-0.137221	0.819645	-0.181353	0.925996	-0.637504	0.038289
P52701	MSH6	DNA mismatch repair protein Msh6 OS=Homo sapiens GN=MSH6 PE=1 SV=2	18.2601	0.00681684	0.994597	-0.155032	0.583133	-0.23944	0.492784	0.0612195	0.916593	0.192587	0.735317	0.392635	0.482459	0.273714	0.839116	-0.117126	0.718557
P52732	KIF11	Kinesin-like protein KIF11 OS=Homo sapiens GN=KIF11 PE=1 SV=2	17.9524	0.288106	0.977702	0.902367	0.188305	0.833312	0.28034	0.771105	0.672182	0.792034	0.542518	0.356711	0.800075	0.545548	0.899599	0.959033	0.22198
P52756	RBM5	RNA-binding protein 5 OS=Homo sapiens GN=RBM5 PE=1 SV=2	17.2432	-0.134957	0.977702	-0.24679	0.420516	-0.00299511	0.993119	0.0145992	0.983251	-0.0241751	0.970338	0.0115168	0.98606	-0.0494445	0.992103	-0.255222	0.464313
P52788	SMS	Spermine synthase OS=Homo sapiens GN=SMS PE=1 SV=2	17.909	-0.0158652	0.99342	-0.257029	0.399096	-0.263787	0.487621	-0.236111	0.723216	-0.273845	0.681865	-0.0767006	0.916139	0.0925838	0.979499	-0.222482	0.52277
P52789	HK2	Hexokinase-2 OS=Homo sapiens GN=HK2 PE=1 SV=2	18.1757	-0.138386	0.977702	-0.209919	0.377466	-0.163426	0.589173	-0.0764171	0.877258	-0.0512707	0.916223	-0.00350221	0.993693	0.0190969	0.994943	-0.123751	0.649775
P52815	MRPL12	39S ribosomal protein L12, mitochondrial OS=Homo sapiens GN=MRPL12 PE=1 SV=2	19.8699	0.00106925	0.999047	0.0656807	0.783957	0.0768673	0.808262	0.00176093	0.99399	0.0609908	0.901424	0.0164591	0.978395	0.212018	0.872376	0.155803	0.556646
P52888	THOP1	Thimet oligopeptidase OS=Homo sapiens GN=THOP1 PE=1 SV=2	17.4849	0.0375329	0.987218	-0.481589	0.21156	-0.250712	0.585901	-0.0172102	0.983251	-0.269209	0.724293	0.262899	0.746432	0.0353004	0.994943	-0.304034	0.459154
P52907	CAPZA1	F-actin-capping protein subunit alpha-1 OS=Homo sapiens GN=CAPZA1 PE=1 SV=3	19.5899	0.555403	0.977702	1.07252	0.119995	1.02201	0.179592	0.594195	0.68687	0.634302	0.574913	0.324609	0.788167	0.314288	0.963618	0.732977	0.277521
P52926	HMGA2	High mobility group protein HMGI-C OS=Homo sapiens GN=HMGA2 PE=1 SV=1	16.5356	-0.130812	0.977702	-0.788083	0.173449	-0.293706	0.662784	-0.0401093	0.967771	0.0274177	0.980587	0.0971275	0.939242	0.0626472	0.992473	-0.0970314	0.877632
P52948	NUP98	Nuclear pore complex protein Nup98-Nup96 OS=Homo sapiens GN=NUP98 PE=1 SV=4	18.1436	-0.111106	0.977702	-0.274932	0.287491	-0.0668833	0.84969	-0.0482366	0.92439	-0.190659	0.722376	-0.210032	0.71373	-0.078031	0.978449	-0.198	0.487844
P53004	BLVRA	Biliverdin reductase A OS=Homo sapiens GN=BLVRA PE=1 SV=2	18.3056	0.121641	0.977702	0.233383	0.482041	-0.45052	0.271267	-0.273672	0.710666	-0.2884	0.688014	-0.148908	0.846194	-0.219964	0.926982	-0.457263	0.262938
P53007	SLC25A1	Tricarboxylate transport protein, mitochondrial OS=Homo sapiens GN=SLC25A1 PE=1 SV=2	18.6742	-0.102081	0.977702	0.110568	0.76325	-0.0131338	0.977775	-0.295942	0.710666	-0.243092	0.740213	-0.278037	0.733259	-0.202643	0.965268	-0.076876	0.859553
P53041	PPP5C	Serine/threonine-protein phosphatase 5 OS=Homo sapiens GN=PPP5C PE=1 SV=1	17.9722	-0.0568779	0.985157	-0.533213	0.213749	-0.56707	0.257535	0.0172867	0.984699	-0.0326916	0.969427	0.563035	0.487969	0.363012	0.878203	-0.358028	0.436121
P53350	PLK1	Serine/threonine-protein kinase PLK1 OS=Homo sapiens GN=PLK1 PE=1 SV=1	17.8116	0.226072	0.977702	0.453163	0.165317	0.431368	0.232205	0.401491	0.648261	0.614656	0.159333	0.234089	0.720914	0.534095	0.321632	0.475155	0.192887
P53367	ARFIP1	Arfaptin-1 OS=Homo sapiens GN=ARFIP1 PE=1 SV=2	17.518	-0.197503	0.977702	-0.266241	0.297839	-0.335686	0.279152	-0.327605	0.662096	-0.339973	0.521019	0.117185	0.843135	0.00686703	0.998864	-0.42098	0.190032
P53396	ACLY	ATP-citrate synthase OS=Homo sapiens GN=ACLY PE=1 SV=3	18.4792	-0.148307	0.977702	-0.663616	0.0940191	-0.498944	0.202439	-0.321498	0.689312	-0.185707	0.764542	0.220802	0.747927	0.0229378	0.995774	-0.363225	0.324671
P53582	METAP1	Methionine aminopeptidase 1 OS=Homo sapiens GN=METAP1 PE=1 SV=2	17.5785	0.161346	0.977702	0.0552137	0.838439	0.109366	0.749279	0.0451594	0.930608	0.0297425	0.958601	0.319709	0.539137	0.183498	0.925702	0.53563	0.0972781
P53597	SUCLG1	Succinyl-CoA ligase [ADP/GDP-forming] subunit alpha, mitochondrial OS=Homo sapiens GN=SUCLG1 PE=1 SV=4	19.0279	-0.293848	0.977702	-0.206434	0.690188	-0.358659	0.581956	-0.315982	0.762476	-0.257381	0.81441	-0.238713	0.842979	-0.238849	0.972914	-0.226579	0.701707
P53602	MVD	Diphosphomevalonate decarboxylase OS=Homo sapiens GN=MVD PE=1 SV=1	18.3537	0.509655	0.977702	0.201876	0.669041	0.448529	0.436373	0.623595	0.661129	0.301826	0.750311	0.732044	0.401751	0.458582	0.839116	0.287826	0.591122
P53611	RABGGTB	Geranylgeranyl transferase type-2 subunit beta OS=Homo sapiens GN=RABGGTB PE=1 SV=2	18.4156	0.0680084	0.985157	-0.476686	0.39777	0.247906	0.741773	0.503593	0.705846	0.301529	0.800107	0.321135	0.800075	0.31285	0.96936	-0.233015	0.72146
P53618	COPB1	Coatomer subunit beta OS=Homo sapiens GN=COPB1 PE=1 SV=3	17.9543	-0.198251	0.977702	-0.293208	0.387684	-0.337469	0.418727	-0.281498	0.710666	-0.00371652	0.995209	0.1891	0.805271	0.101863	0.979499	-0.0716486	0.862476
P53621	COPA	Coatomer subunit alpha OS=Homo sapiens GN=COPA PE=1 SV=2	18.2007	-0.125586	0.977702	-0.401769	0.157349	-0.431903	0.190862	-0.319599	0.662096	-0.127722	0.806499	0.227737	0.664439	0.141509	0.963618	-0.243053	0.394591
P53634	CTSC	Dipeptidyl peptidase 1 OS=Homo sapiens GN=CTSC PE=1 SV=2	18.4197	-0.263674	0.977702	-0.436153	0.155079	-0.258427	0.42852	-0.313	0.672182	-0.370113	0.497818	-0.32425	0.543001	-0.321349	0.733242	-0.446543	0.184738
P53675	CLTCL1	Clathrin heavy chain 2 OS=Homo sapiens GN=CLTCL1 PE=1 SV=2	19.5701	-0.201455	0.977702	-0.481838	0.166135	-0.359668	0.336913	-0.405428	0.662096	-0.292827	0.656215	-0.00450636	0.993693	-0.143424	0.972914	-0.445818	0.243285
P53680	AP2S1	AP-2 complex subunit sigma OS=Homo sapiens GN=AP2S1 PE=1 SV=2	17.2798	-0.0242906	0.990437	0.140505	0.715161	0.0765055	0.890357	0.200589	0.790679	0.103348	0.898378	-0.257196	0.762184	-0.00510537	0.999806	-0.0606664	0.899877
P53701	HCCS	Cytochrome c-type heme lyase OS=Homo sapiens GN=HCCS PE=1 SV=1	17.6942	-0.208174	0.977702	-0.125944	0.701142	-0.112503	0.797337	0.198859	0.762476	-0.0642113	0.925411	-0.0128433	0.984915	0.0179613	0.998861	0.204427	0.57746
P53801	PTTG1IP	Pituitary tumor-transforming gene 1 protein-interacting protein OS=Homo sapiens GN=PTTG1IP PE=1 SV=1	18.8218	-0.250007	0.977702	-0.134753	0.671887	0.0181353	0.967971	0.0521106	0.933107	0.0048135	0.993487	0.0810084	0.914164	-0.0591545	0.992103	-0.295419	0.412993
P53814	SMTN	Smoothelin OS=Homo sapiens GN=SMTN PE=1 SV=7	17.4045	0.0219383	0.990235	0.0503275	0.875173	0.309438	0.393446	0.433362	0.625977	0.538444	0.299364	0.388345	0.52025	0.242334	0.902516	0.22654	0.502582
P53985	SLC16A1	Monocarboxylate transporter 1 OS=Homo sapiens GN=SLC16A1 PE=1 SV=3	18.9172	0.103496	0.977702	0.148912	0.677839	0.268583	0.54714	0.0522492	0.938704	0.0313076	0.965714	-0.310132	0.691125	-0.228553	0.931297	0.185499	0.649075
P53990	IST1	IST1 homolog OS=Homo sapiens GN=IST1 PE=1 SV=1	18.5969	-0.0414609	0.985157	-0.232368	0.315686	-0.17592	0.543361	-0.0486131	0.918506	0.0581463	0.904336	0.214645	0.661329	0.287282	0.712148	-0.0236568	0.936287
P53992	SEC24C	Protein transport protein Sec24C OS=Homo sapiens GN=SEC24C PE=1 SV=3	17.8472	0.0503187	0.985157	-0.172121	0.592083	-0.549755	0.194163	-0.171965	0.785593	-0.070907	0.914016	0.210951	0.766791	0.15421	0.972914	-0.226727	0.530924
P53999	SUB1	Activated RNA polymerase II transcriptional coactivator p15 OS=Homo sapiens GN=SUB1 PE=1 SV=3	18.761	0.0685879	0.985157	-0.80801	0.200059	-0.903698	0.21769	-0.429816	0.728151	-0.320833	0.79353	0.250625	0.853839	0.0890846	0.992473	-0.560812	0.406455
P54105	CLNS1A	Methylosome subunit pICln OS=Homo sapiens GN=CLNS1A PE=1 SV=1	18.4759	-0.0347177	0.990235	-0.708388	0.175098	-0.678048	0.246264	-0.152034	0.877258	-0.120293	0.903815	0.610338	0.52025	0.474685	0.819166	-0.296307	0.581654
P54136	RARS	Arginine--tRNA ligase, cytoplasmic OS=Homo sapiens GN=RARS PE=1 SV=2	18.6283	0.199381	0.977702	0.294909	0.489185	0.346749	0.515328	0.318593	0.725741	0.315035	0.724293	0.0646727	0.95067	0.166705	0.97748	0.262935	0.590635
P54257	HAP1	Huntingtin-associated protein 1 OS=Homo sapiens GN=HAP1 PE=1 SV=3	17.7736	0.824165	0.977702	1.67325	0.16595	0.719337	0.598862	0.45444	0.832056	0.2603	0.909388	-0.16005	0.950928	0.183873	0.992103	0.564906	0.646357
P54577	YARS	Tyrosine--tRNA ligase, cytoplasmic OS=Homo sapiens GN=YARS PE=1 SV=4	18.0216	-0.0426881	0.985157	-0.31764	0.291124	-0.554525	0.177065	-0.370929	0.669963	-0.274936	0.666696	0.0904554	0.893855	0.0736369	0.9856	-0.411077	0.260958
P54578	USP14	Ubiquitin carboxyl-terminal hydrolase 14 OS=Homo sapiens GN=USP14 PE=1 SV=3	18.14	-0.074255	0.977702	-0.49815	0.172288	-0.437065	0.275949	-0.260554	0.714513	-0.0796985	0.909209	0.278392	0.70396	0.241051	0.921313	-0.236416	0.525261
P54652	HSPA2	Heat shock-related 70 kDa protein 2 OS=Homo sapiens GN=HSPA2 PE=1 SV=1	19.9198	-0.267892	0.977702	-0.825861	0.144685	-0.669976	0.24896	-0.468662	0.701156	-0.286567	0.76545	0.217876	0.844904	0.063701	0.992473	-0.443281	0.412993
P54687	BCAT1	Branched-chain-amino-acid aminotransferase, cytosolic OS=Homo sapiens GN=BCAT1 PE=1 SV=3	17.8781	-0.073602	0.985157	-0.962254	0.119995	-0.785036	0.210986	-0.463355	0.703785	-0.412129	0.694418	0.3262	0.766791	0.205311	0.97748	-0.60474	0.311408
P54707	ATP12A	Potassium-transporting ATPase alpha chain 2 OS=Homo sapiens GN=ATP12A PE=1 SV=3	18.9019	0.769443	0.832272	1.12331	0.0804786	1.14857	0.123853	0.908376	0.400151	0.862562	0.303255	0.485425	0.63365	0.555871	0.773354	0.802804	0.190032
P54709	ATP1B3	Sodium/potassium-transporting ATPase subunit beta-3 OS=Homo sapiens GN=ATP1B3 PE=1 SV=1	19.505	0.135164	0.977702	0.199263	0.559887	0.145116	0.746388	0.0289876	0.964302	0.042877	0.953802	-0.0877031	0.913885	0.0650192	0.991634	-0.0463545	0.917681
P54725	RAD23A	UV excision repair protein RAD23 homolog A OS=Homo sapiens GN=RAD23A PE=1 SV=1	19.0188	-0.342481	0.977702	-0.535825	0.140029	-0.601127	0.16847	-0.407804	0.654161	-0.409174	0.516965	-0.272437	0.680157	-0.38199	0.705191	-0.605167	0.114009
P54727	RAD23B	UV excision repair protein RAD23 homolog B OS=Homo sapiens GN=RAD23B PE=1 SV=1	18.8107	-0.162906	0.977702	-0.808132	0.178986	-0.795009	0.24429	-0.362874	0.747763	-0.306782	0.788362	0.299537	0.811922	0.0282868	0.998861	-0.577327	0.376804
P54753	EPHB3	Ephrin type-B receptor 3 OS=Homo sapiens GN=EPHB3 PE=1 SV=2	20.4081	-0.325796	0.977702	-0.486232	0.336374	-0.119237	0.867153	-0.206222	0.837576	-0.199624	0.84696	-0.294892	0.790971	-0.396779	0.905834	-0.742507	0.231087
P54819	AK2	Adenylate kinase 2, mitochondrial OS=Homo sapiens GN=AK2 PE=1 SV=2	18.6204	-0.245875	0.977702	-0.132751	0.756112	-0.303516	0.56466	-0.309003	0.726314	-0.472821	0.578849	-0.401337	0.648821	-0.423324	0.816712	-0.446198	0.367643
P54886	ALDH18A1	Delta-1-pyrroline-5-carboxylate synthase OS=Homo sapiens GN=ALDH18A1 PE=1 SV=2	18.9161	-0.231715	0.977702	-0.256957	0.499288	-0.142197	0.782091	-0.183559	0.806973	-0.208069	0.79353	-0.281205	0.74366	-0.173063	0.975877	-0.272724	0.526837
P54920	NAPA	Alpha-soluble NSF attachment protein OS=Homo sapiens GN=NAPA PE=1 SV=3	18.4978	-0.0311404	0.986839	-0.34855	0.252876	-0.266509	0.464062	-0.231237	0.71881	-0.155225	0.800742	0.125819	0.853839	0.105611	0.97748	-0.163143	0.630472
P55010	EIF5	Eukaryotic translation initiation factor 5 OS=Homo sapiens GN=EIF5 PE=1 SV=2	18.7709	-0.117138	0.977702	-0.157857	0.459052	-0.102834	0.717643	-0.218336	0.691546	-0.174056	0.696303	0.0500854	0.920797	0.0245036	0.992729	-0.355842	0.189887
P55036	PSMD4	26S proteasome non-ATPase regulatory subunit 4 OS=Homo sapiens GN=PSMD4 PE=1 SV=1	18.269	-0.113058	0.977702	-0.110848	0.628629	-0.213925	0.440939	-0.160835	0.730162	-0.101861	0.827757	0.128681	0.797103	0.041752	0.992103	-0.0522151	0.849943
P55060	CSE1L	Exportin-2 OS=Homo sapiens GN=CSE1L PE=1 SV=3	17.8469	0.0349629	0.985157	-0.311894	0.302847	-0.197586	0.606052	-0.110772	0.8617	0.0726024	0.909429	0.267006	0.684246	0.350015	0.758146	-0.0292883	0.939646
P55061	TMBIM6	Bax inhibitor 1 OS=Homo sapiens GN=TMBIM6 PE=1 SV=2	18.3327	-0.376121	0.977702	-0.660262	0.177772	-0.642298	0.246264	-0.394827	0.706393	-0.646128	0.475388	-0.69791	0.403755	-0.649686	0.588867	-1.15832	0.0318897
P55072	VCP	Transitional endoplasmic reticulum ATPase OS=Homo sapiens GN=VCP PE=1 SV=4	18.7527	-0.120853	0.977702	-0.509914	0.234078	-0.469708	0.345146	-0.254298	0.761632	-0.118984	0.891395	0.306771	0.742056	0.128204	0.97748	-0.359576	0.439365
P55081	MFAP1	Microfibrillar-associated protein 1 OS=Homo sapiens GN=MFAP1 PE=1 SV=2	17.3885	-0.157337	0.977702	-0.206244	0.581662	0.0791707	0.882585	0.0222406	0.976379	-0.0895858	0.909429	-0.179393	0.836799	-0.283043	0.912513	-0.720713	0.126632
P55084	HADHB	Trifunctional enzyme subunit beta, mitochondrial OS=Homo sapiens GN=HADHB PE=1 SV=3	18.9609	-0.0955821	0.977702	0.24721	0.290077	0.0271589	0.935577	0.0281162	0.948662	-0.132327	0.777744	-0.249532	0.604587	-0.0801472	0.97748	0.0155677	0.961782
P55145	MANF	Mesencephalic astrocyte-derived neurotrophic factor OS=Homo sapiens GN=MANF PE=1 SV=3	18.6018	0.0130349	0.990235	-0.231929	0.242873	0.0395031	0.886656	-0.0347426	0.928171	0.0470973	0.907402	0.0493297	0.913885	0.15475	0.902516	-0.103824	0.637243
P55196	MLLT4	Afadin OS=Homo sapiens GN=MLLT4 PE=1 SV=3	18.0149	-0.263602	0.977702	-0.206048	0.432976	-0.315937	0.321075	-0.116335	0.824718	-0.134395	0.811812	-0.103341	0.871321	-0.0870242	0.97748	-0.397464	0.226336
P55209	NAP1L1	Nucleosome assembly protein 1-like 1 OS=Homo sapiens GN=NAP1L1 PE=1 SV=1	18.809	-0.175778	0.977702	-0.670846	0.0765382	-0.629541	0.143393	-0.315824	0.68497	-0.143109	0.812703	0.123033	0.85294	0.0363355	0.992473	-0.349218	0.30999
P55263	ADK	Adenosine kinase OS=Homo sapiens GN=ADK PE=1 SV=2	17.2075	0.00465529	0.997776	-0.335034	0.359264	-0.207529	0.661302	-0.117905	0.877258	0.0445098	0.955539	0.597609	0.360217	0.42804	0.757234	-0.165564	0.695363
P55265	ADAR	Double-stranded RNA-specific adenosine deaminase OS=Homo sapiens GN=ADAR PE=1 SV=4	18.417	-0.221937	0.977702	-0.235353	0.407982	-0.126732	0.739601	-0.190739	0.744422	-0.226451	0.703948	-0.25818	0.677339	-0.238969	0.901966	-0.312194	0.360317
P55268	LAMB2	Laminin subunit beta-2 OS=Homo sapiens GN=LAMB2 PE=1 SV=2	17.4567	-0.323068	0.977702	-0.366962	0.16595	-0.406911	0.192925	-0.567016	0.177691	-0.648421	0.0435014	-0.553607	0.0940343	-0.538739	0.119529	-0.62556	0.0269472
P55287	CDH11	Cadherin-11 OS=Homo sapiens GN=CDH11 PE=1 SV=2	16.7313	-0.0694249	0.977702	-0.210531	0.435609	-0.202604	0.553024	-0.0166989	0.975381	-0.24028	0.681865	-0.175645	0.768435	-0.0952809	0.97748	-0.473701	0.170267
P55327	TPD52	Tumor protein D52 OS=Homo sapiens GN=TPD52 PE=1 SV=2	17.6555	-0.0584845	0.985157	0.20036	0.558363	0.0925344	0.84563	-0.0278685	0.966235	0.0911161	0.900478	0.0553648	0.945659	-0.0554017	0.992103	0.024977	0.957494
P55735	SEC13	Protein SEC13 homolog OS=Homo sapiens GN=SEC13 PE=1 SV=3	19.0906	-0.0563339	0.985157	-0.270536	0.361555	-0.478492	0.206986	-0.254371	0.707495	-0.188858	0.754087	0.155695	0.825135	0.0387798	0.992473	-0.299587	0.386045
P55769	NHP2L1	NHP2-like protein 1 OS=Homo sapiens GN=NHP2L1 PE=1 SV=3	19.0305	-0.269938	0.977702	-0.349913	0.259173	-0.268394	0.470109	-0.302258	0.698633	-0.291197	0.651059	-0.251005	0.711873	-0.29764	0.83187	-0.374493	0.305193
P55786	NPEPPS	Puromycin-sensitive aminopeptidase OS=Homo sapiens GN=NPEPPS PE=1 SV=2	18.6721	-0.0655224	0.985157	-0.68042	0.197371	-0.819194	0.195736	-0.512249	0.689312	-0.419951	0.689188	0.139202	0.90656	-0.00636371	0.999806	-0.605619	0.309291
P55795	HNRNPH2	Heterogeneous nuclear ribonucleoprotein H2 OS=Homo sapiens GN=HNRNPH2 PE=1 SV=1	18.1137	0.0051627	0.995541	-0.0656365	0.805092	-0.113924	0.740548	-0.170403	0.747763	-0.437489	0.344613	-0.508102	0.201682	-0.592864	0.119524	-0.856964	0.00514216
P55809	OXCT1	Succinyl-CoA:3-ketoacid coenzyme A transferase 1, mitochondrial OS=Homo sapiens GN=OXCT1 PE=1 SV=1	18.4066	0.176315	0.977702	0.213438	0.492534	0.37697	0.316177	0.37829	0.672182	0.399097	0.542128	0.10412	0.889862	0.202288	0.931297	0.211132	0.551155
P55884	EIF3B	Eukaryotic translation initiation factor 3 subunit B OS=Homo sapiens GN=EIF3B PE=1 SV=3	18.9827	-0.0750105	0.977702	-0.33186	0.177333	-0.281554	0.299363	-0.0860778	0.851364	-0.110696	0.818642	0.0925759	0.859465	0.0591586	0.98462	-0.222231	0.392358
P55957	BID	BH3-interacting domain death agonist OS=Homo sapiens GN=BID PE=1 SV=1	19.4977	-0.151092	0.977702	-0.384046	0.389063	-0.343476	0.540954	-0.250788	0.780362	-0.196212	0.833021	-0.00494999	0.993693	-0.0240231	0.998861	-0.434613	0.400438
P56159	GFRA1	GDNF family receptor alpha-1 OS=Homo sapiens GN=GFRA1 PE=2 SV=2	17.1205	-0.252927	0.977702	-0.268195	0.396894	-0.14026	0.740548	-0.319567	0.698633	-0.458212	0.477023	-0.635464	0.190236	-0.665985	0.196814	-0.816215	0.0335228
P56182	RRP1	Ribosomal RNA processing protein 1 homolog A OS=Homo sapiens GN=RRP1 PE=1 SV=1	17.4289	-0.101237	0.977702	0.0214372	0.924594	0.107272	0.708359	0.247722	0.672182	0.223245	0.612187	0.183489	0.699021	0.0991709	0.973274	0.0603056	0.813258
P56192	MARS	Methionine--tRNA ligase, cytoplasmic OS=Homo sapiens GN=MARS PE=1 SV=2	18.5713	-0.076468	0.977702	-0.255647	0.336374	-0.242496	0.457907	-0.115386	0.828405	0.00975545	0.984964	0.278566	0.614111	0.199592	0.914911	-0.0481884	0.881539
P56199	ITGA1	Integrin alpha-1 OS=Homo sapiens GN=ITGA1 PE=1 SV=2	17.414	-0.129086	0.977702	-0.37221	0.172817	-0.316384	0.290232	-0.252981	0.691546	-0.499235	0.191572	-0.569077	0.102101	-0.40437	0.446298	-0.733956	0.0122281
P56385	ATP5I	ATP synthase subunit e, mitochondrial OS=Homo sapiens GN=ATP5I PE=1 SV=2	18.9224	0.251542	0.977702	0.572951	0.166135	0.45653	0.304895	0.390155	0.689312	0.389346	0.602678	-0.207085	0.801701	0.106643	0.981161	0.160146	0.707889
P56537	EIF6	Eukaryotic translation initiation factor 6 OS=Homo sapiens GN=EIF6 PE=1 SV=1	18.8836	-0.23187	0.977702	-0.403233	0.200009	-0.284694	0.427946	-0.219062	0.725741	-0.226825	0.711169	-0.0454074	0.948196	-0.115759	0.97748	-0.417588	0.247661
P56545	CTBP2	C-terminal-binding protein 2 OS=Homo sapiens GN=CTBP2 PE=1 SV=1	17.646	0.796055	0.292043	0.744074	0.0885641	0.609202	0.184269	0.627995	0.400151	0.763175	0.120736	0.575854	0.321278	0.458213	0.634515	0.446107	0.277521
P56556	NDUFA6	NADH dehydrogenase [ubiquinone] 1 alpha subcomplex subunit 6 OS=Homo sapiens GN=NDUFA6 PE=1 SV=3	17.5082	-0.271638	0.977702	-0.203094	0.510365	-0.109794	0.79231	-0.242162	0.719641	-0.11818	0.852495	-0.181115	0.790971	-0.0321025	0.994645	-0.163873	0.64587
P56945	BCAR1	Breast cancer anti-estrogen resistance protein 1 OS=Homo sapiens GN=BCAR1 PE=1 SV=2	15.21	0.204643	0.977702	0.399351	0.664434	0.00798669	0.993119	-0.350842	0.851356	-0.172599	0.929196	-0.52488	0.793368	0.0202406	0.999312	0.454283	0.659064
P57053	H2BFS	Histone H2B type F-S OS=Homo sapiens GN=H2BFS PE=1 SV=2	22.0066	0.0582623	0.982914	0.259105	0.367487	0.239381	0.504695	0.166931	0.774521	-0.105673	0.85782	-0.00719928	0.989829	-0.00077513	0.999806	0.575312	0.11381
P57076	C21orf59	UPF0769 protein C21orf59 OS=Homo sapiens GN=C21orf59 PE=1 SV=1	18.509	0.478692	0.977702	0.804404	0.147998	0.56302	0.322445	0.416107	0.706393	0.51405	0.590047	0.553729	0.559865	0.37769	0.905355	0.724395	0.218095
P57088	TMEM33	Transmembrane protein 33 OS=Homo sapiens GN=TMEM33 PE=1 SV=2	19.165	-0.213486	0.977702	-0.32939	0.263781	-0.043224	0.921432	-0.23068	0.710666	-0.205274	0.729188	-0.343887	0.55013	-0.238602	0.901966	-0.150203	0.6489
P57105	SYNJ2BP	Synaptojanin-2-binding protein OS=Homo sapiens GN=SYNJ2BP PE=1 SV=2	17.5473	0.390933	0.977702	0.300377	0.319878	0.193124	0.614043	0.120506	0.841806	-0.0685947	0.911179	-0.211039	0.75208	0.0363466	0.992473	0.0400345	0.920022
P57678	GEMIN4	Gem-associated protein 4 OS=Homo sapiens GN=GEMIN4 PE=1 SV=2	17.3512	0.688209	0.977702	1.59657	0.222801	1.08401	0.481843	0.860942	0.73668	1.11563	0.681865	0.632745	0.829821	1.02763	0.901966	1.52689	0.311408
P57723	PCBP4	Poly(rC)-binding protein 4 OS=Homo sapiens GN=PCBP4 PE=2 SV=1	17.8981	1.15521	0.977702	2.99989	0.0270965	1.96065	0.172588	1.5914	0.575548	1.06174	0.612187	0.466394	0.84533	0.517714	0.972467	1.65314	0.201472
P57740	NUP107	Nuclear pore complex protein Nup107 OS=Homo sapiens GN=NUP107 PE=1 SV=1	18.52	-0.132254	0.977702	0.0630341	0.756263	-0.0174962	0.951465	0.0521847	0.901711	-0.0252406	0.953577	0.0690158	0.884216	-0.00966299	0.998861	0.139151	0.53715
P58107	EPPK1	Epiplakin OS=Homo sapiens GN=EPPK1 PE=1 SV=2	20.3965	-0.0499976	0.985157	-0.32799	0.428528	-0.220703	0.687131	-0.0847754	0.920208	-0.133046	0.878703	-0.305388	0.744876	0.00459257	0.999806	-0.3242	0.488413
P58546	MTPN	Myotrophin OS=Homo sapiens GN=MTPN PE=1 SV=2	18.2029	-0.0737043	0.985157	-0.392141	0.302056	-0.720592	0.172666	-0.331229	0.706393	-0.193455	0.809203	-0.0285343	0.978177	-0.00810537	0.999515	-0.481613	0.29062
P59998	ARPC4	Actin-related protein 2/3 complex subunit 4 OS=Homo sapiens GN=ARPC4 PE=1 SV=3	18.7144	-0.0533763	0.985157	-0.425534	0.17754	-0.358584	0.303797	-0.214913	0.725741	-0.134832	0.820271	0.254288	0.685256	-0.0290076	0.994943	-0.280812	0.396801
P60033	CD81	CD81 antigen OS=Homo sapiens GN=CD81 PE=1 SV=1	18.6386	0.0280234	0.985157	-0.0247865	0.909802	0.0600396	0.827013	-0.0240145	0.949778	-0.144553	0.727581	-0.180579	0.679329	-0.108997	0.970196	0.0501123	0.835927
P60174	TPI1	Triosephosphate isomerase OS=Homo sapiens GN=TPI1 PE=1 SV=3	19.8962	0.00814417	0.997776	-0.741194	0.266914	-1.06248	0.202439	-0.736044	0.678357	-0.748938	0.574913	-0.0196771	0.989102	-0.249607	0.97748	-0.830533	0.29062
P60228	EIF3E	Eukaryotic translation initiation factor 3 subunit E OS=Homo sapiens GN=EIF3E PE=1 SV=1	18.5819	-0.0862536	0.977702	-0.482492	0.161478	-0.382743	0.294501	-0.184275	0.762476	-0.147516	0.819889	0.197695	0.766791	0.0037842	0.999806	-0.297607	0.393512
P60468	SEC61B	Protein transport protein Sec61 subunit beta OS=Homo sapiens GN=SEC61B PE=1 SV=2	17.8343	0.488155	0.977702	0.811293	0.132966	0.36726	0.498482	0.190414	0.828199	0.258654	0.772265	0.0790422	0.940344	0.163268	0.97748	0.437026	0.389768
P60510	PPP4C	Serine/threonine-protein phosphatase 4 catalytic subunit OS=Homo sapiens GN=PPP4C PE=1 SV=1	19.4187	-0.227245	0.977702	-0.715089	0.144862	-0.694472	0.195736	-0.330917	0.710666	-0.287372	0.733889	-0.107929	0.913885	-0.0205522	0.998861	-0.38425	0.412993
P60602	ROMO1	Reactive oxygen species modulator 1 OS=Homo sapiens GN=ROMO1 PE=1 SV=1	18.4222	-0.311813	0.977702	-0.441002	0.233666	-0.250517	0.579263	-0.20188	0.778634	-0.236774	0.742921	-0.436774	0.540143	-0.103253	0.981161	-0.72206	0.105836
P60604	UBE2G2	Ubiquitin-conjugating enzyme E2 G2 OS=Homo sapiens GN=UBE2G2 PE=1 SV=1	17.0021	0.397858	0.977702	0.859584	0.283494	-0.155532	0.891219	0.180936	0.912031	0.156427	0.923376	-0.129314	0.944122	-0.604293	0.908377	0.212842	0.839979
P60660	MYL6	Myosin light polypeptide 6 OS=Homo sapiens GN=MYL6 PE=1 SV=2	20.1418	0.18839	0.977702	0.551371	0.21278	0.341311	0.510482	0.306304	0.726314	0.243153	0.775592	0.0723023	0.941754	-0.0016196	0.999806	0.258775	0.586316
P60842	EIF4A1	Eukaryotic initiation factor 4A-I OS=Homo sapiens GN=EIF4A1 PE=1 SV=1	19.1074	0.0855027	0.977702	-0.308742	0.326854	-0.382615	0.311592	-0.0978822	0.879485	-0.0376544	0.956461	0.453084	0.45847	0.368759	0.755817	-0.293692	0.412993
P60866	RPS20	40S ribosomal protein S20 OS=Homo sapiens GN=RPS20 PE=1 SV=1	19.3757	0.0451781	0.985157	-0.424925	0.246116	-0.44247	0.302353	-0.247072	0.733067	-0.206917	0.775592	0.245448	0.756095	0.1438	0.97748	-0.224839	0.575862
P60891	PRPS1	Ribose-phosphate pyrophosphokinase 1 OS=Homo sapiens GN=PRPS1 PE=1 SV=2	18.707	-0.201909	0.977702	-0.662466	0.154933	-0.643685	0.209171	-0.459897	0.678357	-0.333168	0.696241	0.109365	0.913508	0.0528203	0.992473	-0.595636	0.231087
P60900	PSMA6	Proteasome subunit alpha type-6 OS=Homo sapiens GN=PSMA6 PE=1 SV=1	18.6406	-0.18125	0.977702	-0.50574	0.25517	-0.419047	0.427025	-0.18519	0.830408	-0.0845363	0.92649	0.277399	0.768435	0.0614716	0.992473	-0.473427	0.359994
P60903	S100A10	Protein S100-A10 OS=Homo sapiens GN=S100A10 PE=1 SV=2	19.6185	-0.114805	0.977702	-0.308735	0.536227	-0.52721	0.382671	-0.452453	0.703785	-0.640673	0.542128	-0.47261	0.653458	-0.409644	0.901966	-0.652454	0.28
P60953	CDC42	Cell division control protein 42 homolog OS=Homo sapiens GN=CDC42 PE=1 SV=2	18.7373	0.13763	0.977702	0.666495	0.139698	0.391222	0.384645	0.258957	0.733067	0.0121338	0.986312	-0.120077	0.891203	-0.160448	0.97748	-0.145447	0.735793
P60981	DSTN	Destrin OS=Homo sapiens GN=DSTN PE=1 SV=3	18.2597	-0.0720819	0.977702	-0.328107	0.270279	-0.577148	0.16847	-0.544186	0.400151	-0.402792	0.497818	-0.0292988	0.967884	-0.0698484	0.9856	-0.662903	0.0586612
P60983	GMFB	Glia maturation factor beta OS=Homo sapiens GN=GMFB PE=1 SV=2	18.9196	-0.185928	0.977702	-0.823853	0.168694	-0.983859	0.181154	-0.605704	0.678357	-0.757798	0.487816	0.104789	0.932457	0.00812322	0.999806	-0.925812	0.172013
P61006	RAB8A	Ras-related protein Rab-8A OS=Homo sapiens GN=RAB8A PE=1 SV=1	17.7833	0.361157	0.977702	0.346528	0.275854	0.358274	0.341409	0.479978	0.580791	0.436115	0.491041	0.217986	0.75208	0.343304	0.793167	0.525532	0.182418
P61009	SPCS3	Signal peptidase complex subunit 3 OS=Homo sapiens GN=SPCS3 PE=1 SV=1	19.214	-0.137207	0.977702	-0.121984	0.638033	-0.0874926	0.802332	-0.0806553	0.877787	-0.0311982	0.955539	-0.069052	0.913596	-0.0100063	0.998861	0.108189	0.715507
P61011	SRP54	Signal recognition particle 54 kDa protein OS=Homo sapiens GN=SRP54 PE=1 SV=1	17.5711	0.15472	0.977702	0.372983	0.264718	0.426363	0.283741	0.208172	0.752829	0.329565	0.624852	0.157932	0.835737	0.178796	0.96936	0.441496	0.271291
P61019	RAB2A	Ras-related protein Rab-2A OS=Homo sapiens GN=RAB2A PE=1 SV=1	19.6668	-0.223871	0.977702	-0.471998	0.231829	-0.269518	0.574197	-0.19409	0.796057	-0.10315	0.898378	-0.00952028	0.989829	0.0809171	0.98849	0.0316468	0.949678
P61020	RAB5B	Ras-related protein Rab-5B OS=Homo sapiens GN=RAB5B PE=1 SV=1	18.3044	-0.114162	0.977702	-0.0317642	0.909802	-0.149769	0.652177	-0.27253	0.689312	-0.253896	0.644169	-0.496176	0.222915	-0.240172	0.861253	-0.0907527	0.764753
P61026	RAB10	Ras-related protein Rab-10 OS=Homo sapiens GN=RAB10 PE=1 SV=1	19.0749	0.0898977	0.977702	0.0811046	0.724505	-0.0831788	0.784948	-0.0158703	0.971215	-0.0394093	0.935142	0.132796	0.790971	0.185438	0.902516	0.161257	0.530924
P61081	UBE2M	NEDD8-conjugating enzyme Ubc12 OS=Homo sapiens GN=UBE2M PE=1 SV=1	19.0356	-0.227139	0.977702	-0.870003	0.0885641	-0.797629	0.164948	-0.389309	0.698633	-0.327129	0.694418	0.295496	0.740838	-0.0239058	0.9978	-0.3024	0.492428
P61086	UBE2K	Ubiquitin-conjugating enzyme E2 K OS=Homo sapiens GN=UBE2K PE=1 SV=3	17.8167	-0.0188085	0.990383	-0.197879	0.489758	-0.349017	0.31348	-0.13886	0.806973	0.029766	0.962735	0.313811	0.600777	0.381285	0.667314	-0.243975	0.453343
P61088	UBE2N	Ubiquitin-conjugating enzyme E2 N OS=Homo sapiens GN=UBE2N PE=1 SV=1	18.5381	-0.0133075	0.993795	-0.293263	0.434897	-0.464249	0.3098	-0.319083	0.707495	-0.156327	0.844392	0.458132	0.543541	0.17832	0.972914	-0.274628	0.521842
P61106	RAB14	Ras-related protein Rab-14 OS=Homo sapiens GN=RAB14 PE=1 SV=4	19.2816	-0.0972449	0.977702	-0.0965334	0.689663	-0.131818	0.671915	-0.122198	0.796057	-0.155853	0.74907	-0.113098	0.836968	-0.0579977	0.9856	-0.151251	0.57689
P61158	ACTR3	Actin-related protein 3 OS=Homo sapiens GN=ACTR3 PE=1 SV=3	19.2687	-0.0714752	0.978269	-0.566681	0.148678	-0.536153	0.208892	-0.276206	0.710666	-0.291892	0.684672	0.167708	0.831929	0.0165678	0.998861	-0.346361	0.381072
P61160	ACTR2	Actin-related protein 2 OS=Homo sapiens GN=ACTR2 PE=1 SV=1	18.1106	0.125365	0.977702	-0.0197711	0.930998	-0.111739	0.693184	-0.110164	0.796057	-0.259409	0.551132	0.0701294	0.890551	0.0642982	0.979499	-0.146828	0.546035
P61163	ACTR1A	Alpha-centractin OS=Homo sapiens GN=ACTR1A PE=1 SV=1	18.4844	-0.138902	0.977702	-0.146197	0.53907	-0.298179	0.299783	-0.304345	0.662096	-0.255573	0.593107	-0.0224741	0.969747	-0.171276	0.921313	-0.235217	0.39294
P61201	COPS2	COP9 signalosome complex subunit 2 OS=Homo sapiens GN=COPS2 PE=1 SV=1	16.9665	-0.0790309	0.985157	-0.521245	0.347322	-0.589664	0.379077	-0.27121	0.806292	0.0817366	0.947359	0.61718	0.596725	0.277639	0.972467	-0.4288	0.490207
P61204	ARF3	ADP-ribosylation factor 3 OS=Homo sapiens GN=ARF3 PE=1 SV=2	19.7882	0.748876	0.845127	1.06372	0.0885641	0.904286	0.172921	0.874288	0.425284	0.737936	0.422958	0.508424	0.612149	0.625469	0.670536	0.881083	0.146646
P61221	ABCE1	ATP-binding cassette sub-family E member 1 OS=Homo sapiens GN=ABCE1 PE=1 SV=1	18.0655	-0.082486	0.985157	-0.805541	0.168641	-0.743462	0.248255	-0.329186	0.756213	-0.0310081	0.976607	0.510315	0.647505	0.341348	0.92954	-0.138086	0.824253
P61224	RAP1B	Ras-related protein Rap-1b OS=Homo sapiens GN=RAP1B PE=1 SV=1	18.665	0.0195491	0.99342	0.435066	0.311781	0.334044	0.531196	0.147969	0.865935	0.289495	0.738978	-0.13216	0.893043	-0.228836	0.9706	0.326073	0.497572
P61225	RAP2B	Ras-related protein Rap-2b OS=Homo sapiens GN=RAP2B PE=1 SV=1	17.8822	-0.141219	0.977702	0.195501	0.514924	0.115821	0.773699	0.140123	0.813719	-0.0829833	0.897366	-0.0354195	0.961222	-0.0920068	0.978449	-0.156138	0.649775
P61244	MAX	Protein max OS=Homo sapiens GN=MAX PE=1 SV=1	17.0889	0.124349	0.985157	-0.164822	0.799337	-0.0788771	0.934167	-0.296993	0.816396	-0.124983	0.925552	0.56183	0.684246	0.940141	0.625623	0.0205071	0.983149
P61247	RPS3A	40S ribosomal protein S3a OS=Homo sapiens GN=RPS3A PE=1 SV=2	19.6003	-0.0616369	0.985157	-0.61911	0.166135	-0.536039	0.274077	-0.305187	0.724914	-0.23143	0.775927	0.354152	0.684246	0.105581	0.98462	-0.435451	0.360317
P61254	RPL26	60S ribosomal protein L26 OS=Homo sapiens GN=RPL26 PE=1 SV=1	18.8491	-0.110848	0.977702	-0.4077	0.21156	-0.354021	0.34073	-0.056099	0.927903	-0.146793	0.820185	0.215184	0.75208	-0.0225208	0.995901	-0.224418	0.51788
P61289	PSME3	Proteasome activator complex subunit 3 OS=Homo sapiens GN=PSME3 PE=1 SV=1	18.1022	-0.321673	0.977702	-0.605461	0.140029	-0.506057	0.23925	-0.260009	0.725741	-0.170891	0.816844	0.105763	0.893043	0.0417692	0.992473	-0.257206	0.50649
P61313	RPL15	60S ribosomal protein L15 OS=Homo sapiens GN=RPL15 PE=1 SV=2	19.3899	-0.0843244	0.977702	-0.173674	0.592006	-0.295215	0.456416	-0.132371	0.837533	0.301182	0.660968	0.25561	0.724263	-0.0826549	0.9856	-0.0707067	0.855553
P61326	MAGOH	Protein mago nashi homolog OS=Homo sapiens GN=MAGOH PE=1 SV=1 [P61326,Q96A72]	19.4279	-0.154007	0.977702	-0.0985568	0.810607	0.0234999	0.967503	-0.112057	0.895622	-0.247552	0.758663	-0.407608	0.62382	-0.267307	0.926982	-0.539939	0.271217
P61353	RPL27	60S ribosomal protein L27 OS=Homo sapiens GN=RPL27 PE=1 SV=2	19.2745	-0.0403299	0.985157	0.0425364	0.898239	-0.115716	0.77655	0.0293063	0.959096	0.0446279	0.947359	-0.0760822	0.916139	-0.15966	0.972467	-0.170361	0.628013
P61421	ATP6V0D1	V-type proton ATPase subunit d 1 OS=Homo sapiens GN=ATP6V0D1 PE=1 SV=1	19.772	-0.112666	0.977702	-0.386074	0.296705	-0.18212	0.708895	-0.23666	0.749833	-0.257316	0.731875	-0.286483	0.727019	-0.0366442	0.994943	-0.245785	0.553061
P61457	PCBD1	Pterin-4-alpha-carbinolamine dehydratase OS=Homo sapiens GN=PCBD1 PE=1 SV=2	19.0229	0.344651	0.977702	-0.856468	0.204168	-0.973724	0.217357	-0.357417	0.778792	-0.354939	0.785079	0.464037	0.74407	0.263915	0.97748	-0.551146	0.439365
P61513	RPL37A	60S ribosomal protein L37a OS=Homo sapiens GN=RPL37A PE=1 SV=2	18.6536	-0.116942	0.977702	-0.602959	0.0885641	-0.457337	0.195736	-0.280162	0.691546	-0.24473	0.678886	0.132572	0.83439	-0.052117	0.991634	-0.406408	0.226731
P61586	RHOA	Transforming protein RhoA OS=Homo sapiens GN=RHOA PE=1 SV=1	18.7761	-0.0791541	0.977702	-0.309886	0.32313	-0.229085	0.560868	-0.108992	0.865935	-0.0824766	0.900478	0.172908	0.805385	0.0539132	0.992103	-0.240872	0.492946
P61604	HSPE1	10 kDa heat shock protein, mitochondrial OS=Homo sapiens GN=HSPE1 PE=1 SV=2	20.7061	-0.0485484	0.985157	0.13068	0.626407	-0.0138767	0.970774	-0.0210245	0.966872	0.206357	0.708889	0.140848	0.821817	0.15453	0.963618	0.278362	0.375087
P61619	SEC61A1	Protein transport protein Sec61 subunit alpha isoform 1 OS=Homo sapiens GN=SEC61A1 PE=1 SV=2	18.9626	-0.288175	0.977702	-0.418122	0.222487	-0.292939	0.467877	-0.502086	0.58248	-0.492903	0.438245	-0.528691	0.36974	-0.348876	0.798292	-0.484522	0.230052
P61758	VBP1	Prefoldin subunit 3 OS=Homo sapiens GN=VBP1 PE=1 SV=3	18.1443	0.105989	0.977702	-0.599156	0.16944	-0.609574	0.214675	-0.180184	0.816331	-0.0507351	0.952057	0.412286	0.612727	0.333951	0.901966	-0.212289	0.637243
P61764	STXBP1	Syntaxin-binding protein 1 OS=Homo sapiens GN=STXBP1 PE=1 SV=1	18.3231	0.114722	0.977702	-0.135606	0.690188	-0.390006	0.3386	-0.0769014	0.913635	-0.06058	0.934624	0.194464	0.793368	0.37898	0.779831	0.516141	0.217508
P61769	B2M	Beta-2-microglobulin OS=Homo sapiens GN=B2M PE=1 SV=1	18.4223	-0.265249	0.977702	-0.229518	0.502277	-0.13754	0.762411	-0.272624	0.714513	-0.28157	0.696303	-0.615396	0.278433	-0.597651	0.383021	-0.513489	0.226731
P61803	DAD1	Dolichyl-diphosphooligosaccharide--protein glycosyltransferase subunit DAD1 OS=Homo sapiens GN=DAD1 PE=1 SV=3	18.5351	-0.135532	0.977702	0.0145868	0.965662	-0.0392028	0.928408	-0.283981	0.698633	-0.165397	0.776314	-0.299709	0.614111	-0.0700197	0.9856	-0.160487	0.626283
P61812	TGFB2	Transforming growth factor beta-2 OS=Homo sapiens GN=TGFB2 PE=1 SV=1	17.5359	0.108002	0.977702	0.0344588	0.909927	0.101066	0.788091	-0.189813	0.741836	-0.412851	0.467596	-0.711377	0.0617851	-0.657511	0.107196	-0.474165	0.182931
P61916	NPC2	Epididymal secretory protein E1 OS=Homo sapiens GN=NPC2 PE=1 SV=1	18.5878	-0.2669	0.977702	-0.51992	0.114637	-0.198675	0.54714	-0.202819	0.722514	-0.292433	0.579693	-0.256926	0.647438	-0.202503	0.912513	-0.240431	0.418405
P61923	COPZ1	Coatomer subunit zeta-1 OS=Homo sapiens GN=COPZ1 PE=1 SV=1	18.5663	0.0126695	0.991566	-0.282648	0.20308	-0.207515	0.411403	-0.0322526	0.937366	-0.107445	0.805972	0.116114	0.802301	-0.00363085	0.999806	-0.234611	0.346775
P61956	SUMO2	Small ubiquitin-related modifier 2 OS=Homo sapiens GN=SUMO2 PE=1 SV=3	18.6264	-0.187699	0.977702	-0.466133	0.16595	-0.58353	0.172588	-0.397032	0.661129	-0.392694	0.536982	-0.0223633	0.978177	-0.123617	0.97748	-0.293108	0.395887
P61960	UFM1	Ubiquitin-fold modifier 1 OS=Homo sapiens GN=UFM1 PE=1 SV=1	18.2836	0.365188	0.977702	-0.104553	0.803646	-0.218323	0.685399	0.0147181	0.986232	-0.179838	0.833021	0.212297	0.826107	0.230919	0.964423	-0.167063	0.723105
P61962	DCAF7	DDB1- and CUL4-associated factor 7 OS=Homo sapiens GN=DCAF7 PE=1 SV=1	17.9451	-0.186452	0.977702	0.549686	0.203613	0.283691	0.58031	0.121318	0.885024	0.468066	0.571982	-0.129757	0.891203	-0.377957	0.860311	0.130969	0.780556
P61964	WDR5	WD repeat-containing protein 5 OS=Homo sapiens GN=WDR5 PE=1 SV=1	18.1069	-0.192894	0.977702	-0.0931749	0.63807	-0.113696	0.651854	-0.0662268	0.870808	-0.15064	0.713183	-0.0764132	0.871321	-0.131269	0.926982	-0.0432659	0.854507
P61966	AP1S1	AP-1 complex subunit sigma-1A OS=Homo sapiens GN=AP1S1 PE=1 SV=1	19.7754	0.0315546	0.99342	-0.80999	0.259173	-1.21262	0.192678	-0.653022	0.703785	-0.909103	0.542067	0.156822	0.922471	0.0716055	0.994943	-0.902781	0.283011
P61970	NUTF2	Nuclear transport factor 2 OS=Homo sapiens GN=NUTF2 PE=1 SV=1	19.5416	-0.0458489	0.990235	-0.818366	0.21278	-0.954502	0.21769	-0.707544	0.678357	-0.794222	0.542128	0.13447	0.925633	0.0108763	0.999806	-0.820146	0.277521
P61978	HNRNPK	Heterogeneous nuclear ribonucleoprotein K OS=Homo sapiens GN=HNRNPK PE=1 SV=1	19.0228	-0.150731	0.977702	-0.389029	0.19607	-0.304328	0.368209	-0.274649	0.701813	-0.249525	0.681865	-0.0695875	0.916139	-0.208753	0.914911	-0.644811	0.0553374
P61981	YWHAG	14-3-3 protein gamma OS=Homo sapiens GN=YWHAG PE=1 SV=2	18.1888	-0.00019484	0.999619	-0.381678	0.36688	-0.461206	0.369905	-0.314383	0.725741	-0.277654	0.746845	0.26606	0.772386	0.112066	0.98462	-0.240686	0.622438
P62070	RRAS2	Ras-related protein R-Ras2 OS=Homo sapiens GN=RRAS2 PE=1 SV=1	19.6734	0.779026	0.977702	1.30672	0.101242	1.18833	0.173105	0.814989	0.662096	0.93229	0.459696	0.409239	0.768185	0.589582	0.860363	1.05971	0.184303
P62081	RPS7	40S ribosomal protein S7 OS=Homo sapiens GN=RPS7 PE=1 SV=1	19.0037	-0.0680001	0.985157	-0.411353	0.259173	-0.46451	0.282205	-0.301216	0.707495	-0.270483	0.716985	0.136504	0.872472	-0.00976566	0.998864	-0.347814	0.395244
P62136	PPP1CA	Serine/threonine-protein phosphatase PP1-alpha catalytic subunit OS=Homo sapiens GN=PPP1CA PE=1 SV=1	19.6542	-0.230349	0.977702	-0.698494	0.147998	-0.49301	0.31864	-0.340664	0.710666	-0.328318	0.701354	0.00585141	0.993693	-0.0802928	0.990592	-0.575242	0.255751
P62140	PPP1CB	Serine/threonine-protein phosphatase PP1-beta catalytic subunit OS=Homo sapiens GN=PPP1CB PE=1 SV=3	19.2375	-0.216391	0.977702	-0.334339	0.279895	-0.441456	0.241504	-0.418023	0.648818	-0.156251	0.808664	-0.0552812	0.940156	-0.251913	0.901966	-0.270154	0.431337
P62158	CALM1	Calmodulin OS=Homo sapiens GN=CALM1 PE=1 SV=2	19.4791	-0.109408	0.977702	-0.390623	0.253162	-0.479687	0.242245	-0.380647	0.672182	-0.615786	0.260382	-0.208347	0.772386	-0.180551	0.96936	-0.613069	0.14584
P62191	PSMC1	26S protease regulatory subunit 4 OS=Homo sapiens GN=PSMC1 PE=1 SV=1	18.7334	-0.0790853	0.978269	-0.546374	0.177772	-0.356977	0.433266	-0.0645062	0.930608	0.0298768	0.969427	0.384295	0.620239	0.293071	0.905834	-0.233071	0.581077
P62195	PSMC5	26S protease regulatory subunit 8 OS=Homo sapiens GN=PSMC5 PE=1 SV=1	19.0167	-0.0947166	0.977702	-0.411631	0.276607	-0.33912	0.456416	-0.223957	0.763558	-0.0758179	0.922135	0.353581	0.648821	0.118005	0.97748	-0.333946	0.423979
P62241	RPS8	40S ribosomal protein S8 OS=Homo sapiens GN=RPS8 PE=1 SV=2	18.9527	-0.00822275	0.993795	-0.0793768	0.74535	-0.140712	0.650001	-0.0920023	0.852067	-0.00466618	0.990983	0.173908	0.747033	0.0911659	0.97748	-0.129472	0.640192
P62244	RPS15A	40S ribosomal protein S15a OS=Homo sapiens GN=RPS15A PE=1 SV=2	19.6802	-0.00817676	0.993795	-0.302549	0.279854	-0.434552	0.2115	-0.238801	0.707495	-0.311595	0.578849	0.0960252	0.883136	0.062447	0.98718	-0.437486	0.206011
P62249	RPS16	40S ribosomal protein S16 OS=Homo sapiens GN=RPS16 PE=1 SV=2	19.6343	-0.0416965	0.985157	-0.282867	0.312659	-0.1047	0.779755	-0.100364	0.864064	-0.0571763	0.922135	0.22015	0.724263	0.0910831	0.97748	-0.181143	0.566227
P62256	UBE2H	Ubiquitin-conjugating enzyme E2 H OS=Homo sapiens GN=UBE2H PE=1 SV=1	18.2718	-0.131438	0.977702	-0.0758817	0.799337	-0.120838	0.75342	-0.291054	0.698633	0.00119423	0.997687	0.221196	0.737086	0.0473339	0.992103	0.430355	0.230052
P62258	YWHAE	14-3-3 protein epsilon OS=Homo sapiens GN=YWHAE PE=1 SV=1	18.5153	-0.0197084	0.99342	-0.56193	0.173449	-0.625201	0.195736	-0.260644	0.733067	-0.215697	0.776314	0.423487	0.581852	0.111981	0.979499	-0.3057	0.469537
P62263	RPS14	40S ribosomal protein S14 OS=Homo sapiens GN=RPS14 PE=1 SV=3	18.3264	0.00673797	0.994882	-0.0503404	0.871576	-0.0835738	0.835856	-0.00665841	0.98854	0.0300883	0.962886	-0.0750159	0.914164	-0.193498	0.926982	-0.156717	0.641488
P62266	RPS23	40S ribosomal protein S23 OS=Homo sapiens GN=RPS23 PE=1 SV=3	19.2865	-0.0333673	0.985157	-0.412692	0.166135	-0.396132	0.23369	-0.244397	0.703785	-0.119356	0.83027	0.0702176	0.913885	-0.012057	0.998861	-0.23334	0.438968
P62269	RPS18	40S ribosomal protein S18 OS=Homo sapiens GN=RPS18 PE=1 SV=3	18.8863	0.0841642	0.977702	0.150008	0.667224	-0.0398594	0.936592	0.0890584	0.902653	0.0941123	0.898378	0.102837	0.898537	-0.00295831	0.999806	-0.0134533	0.980532
P62273	RPS29	40S ribosomal protein S29 OS=Homo sapiens GN=RPS29 PE=1 SV=2	19.7831	-0.179828	0.977702	-0.733295	0.122409	-0.636555	0.195736	-0.325276	0.707495	-0.287354	0.722376	0.0558028	0.951162	0.0661268	0.992103	-0.635265	0.189887
P62277	RPS13	40S ribosomal protein S13 OS=Homo sapiens GN=RPS13 PE=1 SV=2	19.5584	0.057763	0.977702	-0.149566	0.564603	-0.246296	0.439014	-0.102171	0.846363	-0.162931	0.755205	0.190234	0.74407	0.0579062	0.987324	-0.204845	0.480216
P62280	RPS11	40S ribosomal protein S11 OS=Homo sapiens GN=RPS11 PE=1 SV=3	20.2311	0.0191329	0.990383	0.0612245	0.840067	-0.0732377	0.855835	-0.0289109	0.95791	-0.0863437	0.888131	0.241235	0.711873	0.118692	0.97748	0.0708304	0.839546
P62304	SNRPE	Small nuclear ribonucleoprotein E OS=Homo sapiens GN=SNRPE PE=1 SV=1	20.5924	-0.0702779	0.977702	-0.321113	0.276607	-0.204315	0.577809	-0.160179	0.780362	-0.107641	0.855145	-0.0769455	0.913885	-0.208454	0.921313	-0.517703	0.155557
P62306	SNRPF	Small nuclear ribonucleoprotein F OS=Homo sapiens GN=SNRPF PE=1 SV=1	17.8749	-0.210781	0.977702	-0.420502	0.267706	-0.24943	0.596679	-0.170761	0.816331	-0.0297052	0.969427	-0.136364	0.881375	-0.341492	0.86487	-0.354817	0.404594
P62312	LSM6	U6 snRNA-associated Sm-like protein LSm6 OS=Homo sapiens GN=LSM6 PE=1 SV=1	19.8248	-0.245411	0.977702	-0.643049	0.231404	-0.505777	0.422944	-0.244385	0.808929	-0.191849	0.855145	0.0401117	0.978177	0.0933606	0.992103	-0.646615	0.301879
P62314	SNRPD1	Small nuclear ribonucleoprotein Sm D1 OS=Homo sapiens GN=SNRPD1 PE=1 SV=1	18.1885	0.128691	0.977702	0.247588	0.377466	0.129691	0.726467	0.0851502	0.883457	0.188996	0.740852	0.128629	0.845116	-0.0234464	0.994943	0.00814175	0.985192
P62316	SNRPD2	Small nuclear ribonucleoprotein Sm D2 OS=Homo sapiens GN=SNRPD2 PE=1 SV=1	19.6122	-0.0554793	0.985157	-0.303844	0.291001	-0.123465	0.741932	-0.106637	0.856202	-0.135832	0.820185	0.00368812	0.993693	-0.153241	0.970196	-0.392611	0.260958
P62318	SNRPD3	Small nuclear ribonucleoprotein Sm D3 OS=Homo sapiens GN=SNRPD3 PE=1 SV=1	18.6228	-0.120993	0.977702	-0.305799	0.372833	-0.207783	0.637796	-0.0482374	0.941915	-0.298961	0.685814	-0.139117	0.865206	-0.199143	0.963618	-0.585738	0.178014
P62328	TMSB4X	Thymosin beta-4 OS=Homo sapiens GN=TMSB4X PE=1 SV=2	18.1172	0.066946	0.987071	-0.421312	0.509909	-0.58991	0.454947	0.0730514	0.951862	-0.263546	0.844392	0.259627	0.865206	-0.0926036	0.992473	-0.307026	0.674273
P62330	ARF6	ADP-ribosylation factor 6 OS=Homo sapiens GN=ARF6 PE=1 SV=2	19.0844	-0.0152274	0.991303	-0.332079	0.204291	-0.0515227	0.883916	-0.262456	0.68687	-0.247569	0.624852	-0.084617	0.884216	-0.114492	0.972914	-0.341658	0.257869
P62333	PSMC6	26S protease regulatory subunit 10B OS=Homo sapiens GN=PSMC6 PE=1 SV=1	18.3537	-0.0985567	0.977702	-0.368466	0.194784	-0.208832	0.523386	-0.128306	0.806292	-0.0449124	0.936052	0.38965	0.441678	0.227322	0.899599	-0.108743	0.719685
P62424	RPL7A	60S ribosomal protein L7a OS=Homo sapiens GN=RPL7A PE=1 SV=2	19.329	0.328935	0.977702	0.672331	0.313232	0.692706	0.387299	0.512424	0.722514	0.703458	0.60096	0.420876	0.771951	0.23038	0.97748	0.547376	0.465021
P62487	POLR2G	DNA-directed RNA polymerase II subunit RPB7 OS=Homo sapiens GN=POLR2G PE=1 SV=1	19.5649	0.128452	0.977702	0.774188	0.139698	0.581308	0.275619	0.266411	0.762476	0.34608	0.702563	-0.155236	0.882767	0.0267221	0.9978	0.603911	0.260958
P62491	RAB11A	Ras-related protein Rab-11A OS=Homo sapiens GN=RAB11A PE=1 SV=3	18.9987	0.698218	0.824204	0.99631	0.0854122	0.84024	0.172588	0.598526	0.648856	0.537671	0.546415	0.163725	0.877258	0.294766	0.926982	0.737267	0.183569
P62495	ETF1	Eukaryotic peptide chain release factor subunit 1 OS=Homo sapiens GN=ETF1 PE=1 SV=3	18.5101	-0.122997	0.977702	-0.458628	0.173449	-0.446953	0.239758	-0.0872695	0.893317	-0.00238377	0.995266	0.29171	0.648821	0.145228	0.972914	-0.242287	0.477951
P62633	CNBP	Cellular nucleic acid-binding protein OS=Homo sapiens GN=CNBP PE=1 SV=1	17.9503	-0.199619	0.977702	-0.849443	0.110027	-0.755399	0.187393	-0.481651	0.678357	-0.340722	0.701354	0.202313	0.836799	-0.0566045	0.992473	-0.826952	0.125501
P62701	RPS4X	40S ribosomal protein S4, X isoform OS=Homo sapiens GN=RPS4X PE=1 SV=2	19.728	0.616047	0.977702	1.26778	0.193262	1.03784	0.3386	0.663265	0.726067	0.771847	0.689098	0.276853	0.893043	0.313655	0.97748	0.973043	0.362014
P62750	RPL23A	60S ribosomal protein L23a OS=Homo sapiens GN=RPL23A PE=1 SV=1	18.3328	-0.0826836	0.977702	-0.482417	0.172288	-0.439709	0.260771	-0.17717	0.780362	-0.0504315	0.943058	0.225952	0.75208	0.10065	0.97748	-0.115095	0.757886
P62753	RPS6	40S ribosomal protein S6 OS=Homo sapiens GN=RPS6 PE=1 SV=1	19.7894	0.179782	0.977702	0.228762	0.522215	0.18759	0.689458	0.128896	0.864064	0.307844	0.689188	0.339115	0.655498	0.123533	0.97748	0.217935	0.594078
P62805	HIST1H4A	Histone H4 OS=Homo sapiens GN=HIST1H4A PE=1 SV=2	19.8597	-0.0777257	0.977702	0.192509	0.399748	0.111033	0.717101	-0.102374	0.822839	-0.132223	0.778326	-0.315309	0.493129	-0.201405	0.896824	0.00258647	0.992696
P62820	RAB1A	Ras-related protein Rab-1A OS=Homo sapiens GN=RAB1A PE=1 SV=3	17.7025	-0.0334352	0.985157	0.0362908	0.902439	-0.14382	0.688969	-0.109754	0.841649	0.0208575	0.971179	0.0955337	0.883136	0.0775063	0.981161	0.0801158	0.80354
P62826	RAN	GTP-binding nuclear protein Ran OS=Homo sapiens GN=RAN PE=1 SV=3	19.2189	-0.0583516	0.985157	-0.535514	0.178986	-0.601922	0.199212	-0.333495	0.703785	-0.250643	0.735317	0.252284	0.757862	0.193457	0.971977	-0.419722	0.340522
P62829	RPL23	60S ribosomal protein L23 OS=Homo sapiens GN=RPL23 PE=1 SV=1	19.7967	0.142755	0.977702	-0.0540673	0.840953	-0.0585167	0.870468	-0.154818	0.763784	-0.104057	0.844392	0.0761411	0.899622	-0.0905623	0.97748	-0.175441	0.547142
P62834	RAP1A	Ras-related protein Rap-1A OS=Homo sapiens GN=RAP1A PE=1 SV=1	19.0651	-0.257455	0.977702	-0.292693	0.23707	-0.221774	0.448696	-0.203072	0.707495	-0.38574	0.377595	-0.32316	0.494472	-0.0958107	0.97748	-0.278919	0.331165
P62837	UBE2D2	Ubiquitin-conjugating enzyme E2 D2 OS=Homo sapiens GN=UBE2D2 PE=1 SV=1	18.0122	-0.0772012	0.985157	-0.734836	0.149819	-0.655065	0.230741	-0.375633	0.707495	-0.111733	0.90312	0.588851	0.494472	0.353456	0.902516	-0.336583	0.491589
P62841	RPS15	40S ribosomal protein S15 OS=Homo sapiens GN=RPS15 PE=1 SV=2	17.8584	0.0835657	0.977702	-0.319263	0.298747	-0.216703	0.574078	-0.00999314	0.986347	-0.1943	0.753764	0.118992	0.871321	-0.0316433	0.994645	-0.337233	0.357939
P62847	RPS24	40S ribosomal protein S24 OS=Homo sapiens GN=RPS24 PE=1 SV=1	19.0327	0.4815	0.977702	0.487182	0.194411	0.403666	0.334825	0.244157	0.730669	0.225997	0.74907	0.264156	0.736232	0.391091	0.779639	0.403561	0.333121
P62851	RPS25	40S ribosomal protein S25 OS=Homo sapiens GN=RPS25 PE=1 SV=1	19.8736	-0.128464	0.977702	-0.626321	0.164943	-0.540923	0.267172	-0.325663	0.710666	-0.262444	0.744214	0.262069	0.766791	0.0747891	0.991634	-0.47041	0.32458
P62854	RPS26	40S ribosomal protein S26 OS=Homo sapiens GN=RPS26 PE=1 SV=3	19.9429	0.0145606	0.99342	-0.573214	0.134775	-0.283608	0.458922	-0.0664228	0.918506	0.120062	0.85044	0.387421	0.537053	0.224193	0.922279	-0.359487	0.339084
P62857	RPS28	40S ribosomal protein S28 OS=Homo sapiens GN=RPS28 PE=1 SV=1	18.4682	-0.103772	0.977702	-0.663677	0.1875	-0.722483	0.214739	-0.379135	0.710666	-0.311927	0.740621	0.325285	0.75208	0.0700457	0.992473	-0.56535	0.312041
P62861	FAU	40S ribosomal protein S30 OS=Homo sapiens GN=FAU PE=1 SV=1	18.8007	-0.405749	0.977702	-0.801726	0.149105	-0.581616	0.31024	-0.22316	0.810767	-0.37555	0.703948	-0.121247	0.914164	-0.105724	0.987324	-0.787728	0.190032
P62873	GNB1	Guanine nucleotide-binding protein G(I)/G(S)/G(T) subunit beta-1 OS=Homo sapiens GN=GNB1 PE=1 SV=3	19.7035	-0.324529	0.977702	-0.402483	0.287491	-0.293117	0.527294	-0.46143	0.669963	-0.502893	0.514853	-0.528588	0.470597	-0.46642	0.705191	-0.492115	0.277521
P62877	RBX1	E3 ubiquitin-protein ligase RBX1 OS=Homo sapiens GN=RBX1 PE=1 SV=1	18.9479	-0.132165	0.977702	-0.674312	0.165317	-0.64517	0.229961	-0.0558244	0.945728	-0.17391	0.844392	0.477752	0.596725	0.0148895	0.998861	-0.484434	0.348443
P62879	GNB2	Guanine nucleotide-binding protein G(I)/G(S)/G(T) subunit beta-2 OS=Homo sapiens GN=GNB2 PE=1 SV=3	19.5522	0.434672	0.977702	0.80231	0.253162	0.629612	0.450568	0.450889	0.746557	0.446895	0.746695	0.0192018	0.989307	0.238345	0.97748	0.538657	0.479924
P62888	RPL30	60S ribosomal protein L30 OS=Homo sapiens GN=RPL30 PE=1 SV=2	19.0994	-0.0366431	0.985157	-0.181831	0.397121	-0.205234	0.439213	-0.194265	0.703806	-0.0177616	0.969397	0.0593565	0.911755	-0.0290213	0.992473	-0.215216	0.392154
P62899	RPL31	60S ribosomal protein L31 OS=Homo sapiens GN=RPL31 PE=1 SV=1	19.5689	-0.0289155	0.987294	-0.473817	0.15449	-0.431339	0.232104	-0.157712	0.780973	-0.124785	0.833319	0.147476	0.829399	-0.0299535	0.994645	-0.296745	0.382204
P62906	RPL10A	60S ribosomal protein L10a OS=Homo sapiens GN=RPL10A PE=1 SV=2	18.64	-0.0650301	0.982681	-0.436313	0.203721	-0.409467	0.294106	-0.373992	0.672182	-0.281601	0.683786	0.0984795	0.893124	0.0975057	0.978799	-0.42486	0.277521
P62910	RPL32	60S ribosomal protein L32 OS=Homo sapiens GN=RPL32 PE=1 SV=2	19.6676	-0.12383	0.977702	-0.592479	0.144685	-0.532649	0.213448	-0.371193	0.68497	-0.236956	0.733889	0.0681429	0.931093	-0.0672057	0.990592	-0.504816	0.230052
P62913	RPL11	60S ribosomal protein L11 OS=Homo sapiens GN=RPL11 PE=1 SV=2	19.423	0.130401	0.977702	0.170194	0.65727	0.199713	0.688969	0.126178	0.873697	0.229326	0.766251	0.33763	0.684246	0.0895087	0.9856	0.359634	0.409353
P62917	RPL8	60S ribosomal protein L8 OS=Homo sapiens GN=RPL8 PE=1 SV=2	19.2243	0.69272	0.977702	1.18031	0.11709	0.908069	0.227208	0.4204	0.733067	0.398507	0.743348	0.301855	0.830812	0.146289	0.9856	0.523369	0.439418
P62937	PPIA	Peptidyl-prolyl cis-trans isomerase A OS=Homo sapiens GN=PPIA PE=1 SV=2	20.5772	0.0750007	0.985157	-0.590772	0.229606	-0.816021	0.192787	-0.419492	0.703806	-0.519295	0.587529	0.250195	0.821817	0.104174	0.987324	-0.695141	0.231087
P62942	FKBP1A	Peptidyl-prolyl cis-trans isomerase FKBP1A OS=Homo sapiens GN=FKBP1A PE=1 SV=2	18.3722	-0.234492	0.977702	-0.847761	0.155539	-0.998092	0.172588	-0.471772	0.703785	-0.587498	0.578849	0.214088	0.859465	-0.0389265	0.995774	-0.647587	0.303646
P62979	RPS27A	Ubiquitin-40S ribosomal protein S27a OS=Homo sapiens GN=RPS27A PE=1 SV=2	19.0133	0.264912	0.977702	0.438119	0.281794	0.164008	0.757128	0.170065	0.83153	0.0936657	0.909429	0.139604	0.883136	0.139625	0.97748	0.0222937	0.9692
P62987	UBA52	Ubiquitin-60S ribosomal protein L40 OS=Homo sapiens GN=UBA52 PE=1 SV=2	19.1153	-0.0164612	0.990383	-0.276824	0.273599	-0.220279	0.470109	-0.153684	0.759532	0.0307382	0.954147	0.148764	0.782701	0.00592285	0.998956	0.0177018	0.958685
P62993	GRB2	Growth factor receptor-bound protein 2 OS=Homo sapiens GN=GRB2 PE=1 SV=1	18.2722	0.47381	0.977702	0.464151	0.217583	0.357396	0.413707	0.50787	0.641638	0.756871	0.164485	0.888412	0.069565	0.780411	0.152541	0.791203	0.0716278
P62995	TRA2B	Transformer-2 protein homolog beta OS=Homo sapiens GN=TRA2B PE=1 SV=1	19.2979	-0.16959	0.977702	-0.230795	0.488162	-0.0426677	0.932713	-0.0607567	0.928171	-0.265544	0.702563	-0.357325	0.612132	-0.317402	0.85327	-0.44115	0.277521
P63000	RAC1	Ras-related C3 botulinum toxin substrate 1 OS=Homo sapiens GN=RAC1 PE=1 SV=1	19.2545	-0.172571	0.977702	-0.432906	0.150436	-0.336416	0.283741	-0.248187	0.703785	-0.278263	0.593107	-0.206719	0.723692	-0.364682	0.602196	-0.491937	0.133201
P63010	AP2B1	AP-2 complex subunit beta OS=Homo sapiens GN=AP2B1 PE=1 SV=1	18.3382	-0.0476083	0.977702	0.154075	0.466314	0.0800362	0.779352	-0.156169	0.726314	0.0494872	0.909794	-0.0973602	0.845116	-0.174984	0.901966	-0.0531872	0.834489
P63027	VAMP2	Vesicle-associated membrane protein 2 OS=Homo sapiens GN=VAMP2 PE=1 SV=3	19.7559	1.02756	0.977702	1.79934	0.0987227	1.38077	0.207545	0.982333	0.673225	1.04819	0.546415	0.505948	0.788167	0.640528	0.914911	1.19937	0.255794
P63096	GNAI1	Guanine nucleotide-binding protein G(i) subunit alpha-1 OS=Homo sapiens GN=GNAI1 PE=1 SV=2	19.308	0.126988	0.977702	-0.0158544	0.97278	-0.0809968	0.882585	-0.199922	0.790886	-0.32244	0.690479	-0.0586708	0.949147	-0.105978	0.982052	-0.316341	0.462764
P63104	YWHAZ	14-3-3 protein zeta/delta OS=Homo sapiens GN=YWHAZ PE=1 SV=1	19.2362	-0.0614738	0.985157	-0.655264	0.17754	-0.803752	0.184269	-0.382762	0.707495	-0.322785	0.724293	0.368604	0.711873	0.115223	0.9856	-0.433658	0.395887
P63151	PPP2R2A	Serine/threonine-protein phosphatase 2A 55 kDa regulatory subunit B alpha isoform OS=Homo sapiens GN=PPP2R2A PE=1 SV=1	17.6673	-0.330289	0.977702	-0.759239	0.291124	-0.693014	0.459681	-1.10973	0.575548	-0.231478	0.886805	-0.114537	0.945863	0.0852225	0.992473	-0.925403	0.283011
P63162	SNRPN	Small nuclear ribonucleoprotein-associated protein N OS=Homo sapiens GN=SNRPN PE=1 SV=1	16.9059	-0.334778	0.977702	-0.129153	0.680474	-0.0461193	0.922799	-0.00029799	0.998899	-0.0428796	0.951254	-0.0905747	0.901269	-0.22805	0.921313	-0.180974	0.611098
P63165	SUMO1	Small ubiquitin-related modifier 1 OS=Homo sapiens GN=SUMO1 PE=1 SV=1	17.758	-0.0235016	0.990235	0.0126489	0.971569	-0.0254453	0.951465	-0.380275	0.662096	-0.137642	0.820271	-0.529419	0.268692	-0.275091	0.85327	-0.27463	0.409353
P63167	DYNLL1	Dynein light chain 1, cytoplasmic OS=Homo sapiens GN=DYNLL1 PE=1 SV=1	20.1107	1.41155	0.818748	2.06507	0.0765382	1.76383	0.165012	1.53455	0.468803	1.62242	0.260382	0.970704	0.596725	0.903046	0.81168	1.60262	0.147408
P63172	DYNLT1	Dynein light chain Tctex-type 1 OS=Homo sapiens GN=DYNLT1 PE=1 SV=1	18.5266	-0.317827	0.977702	-0.918829	0.100533	-0.774882	0.190597	-0.641446	0.625977	-0.567121	0.542128	-0.156356	0.882994	-0.257277	0.963618	-0.721708	0.195861
P63173	RPL38	60S ribosomal protein L38 OS=Homo sapiens GN=RPL38 PE=1 SV=2	18.9189	-0.389025	0.977702	-0.729661	0.0885641	-0.680939	0.161704	-0.592889	0.428325	-0.703111	0.157033	-0.435028	0.502886	-0.398368	0.731056	-0.76034	0.0548532
P63208	SKP1	S-phase kinase-associated protein 1 OS=Homo sapiens GN=SKP1 PE=1 SV=2	19.1354	-0.141128	0.977702	-0.475827	0.244726	-0.524992	0.275619	-0.145376	0.861527	-0.106872	0.898378	0.445786	0.584138	0.26346	0.926982	-0.339991	0.44563
P63218	GNG5	Guanine nucleotide-binding protein G(I)/G(S)/G(O) subunit gamma-5 OS=Homo sapiens GN=GNG5 PE=1 SV=3	17.2139	0.46683	0.977702	0.729828	0.212663	0.659507	0.319528	0.870025	0.575548	1.18708	0.156259	0.978782	0.286069	1.06994	0.263579	1.54042	0.0200793
P63220	RPS21	40S ribosomal protein S21 OS=Homo sapiens GN=RPS21 PE=1 SV=1	19.3468	-0.103297	0.985157	-0.79492	0.173449	-1.00228	0.172666	-0.552775	0.689312	-0.394986	0.722473	0.352443	0.764271	0.150983	0.981161	-0.785911	0.228237
P63241	EIF5A	Eukaryotic translation initiation factor 5A-1 OS=Homo sapiens GN=EIF5A PE=1 SV=2	18.7723	0.0756648	0.977702	-0.197134	0.507823	-0.465495	0.214748	-0.0910501	0.882586	-0.206577	0.735304	0.169181	0.799098	0.170115	0.963618	-0.244374	0.470195
P63244	GNB2L1	Guanine nucleotide-binding protein subunit beta-2-like 1 OS=Homo sapiens GN=GNB2L1 PE=1 SV=3	19.3243	-0.0294939	0.990437	-0.654153	0.194361	-0.740868	0.208892	-0.318817	0.738015	-0.246827	0.800107	0.426322	0.668199	0.225327	0.972914	-0.520051	0.354156
P63261	ACTG1	Actin, cytoplasmic 2 OS=Homo sapiens GN=ACTG1 PE=1 SV=1	20.3023	0.269125	0.977702	0.400422	0.187389	0.323965	0.336913	0.180587	0.749833	0.100658	0.859924	0.0289906	0.967263	-0.00362897	0.999806	0.199519	0.526837
P63272	SUPT4H1	Transcription elongation factor SPT4 OS=Homo sapiens GN=SUPT4H1 PE=1 SV=1	18.549	-0.130369	0.977702	-0.259542	0.574667	-0.255908	0.668005	0.0717287	0.937366	-0.14678	0.878703	0.158618	0.884216	-0.0709968	0.992103	-0.278166	0.597077
P63279	UBE2I	SUMO-conjugating enzyme UBC9 OS=Homo sapiens GN=UBE2I PE=1 SV=1	18.4043	-0.0336455	0.990235	-0.565457	0.227585	-0.712335	0.211183	-0.211389	0.810423	-0.22067	0.819889	0.513918	0.574984	0.334356	0.916548	-0.531983	0.325478
P63313	TMSB10	Thymosin beta-10 OS=Homo sapiens GN=TMSB10 PE=1 SV=2	17.216	-0.0171054	0.993795	-0.412578	0.388844	-0.655822	0.267172	-0.0505747	0.95394	-0.661387	0.502317	-0.11126	0.921118	-0.145461	0.979499	-0.527479	0.360203
P67775	PPP2CA	Serine/threonine-protein phosphatase 2A catalytic subunit alpha isoform OS=Homo sapiens GN=PPP2CA PE=1 SV=1	19.0179	0.0681212	0.977702	-0.0580735	0.815699	-0.125574	0.691125	0.0981298	0.837576	0.0598658	0.906385	0.332047	0.488824	0.262507	0.796189	-0.153364	0.574933
P67809	YBX1	Nuclease-sensitive element-binding protein 1 OS=Homo sapiens GN=YBX1 PE=1 SV=3	18.2423	-0.089248	0.977702	-0.42337	0.177199	-0.39506	0.25939	-0.208436	0.72833	-0.230537	0.697408	-0.0383917	0.953908	-0.264322	0.86487	-0.921968	0.00635217
P67812	SEC11A	Signal peptidase complex catalytic subunit SEC11A OS=Homo sapiens GN=SEC11A PE=1 SV=1	19.7002	-0.189351	0.977702	-0.322509	0.377814	-0.178496	0.713181	-0.191625	0.790886	-0.295433	0.698719	-0.390862	0.612132	-0.170854	0.972914	-0.09634	0.825208
P67870	CSNK2B	Casein kinase II subunit beta OS=Homo sapiens GN=CSNK2B PE=1 SV=1	19.3746	-0.233304	0.977702	-0.33845	0.263781	-0.225025	0.544215	-0.0694565	0.911945	-0.139844	0.820271	0.233656	0.724263	0.14249	0.972914	0.124054	0.716833
P67936	TPM4	Tropomyosin alpha-4 chain OS=Homo sapiens GN=TPM4 PE=1 SV=3	18.7863	-0.0833399	0.977702	-0.361632	0.294329	-0.445278	0.283741	-0.356471	0.689312	-0.300631	0.681865	0.0010501	0.998065	-0.149501	0.97748	-0.467988	0.262938
P68036	UBE2L3	Ubiquitin-conjugating enzyme E2 L3 OS=Homo sapiens GN=UBE2L3 PE=1 SV=1	19.3484	-0.228139	0.977702	-0.86981	0.137063	-1.12899	0.123853	-0.337591	0.73251	-0.266453	0.788362	0.492814	0.62382	0.40743	0.901966	-0.635876	0.277521
P68104	EEF1A1	Elongation factor 1-alpha 1 OS=Homo sapiens GN=EEF1A1 PE=1 SV=1	20.9294	-0.0513621	0.985157	-0.653123	0.139698	-0.820129	0.142715	-0.36177	0.698633	-0.326997	0.681459	0.26552	0.746432	0.0333946	0.994943	-0.561967	0.217363
P68133	ACTA1	Actin, alpha skeletal muscle OS=Homo sapiens GN=ACTA1 PE=1 SV=1	20.2242	0.226037	0.977702	0.391868	0.174052	0.369345	0.24896	0.248172	0.703785	0.0744185	0.894212	0.055878	0.92589	0.121788	0.972914	0.257925	0.393512
P68363	TUBA1B	Tubulin alpha-1B chain OS=Homo sapiens GN=TUBA1B PE=1 SV=1	20.6692	0.850491	0.977702	1.24954	0.165581	1.06569	0.275619	0.850414	0.688338	0.928175	0.571076	0.459544	0.793828	0.621443	0.911909	0.766897	0.404594
P68366	TUBA4A	Tubulin alpha-4A chain OS=Homo sapiens GN=TUBA4A PE=1 SV=1	19.6467	-0.013503	0.993795	-0.526491	0.205326	-0.657176	0.195736	-0.353618	0.703785	-0.213265	0.79353	0.491039	0.537053	0.200055	0.972467	-0.405849	0.379428
P68371	TUBB4B	Tubulin beta-4B chain OS=Homo sapiens GN=TUBB4B PE=1 SV=1	19.3923	0.00367561	0.99822	-0.437296	0.272546	-0.453276	0.33442	-0.290062	0.725741	-0.214721	0.789638	0.387941	0.63473	0.296776	0.912513	-0.32396	0.461598
P68400	CSNK2A1	Casein kinase II subunit alpha OS=Homo sapiens GN=CSNK2A1 PE=1 SV=1	18.9179	0.544919	0.977702	0.984791	0.139698	0.931744	0.195736	0.65232	0.672182	0.570669	0.616353	0.342383	0.776956	0.538209	0.839593	0.832964	0.226222
P68402	PAFAH1B2	Platelet-activating factor acetylhydrolase IB subunit beta OS=Homo sapiens GN=PAFAH1B2 PE=1 SV=1	19.7993	-0.175816	0.977702	-0.360663	0.21278	-0.201553	0.556477	-0.299104	0.68497	-0.238219	0.684571	-0.24185	0.684246	-0.160514	0.961579	-0.423274	0.21656
P68431	HIST1H3A	Histone H3.1 OS=Homo sapiens GN=HIST1H3A PE=1 SV=2	17.3782	0.0992371	0.987294	-0.0453918	0.969485	0.0532678	0.970774	0.0415532	0.984699	-0.168141	0.93632	-0.321286	0.890551	0.15221	0.992103	0.348988	0.764753
P69905	HBA1	Hemoglobin subunit alpha OS=Homo sapiens GN=HBA1 PE=1 SV=2	21.5498	2.36428	0.782268	3.703	0.0437907	3.06217	0.143393	2.56193	0.40773	2.7142	0.220431	1.76497	0.529865	2.06532	0.553259	3.21176	0.0546027
P78310	CXADR	Coxsackievirus and adenovirus receptor OS=Homo sapiens GN=CXADR PE=1 SV=1	19.2364	-0.0299967	0.990235	-0.179086	0.68254	-0.264943	0.634362	-0.393426	0.703785	-0.475687	0.587847	-0.65923	0.418916	-0.578257	0.657909	-0.583062	0.274941
P78316	NOP14	Nucleolar protein 14 OS=Homo sapiens GN=NOP14 PE=1 SV=3	18.2622	-0.155213	0.977702	-0.252877	0.357709	0.0356047	0.932713	0.180943	0.747763	0.12461	0.825937	-0.227736	0.71373	-0.161475	0.961579	-0.422536	0.217508
P78318	IGBP1	Immunoglobulin-binding protein 1 OS=Homo sapiens GN=IGBP1 PE=1 SV=1	16.5787	0.0260735	0.990235	-0.290179	0.407686	-0.629476	0.187249	-0.0232375	0.972937	-0.0816605	0.909794	0.448113	0.53597	0.365439	0.81168	-0.0632359	0.883737
P78324	SIRPA	Tyrosine-protein phosphatase non-receptor type substrate 1 OS=Homo sapiens GN=SIRPA PE=1 SV=2	17.6628	0.176417	0.977702	0.199252	0.418267	0.140763	0.661302	0.139475	0.779161	0.0679074	0.897366	-0.143129	0.793368	-0.0593124	0.9856	0.0534433	0.858386
P78344	EIF4G2	Eukaryotic translation initiation factor 4 gamma 2 OS=Homo sapiens GN=EIF4G2 PE=1 SV=1	18.2903	0.41384	0.977702	0.721082	0.109563	0.516627	0.245725	0.300808	0.707495	0.411392	0.574913	0.304328	0.704736	0.223458	0.938141	0.464493	0.284197
P78345	RPP38	Ribonuclease P protein subunit p38 OS=Homo sapiens GN=RPP38 PE=1 SV=2	19.631	2.71052	0.103113	3.45118	0.00474322	3.02317	0.0179646	2.44511	0.106374	2.85422	0.0103858	2.60363	0.0175576	2.74893	0.011183	3.31293	0.00118864
P78347	GTF2I	General transcription factor II-I OS=Homo sapiens GN=GTF2I PE=1 SV=2	18.2687	-0.2494	0.977702	-0.481356	0.15449	-0.42909	0.239758	-0.443382	0.58991	-0.417619	0.484973	-0.526929	0.27589	-0.532366	0.339205	-0.716344	0.040766
P78356	PIP4K2B	Phosphatidylinositol 5-phosphate 4-kinase type-2 beta OS=Homo sapiens GN=PIP4K2B PE=1 SV=1	17.0321	0.536122	0.977702	1.10086	0.297721	1.1287	0.373639	0.881908	0.707495	0.790609	0.719743	0.0791001	0.978177	-0.193159	0.992103	0.727631	0.539426
P78371	CCT2	T-complex protein 1 subunit beta OS=Homo sapiens GN=CCT2 PE=1 SV=4	19.0726	-0.0228496	0.990235	-0.561091	0.139698	-0.480311	0.220801	-0.274103	0.707495	-0.0374502	0.956968	0.341682	0.604083	0.206672	0.926982	-0.244709	0.488413
P78417	GSTO1	Glutathione S-transferase omega-1 OS=Homo sapiens GN=GSTO1 PE=1 SV=2	18.5886	-0.0916537	0.985157	-0.984879	0.126951	-1.1576	0.143393	-0.548781	0.689312	-0.582487	0.578849	0.235229	0.846051	0.025277	0.998861	-0.703532	0.273731
P78527	PRKDC	DNA-dependent protein kinase catalytic subunit OS=Homo sapiens GN=PRKDC PE=1 SV=3	18.7145	-0.0896304	0.977702	-0.124458	0.448884	-0.0589756	0.790647	-0.0642375	0.849787	-0.00574621	0.986194	-0.0251147	0.95067	-0.083871	0.972467	-0.232667	0.254364
P78559	MAP1A	Microtubule-associated protein 1A OS=Homo sapiens GN=MAP1A PE=1 SV=6	17.82	-0.38575	0.977702	-0.971795	0.160908	-1.04515	0.192925	-0.657269	0.685808	-0.517585	0.689188	0.0528097	0.973735	-0.242544	0.97748	-1.02955	0.178325
P80303	NUCB2	Nucleobindin-2 OS=Homo sapiens GN=NUCB2 PE=1 SV=2	17.8903	0.354835	0.977702	0.47721	0.168694	0.526947	0.195736	0.452656	0.625977	0.130608	0.837273	0.384546	0.537145	0.254374	0.902516	0.282998	0.41976
P80723	BASP1	Brain acid soluble protein 1 OS=Homo sapiens GN=BASP1 PE=1 SV=2	18.2931	0.092074	0.985157	0.324729	0.547711	0.209263	0.769214	0.153904	0.893317	0.249569	0.821219	-0.0397412	0.978177	0.0140121	0.998864	0.294676	0.63365
P81605	DCD	Dermcidin OS=Homo sapiens GN=DCD PE=1 SV=2	17.4997	0.0268896	0.993795	0.806843	0.401555	-0.0783581	0.955611	0.278811	0.893317	-0.564831	0.775927	0.533199	0.808048	-0.0102916	0.999806	-0.772562	0.477951
P82650	MRPS22	28S ribosomal protein S22, mitochondrial OS=Homo sapiens GN=MRPS22 PE=1 SV=1	18.4948	0.0392777	0.986517	-0.234467	0.526572	-0.0998724	0.846155	-0.0130112	0.986244	-0.00501841	0.994277	-0.0671751	0.940229	-0.0159859	0.998861	0.0537586	0.910626
P82663	MRPS25	28S ribosomal protein S25, mitochondrial OS=Homo sapiens GN=MRPS25 PE=1 SV=1	15.6214	0.301496	0.977702	0.370241	0.448299	0.424154	0.483468	0.31661	0.749985	0.174817	0.861799	0.34521	0.75208	0.235149	0.972914	0.610329	0.305193
P82673	MRPS35	28S ribosomal protein S35, mitochondrial OS=Homo sapiens GN=MRPS35 PE=1 SV=1	17.329	-0.0361327	0.986516	0.518195	0.169371	0.338611	0.411403	0.168812	0.80404	0.435625	0.542128	0.0862059	0.914164	0.364608	0.796189	0.312754	0.415082
P82675	MRPS5	28S ribosomal protein S5, mitochondrial OS=Homo sapiens GN=MRPS5 PE=1 SV=2	17.6745	-0.132254	0.977702	-0.13078	0.570614	0.00897947	0.97572	0.0598754	0.901843	-0.0270371	0.95755	-0.0135975	0.97971	0.0862754	0.97748	-0.137848	0.598657
P82909	MRPS36	28S ribosomal protein S36, mitochondrial OS=Homo sapiens GN=MRPS36 PE=1 SV=2	17.477	-0.259956	0.977702	-0.184455	0.614144	-0.254434	0.580082	-0.192479	0.788586	-0.309474	0.689188	-0.329889	0.674592	-0.268426	0.918641	-0.0804547	0.85438
P82912	MRPS11	28S ribosomal protein S11, mitochondrial OS=Homo sapiens GN=MRPS11 PE=1 SV=2	17.8691	-0.460686	0.971587	-0.406272	0.221832	-0.235657	0.553024	-0.150093	0.808929	-0.305478	0.651059	-0.303431	0.648821	-0.316245	0.824281	-0.488474	0.217363
P82914	MRPS15	28S ribosomal protein S15, mitochondrial OS=Homo sapiens GN=MRPS15 PE=1 SV=1	17.6515	-0.221617	0.977702	-0.138309	0.601363	0.0161871	0.966289	0.0939326	0.865045	0.069207	0.900478	0.0887633	0.888433	0.177295	0.926982	0.269172	0.382956
P82930	MRPS34	28S ribosomal protein S34, mitochondrial OS=Homo sapiens GN=MRPS34 PE=1 SV=2	17.9424	-0.366842	0.977702	-0.353507	0.231778	-0.213945	0.548055	-0.141104	0.804438	-0.0111059	0.984157	-0.271733	0.648821	-0.163402	0.963618	-0.306937	0.363247
P82932	MRPS6	28S ribosomal protein S6, mitochondrial OS=Homo sapiens GN=MRPS6 PE=1 SV=3	16.9152	0.0578414	0.992638	-0.178233	0.869741	0.401072	0.766914	0.328715	0.877258	-0.568988	0.787769	0.179942	0.941754	-0.140454	0.992473	-0.045564	0.976493
P82933	MRPS9	28S ribosomal protein S9, mitochondrial OS=Homo sapiens GN=MRPS9 PE=1 SV=2	18.0869	-0.406774	0.977702	-0.718105	0.105545	-0.319642	0.459681	-0.343526	0.703785	-0.02318	0.975167	-0.0610301	0.941754	-0.0380469	0.994645	-0.0430941	0.925449
P82979	SARNP	SAP domain-containing ribonucleoprotein OS=Homo sapiens GN=SARNP PE=1 SV=3	18.7791	-0.177047	0.977702	-0.471971	0.213749	-0.447515	0.30477	-0.357655	0.698633	-0.327564	0.675735	-0.263495	0.744876	-0.167207	0.972914	-0.656423	0.149586
P83111	LACTB	Serine beta-lactamase-like protein LACTB, mitochondrial OS=Homo sapiens GN=LACTB PE=1 SV=2	18.5704	-0.0468531	0.985157	0.152123	0.558521	0.178239	0.587515	0.0597889	0.912957	0.00233161	0.995266	-0.24842	0.648821	-0.109547	0.97748	0.129214	0.659064
P83731	RPL24	60S ribosomal protein L24 OS=Homo sapiens GN=RPL24 PE=1 SV=1	19.3293	0.143058	0.977702	0.354852	0.22628	0.231254	0.506542	0.0267773	0.959332	0.177736	0.75519	0.209788	0.740838	0.13785	0.972914	-0.0160479	0.968675
P83881	RPL36A	60S ribosomal protein L36a OS=Homo sapiens GN=RPL36A PE=1 SV=2	18.345	-0.134901	0.977702	-0.831931	0.0951454	-0.587588	0.229453	-0.182948	0.811529	-0.0312362	0.969445	0.403221	0.620239	-0.0652673	0.992103	-0.32528	0.461482
P83916	CBX1	Chromobox protein homolog 1 OS=Homo sapiens GN=CBX1 PE=1 SV=1	18.1876	-0.275209	0.977702	-0.347511	0.239463	-0.369148	0.285771	-0.371617	0.662096	-0.414602	0.469407	-0.272169	0.648821	-0.240816	0.901966	-0.420846	0.230052
P84085	ARF5	ADP-ribosylation factor 5 OS=Homo sapiens GN=ARF5 PE=1 SV=2	18.1106	-0.347577	0.977702	-0.639306	0.130651	-0.632706	0.179592	-0.447081	0.662096	-0.358023	0.609378	0.0807994	0.920797	-0.125949	0.97748	-0.26007	0.498732
P84090	ERH	Enhancer of rudimentary homolog OS=Homo sapiens GN=ERH PE=1 SV=1	18.2839	-0.0264607	0.990235	-0.219165	0.456453	0.019544	0.962206	0.322161	0.68497	0.309496	0.609378	0.398632	0.494472	0.158356	0.970196	0.00717849	0.986638
P84095	RHOG	Rho-related GTP-binding protein RhoG OS=Homo sapiens GN=RHOG PE=1 SV=1	18.488	-0.112533	0.977702	-0.172097	0.355247	0.029216	0.918707	0.00766923	0.984699	0.0716252	0.85044	0.0607566	0.890551	0.0800284	0.97748	0.204135	0.359994
P84098	RPL19	60S ribosomal protein L19 OS=Homo sapiens GN=RPL19 PE=1 SV=1	18.9317	0.0191445	0.990437	-0.197653	0.505773	-0.195017	0.607626	-0.0867551	0.89041	0.0412524	0.951254	0.344078	0.567629	0.11987	0.97748	-0.118488	0.730808
P84101	SERF2	Small EDRK-rich factor 2 OS=Homo sapiens GN=SERF2 PE=1 SV=1	16.1011	0.493384	0.977702	1.07117	0.290901	1.14555	0.342965	1.14979	0.691546	0.606163	0.764542	0.132891	0.953987	0.237363	0.9856	1.17591	0.327546
P84103	SRSF3	Serine/arginine-rich splicing factor 3 OS=Homo sapiens GN=SRSF3 PE=1 SV=1	19.8152	-0.0562061	0.977702	0.202454	0.397685	-0.0174872	0.959395	0.052104	0.916769	-0.00129999	0.996931	-0.0349977	0.951162	-0.00934846	0.998861	-0.232535	0.402493
P84157	MXRA7	Matrix-remodeling-associated protein 7 OS=Homo sapiens GN=MXRA7 PE=1 SV=1	18.1831	-0.0802965	0.977702	-0.131915	0.656827	-0.109537	0.782835	-0.202207	0.738015	-0.271814	0.669346	-0.364895	0.537145	-0.17654	0.95759	-0.164366	0.628624
P84243	H3F3A	Histone H3.3 OS=Homo sapiens GN=H3F3A PE=1 SV=2	21.1724	-0.173534	0.977702	-0.195277	0.716076	-0.0952824	0.904546	-0.406254	0.725741	-0.485136	0.674767	-0.62378	0.559328	-0.576191	0.796189	-0.337849	0.575862
P98082	DAB2	Disabled homolog 2 OS=Homo sapiens GN=DAB2 PE=1 SV=3	17.0942	-0.364626	0.977702	-0.362422	0.552799	-0.460046	0.54597	-0.793705	0.662096	-0.677084	0.578849	-0.808777	0.501778	-1.27976	0.185923	-0.810223	0.276835
P98160	HSPG2	Basement membrane-specific heparan sulfate proteoglycan core protein OS=Homo sapiens GN=HSPG2 PE=1 SV=4	19.038	1.42595	0.292043	2.28246	0.00633444	2.12003	0.0179646	1.73469	0.105794	1.8927	0.0164849	1.18268	0.21186	1.18074	0.263579	1.9346	0.00732099
P98164	LRP2	Low-density lipoprotein receptor-related protein 2 OS=Homo sapiens GN=LRP2 PE=1 SV=3	19.1462	3.29274	0.734802	4.73344	0.0583461	3.86365	0.162313	3.02516	0.559794	3.26994	0.315415	2.00645	0.611068	2.13445	0.77366	3.74832	0.109762
P98175	RBM10	RNA-binding protein 10 OS=Homo sapiens GN=RBM10 PE=1 SV=3	17.9893	-0.05776	0.985157	-0.40034	0.293002	-0.172836	0.727552	-0.105557	0.895913	-0.167755	0.830967	-0.0992351	0.913885	-0.0894188	0.9856	-0.339507	0.424028
P98179	RBM3	Putative RNA-binding protein 3 OS=Homo sapiens GN=RBM3 PE=1 SV=1	19.3167	-0.0571933	0.98976	-0.64775	0.291223	-0.2179	0.788091	-0.16735	0.898814	-0.446327	0.724293	0.0436601	0.978177	0.0312099	0.998861	-0.802257	0.277521
P98194	ATP2C1	Calcium-transporting ATPase type 2C member 1 OS=Homo sapiens GN=ATP2C1 PE=1 SV=3	18.1061	0.0729494	0.985157	-0.242913	0.564857	0.0450276	0.940148	-0.0862996	0.920162	-0.110132	0.901153	0.00476739	0.993693	-0.129503	0.978449	-0.209971	0.659064
P99999	CYCS	Cytochrome c OS=Homo sapiens GN=CYCS PE=1 SV=2	18.5839	0.0182993	0.992638	0.248407	0.434897	0.0521521	0.915388	-0.0445899	0.942171	0.260637	0.696303	0.288546	0.677486	0.0497879	0.992103	0.450865	0.254364
Q00059	TFAM	Transcription factor A, mitochondrial OS=Homo sapiens GN=TFAM PE=1 SV=1	19.0934	-0.176687	0.977702	-0.234043	0.522182	-0.115392	0.815632	-0.0596803	0.934747	-0.0262625	0.972739	-0.136049	0.879001	0.0300653	0.994943	-0.291569	0.477951
Q00169	PITPNA	Phosphatidylinositol transfer protein alpha isoform OS=Homo sapiens GN=PITPNA PE=1 SV=2	17.6005	0.0250726	0.990235	-0.563276	0.168694	-0.162471	0.739543	0.043869	0.949516	-0.0628683	0.935777	0.220271	0.783228	0.118981	0.97748	-0.196374	0.640395
Q00325	SLC25A3	Phosphate carrier protein, mitochondrial OS=Homo sapiens GN=SLC25A3 PE=1 SV=2	18.8357	-0.108304	0.977702	0.17062	0.463753	0.0746024	0.813763	-0.241165	0.691546	-0.185586	0.702563	-0.269544	0.567629	-0.155646	0.926982	0.0603887	0.828618
Q00341	HDLBP	Vigilin OS=Homo sapiens GN=HDLBP PE=1 SV=2	18.2878	0.00101788	0.999047	-0.118056	0.5781	-0.0934928	0.739601	-0.00179161	0.99399	-0.00105519	0.996931	-0.0117293	0.981428	0.0781874	0.97748	-0.0626468	0.800995
Q00403	GTF2B	Transcription initiation factor IIB OS=Homo sapiens GN=GTF2B PE=1 SV=1	18.3682	0.552752	0.930244	0.333332	0.366084	0.447354	0.314855	0.596556	0.562769	0.933844	0.0728516	0.774789	0.156603	0.664416	0.348322	0.781577	0.086734
Q00577	PURA	Transcriptional activator protein Pur-alpha OS=Homo sapiens GN=PURA PE=1 SV=2	18.1635	-0.149214	0.977702	-0.360503	0.375799	-0.504608	0.30565	-0.362918	0.703806	-0.200373	0.819889	0.0502942	0.95807	-0.0529608	0.992473	-0.430843	0.372612
Q00610	CLTC	Clathrin heavy chain 1 OS=Homo sapiens GN=CLTC PE=1 SV=5	19.104	-0.085078	0.977702	-0.179317	0.392633	-0.283429	0.274077	-0.236917	0.68497	-0.245595	0.570836	-0.0605154	0.904847	-0.120309	0.963618	-0.3027	0.245701
Q00613	HSF1	Heat shock factor protein 1 OS=Homo sapiens GN=HSF1 PE=1 SV=1	18.1072	0.703571	0.977702	1.50202	0.109563	1.10551	0.236261	1.02862	0.648818	0.921109	0.546415	0.740244	0.639186	0.788769	0.80017	1.23917	0.190032
Q00688	FKBP3	Peptidyl-prolyl cis-trans isomerase FKBP3 OS=Homo sapiens GN=FKBP3 PE=1 SV=1	18.0598	-0.296593	0.977702	-0.537952	0.165317	-0.643456	0.175527	-0.375613	0.68497	-0.315518	0.670413	0.270677	0.724263	0.0322479	0.994943	-0.407906	0.323324
Q00765	REEP5	Receptor expression-enhancing protein 5 OS=Homo sapiens GN=REEP5 PE=1 SV=3	18.1091	-0.091247	0.977702	0.124046	0.633565	-0.00900914	0.97851	-0.0738671	0.892811	-0.0868743	0.871667	-0.144023	0.801701	-0.0987183	0.97748	0.222934	0.44094
Q00796	SORD	Sorbitol dehydrogenase OS=Homo sapiens GN=SORD PE=1 SV=4	17.5797	0.115484	0.977702	-0.111568	0.840067	0.0616295	0.936004	0.208159	0.84661	0.0777383	0.947359	0.66389	0.537053	0.306779	0.963618	-0.125485	0.844999
Q00839	HNRNPU	Heterogeneous nuclear ribonucleoprotein U OS=Homo sapiens GN=HNRNPU PE=1 SV=6	19.0529	-0.124555	0.977702	-0.263926	0.292839	-0.168972	0.592342	-0.0788911	0.877258	-0.0748321	0.887038	-0.105977	0.853839	-0.180007	0.921313	-0.317055	0.289487
Q01081	U2AF1	Splicing factor U2AF 35 kDa subunit OS=Homo sapiens GN=U2AF1 PE=1 SV=3	19.0938	-0.122778	0.977702	-0.142103	0.542078	-0.180162	0.534441	-0.248342	0.68687	-0.0602463	0.901468	-0.0200392	0.974563	0.0192894	0.994943	-0.154845	0.55609
Q01082	SPTBN1	Spectrin beta chain, non-erythrocytic 1 OS=Homo sapiens GN=SPTBN1 PE=1 SV=2	18.6252	-0.09044	0.977702	-0.211397	0.264456	-0.194177	0.385063	-0.189689	0.691546	-0.208712	0.578849	-0.0762885	0.859465	-0.185895	0.817724	-0.331326	0.155056
Q01085	TIAL1	Nucleolysin TIAR OS=Homo sapiens GN=TIAL1 PE=1 SV=1	17.3339	0.216006	0.977702	0.0985642	0.726688	0.0449898	0.916337	0.197843	0.730468	-0.0877918	0.882009	0.121243	0.852519	0.190939	0.925996	-0.0340565	0.925449
Q01105	SET	Protein SET OS=Homo sapiens GN=SET PE=1 SV=3	18.84	-0.17393	0.977702	-0.698049	0.165317	-0.798195	0.187249	-0.457088	0.691546	-0.241093	0.795928	0.190462	0.853638	0.0204058	0.998861	-0.587629	0.277521
Q01130	SRSF2	Serine/arginine-rich splicing factor 2 OS=Homo sapiens GN=SRSF2 PE=1 SV=4	18.2826	-0.0549911	0.985157	-0.262799	0.535965	-0.304799	0.56753	-0.181689	0.831149	-0.249831	0.772265	0.0401429	0.969747	-0.261313	0.940465	-0.559513	0.277521
Q01459	CTBS	Di-N-acetylchitobiase OS=Homo sapiens GN=CTBS PE=1 SV=1	18.3811	-0.440602	0.942798	-0.134914	0.652808	-0.0699073	0.867153	-0.45385	0.585837	-0.605953	0.186767	-0.661262	0.122996	-0.679393	0.119529	-0.541492	0.149586
Q01469	FABP5	Fatty acid-binding protein, epidermal OS=Homo sapiens GN=FABP5 PE=1 SV=3	17.9596	-0.110433	0.977702	-0.426897	0.217727	-0.622986	0.172921	-0.349406	0.689312	-0.195961	0.77074	0.548227	0.348768	0.379374	0.770292	-0.381145	0.338339
[truncated: 2,036 more rows]
