# Supplementary material for: Analysis of Virus and Host Proteomes During Productive HSV-1 and VZV Infection in Human Epithelial Cells
Source: Front Microbiol. 2020 May 29;11:1179. doi: 10.3389/fmicb.2020.01179 (PMC7273502; doi:10.3389/fmicb.2020.01179)
Supplement: Supplementary file 8 [file Table_8.xlsx]

## Sheet: Sheet2
S8 Table. Combined hierarchical clustering and quantitative protein level analyses of VZV-infected ARPE-19 cells
UniProt ID	Gene Name	Direction	Virus Clustera	Statistically significantb	Time (hpi)c
Q9UDR5	AASS	Upregulated	No	Yes	3, 6, 24
P33527	ABCC1	Downregulated	Yes	No
O15439	ABCC4	Upregulated	No	Yes	3
Q12979	ABR	Downregulated	No	Yes	3
P45954	ACADSB	Upregulated	No	Yes	3, 6, 12, 24
P21399	ACO1	Downregulated	No	Yes	24
O14734	ACOT8	Upregulated	No	Yes	3, 6, 12, > 18
Q9UHI8	ADAMTS1	Downregulated	No	Yes	24
Q9UPW5	AGTPBP1	Downregulated	No	Yes	24
Q96HN2	AHCYL2	Downregulated	No	Yes	24
P02765	AHSG	Upregulated	No	Yes	3, 6, > 12
Q99996	AKAP9	Upregulated	No	Yes	3
Q13740	ALCAM	Downregulated	No	Yes	24
Q92685	ALG3	Upregulated	No	Yes	3, 6, 24
Q06481	APLP2	Downregulated	Yes	No
P02647	APOA1	Upregulated	No	Yes	3
P05067	APP	Downregulated	Yes	Yes	24
Q14CB8	ARHGAP19	Upregulated	No	Yes	3
O15085	ARHGEF11	Upregulated	No	Yes	3, 24
Q6PL18	ATAD2	Downregulated	No	Yes	24
P13637	ATP1A3	Downregulated	Yes	No
Q13733	ATP1A4	Upregulated	No	Yes	3, 24
P46100	ATRX	Downregulated	No	Yes	24
Q9Y679	AUP1	Upregulated	No	Yes	24
O14965	AURKA	Upregulated	No	Yes	15, 18
P46736	BRCC3	Upregulated	No	Yes	3, 6, 12, >18
P41223	BUD31	Downregulated	No	Yes	24
Q96M02	C10orf90	Upregulated	No	Yes	> 0
Q8ND61	C3orf20	Upregulated	No	Yes	3, 24
Q13555	CAMK2G	Upregulated	No	Yes	24
Q8N163	CCAR2	Downregulated	No	Yes	24
Q16204	CCDC6	Downregulated	No	Yes	6
P14635	CCNB1	Upregulated	No	Yes	15
Q5ZPR3	CD276	Downregulated	No	Yes	24
Q9UJX2	CDC23	Upregulated	No	Yes	3, 24
P19022	CDH2	Downregulated	Yes	Yes	24
Q96HQ2	CDKN2AIPNL	Downregulated	No	Yes	15
Q14011	CIRBP	Downregulated	No	Yes	24
O75122	CLASP2	Downregulated	No	Yes	3
Q14677	CLINT1	Downregulated	No	Yes	24
Q8N3K9	CMYA5	Upregulated	No	Yes	3, 24
P02462	COL4A1	Upregulated	No	Yes	3, 6, 12, 24
P08572	COL4A2	Upregulated	No	Yes	3, 6
P05997	COL5A2	Upregulated	No	Yes	3
Q9NZV1	CRIM1	Downregulated	No	Yes	3, > 12
P29279	CTGF	Downregulated	No	Yes	15, 18
P35221	CTNNA1	Downregulated	Yes	No
Q9UBT7	CTNNAL1	Downregulated	No	Yes	24
P35222	CTNNB1	Downregulated	Yes	No
Q13616	CUL1	Downregulated	No	Yes	15, 24
Q16850	CYP51A1	Downregulated	No	Yes	24
O00622	CYR61	Downregulated	Yes	Yes	> 15
O43293	DAPK3	Downregulated	No	Yes	24
Q96PD2	DCBLD2	Downregulated	Yes	Yes	> 15
Q92841	DDX17	Downregulated	No	Yes	24
Q9NUU7	DDX19A	Downregulated	No	Yes	3
Q9H2U1	DHX36	Downregulated	No	Yes	3
Q9P265	DIP2B	Upregulated	No	Yes	> 18
Q12959	DLG1	Downregulated	Yes	No
P25685	DNAJB1	Upregulated	Yes	Yes	15, 24
Q02413	DSG1	Upregulated	No	Yes	3
Q14126	DSG2	Downregulated	Yes	No
Q05639	EEF1A2	Upregulated	No	Yes	3
Q12805	EFEMP1	Downregulated	Yes	Yes	> 15
P00533	EGFR	Downregulated	Yes	Yes	24
Q9H4M9	EHD1	Upregulated	No	Yes	18
Q9NZN4	EHD2	Downregulated	No	Yes	24
O43402	EMC8	Upregulated	No	Yes	24
Q9NZ08	ERAP1	Downregulated	No	Yes	24
O75477	ERLIN1	Upregulated	No	Yes	24
Q96HE7	ERO1L	Downregulated	No	Yes	24
P13726	F3	Downregulated	No	Yes	15, 18
Q96KN1	FAM84B	Downregulated	No	Yes	24
P35555	FBN1	Upregulated	No	Yes	3, 24
P31512	FMO4	Upregulated	No	Yes	24
P02751	FN1	Upregulated	No	Yes	> 0
Q12841	FSTL1	Downregulated	No	Yes	> 15
P02792	FTL	Downregulated	No	Yes	24
Q13283	G3BP1	Downregulated	No	Yes	24
Q9UN86	G3BP2	Downregulated	No	Yes	24
P28472	GABRB3	Downregulated	No	Yes	24
P02774	GC	Upregulated	No	Yes	3, 6, 12, > 18
P14136	GFAP	Upregulated	No	Yes	3, 6
P56159	GFRA1	Downregulated	Yes	Yes	24
P63218	GNG5	Upregulated	No	Yes	24
Q9NQX3	GPHN	Upregulated	No	Yes	24
P28799	GRN	Downregulated	No	Yes	24
P78347	GTF2I	Downregulated	No	Yes	24
Q9Y5Q8	GTF3C5	Downregulated	No	Yes	24
Q92522	H1FX	Downregulated	Yes	No
P69905	HBA1	Upregulated	No	Yes	3
Q9NRZ9	HELLS	Downregulated	Yes	No
Q04756	HGFAC	Downregulated	No	Yes	15, 24
Q14527	HLTF	Downregulated	No	Yes	24
Q9H910	HN1L	Downregulated	No	Yes	3
P22626	HNRNPA2B1	Downregulated	Yes	Yes	> 15
P52597	HNRNPF	Downregulated	No	Yes	24
P31943	HNRNPH1	Downregulated	No	Yes	24
P55795	HNRNPH2	Downregulated	Yes	Yes	24
Q8WVV9	HNRNPLL	Downregulated	No	Yes	24
P98160	HSPG2	Upregulated	No	Yes	3, 6, 12, 24
O95264	HTR3B	Upregulated	No	Yes	3, 24
Q16270	IGFBP7	Downregulated	No	Yes	24
Q9NVH2	INTS7	Upregulated	No	Yes	3, 6, 24
Q8TEX9	IPO4	Upregulated	No	Yes	3
P56199	ITGA1	Downregulated	No	Yes	24
P23458	JAK1	Downregulated	No	Yes	> 15
P17275	JUNB	Upregulated	No	Yes	3
Q674X7	KAZN	Upregulated	No	Yes	3, 6, > 12
P24390	KDELR1	Downregulated	No	Yes	12, 15
Q9BW19	KIFC1	Upregulated	No	Yes	24
O76009	KRT33A	Upregulated	No	Yes	3
Q9NSB2	KRT84	Upregulated	No	Yes	3
P55268	LAMB2	Downregulated	No	Yes	12, 24
P13473	LAMP2	Downregulated	Yes	No
Q08380	LGALS3BP	Downregulated	Yes	No
P29536	LMOD1	Upregulated	No	Yes	3, 24
P28300	LOX	Downregulated	Yes	Yes	> 12
Q07954	LRP1	Downregulated	Yes	No
Q6UXK5	LRRN1	Upregulated	No	Yes	24
Q9UK45	LSM7	Downregulated	No	Yes	24
Q14767	LTBP2	Upregulated	No	Yes	3, 6, 24
P02788	LTF	Upregulated	Yes	Yes
Q9BQ69	MACROD1	Downregulated	Yes	No
Q15555	MAPRE2	Upregulated	No	Yes	24
O00339	MATN2	Upregulated	No	Yes	3, 6, 12, 24
Q9P267	MBD5	Downregulated	No	Yes	18
Q9GZY8	MFF	Upregulated	No	Yes	3
Q9BYD1	MRPL13	Upregulated	No	Yes	3
Q96A35	MRPL24	Upregulated	No	Yes	> 3
Q96DV4	MRPL38	Upregulated	No	Yes	24
Q13330	MTA1	Upregulated	No	Yes	24
P03905	MT-ND4	Upregulated	No	Yes	3
Q9P2K5	MYEF2	Downregulated	No	Yes	24
O00159	MYO1C	Downregulated	Yes	No
P51955	NEK2	Upregulated	No	Yes	3
Q8TDX7	NEK7	Downregulated	No	Yes	6, 9, 24
Q9UMX5	NENF	Downregulated	No	Yes	24
Q96JN8	NEURL4	Upregulated	No	Yes	3, 24
P35240	NF2	Downregulated	No	Yes	24
Q9C000	NLRP1	Upregulated	No	Yes	3, 24
Q86W24	NLRP14	Upregulated	Yes	Yes	> 12
O75665	OFD1	Downregulated	No	Yes	24
P30559	OXTR	Downregulated	No	Yes	> 15
Q9NXG6	P4HTM	Upregulated	Yes	Yes	> 12
O96013	PAK4	Upregulated	No	Yes	24
Q96AQ6	PBXIP1	Downregulated	No	Yes	24
P57723	PCBP4	Upregulated	No	Yes	3
Q15154	PCM1	Upregulated	No	Yes	24
Q5VU43	PDE4DIP	Upregulated	No	Yes	3, 6, > 12
O15067	PFAS	Downregulated	No	Yes	24
Q9UPP1	PHF8	Upregulated	No	Yes	3
Q13492	PICALM	Downregulated	Yes	Yes	24
Q99959	PKP2	Downregulated	Yes	Yes	> 15
Q9BY77	POLDIP3	Downregulated	No	Yes	24
P48556	PSMD8	Upregulated	No	Yes	24
P15151	PVR	Upregulated	No	Yes	3, 6, 24
P49023	PXN	Downregulated	No	Yes	24
Q96PU8	QKI	Downregulated	No	Yes	24
O00391	QSOX1	Downregulated	No	Yes	24
Q9ULC3	RAB23	Upregulated	No	Yes	3
Q5HYI8	RABL3	Upregulated	No	Yes	3
P15918	RAG1	Upregulated	No	Yes	3
Q8IZV5	RDH10	Downregulated	Yes	Yes	15
P49802	RGS7	Upregulated	No	Yes	3
Q96DB5	RMDN1	Upregulated	No	Yes	24
O00584	RNASET2	Upregulated	No	Yes	3, 6, > 18
P78345	RPP38	Upregulated	No	Yes	3, 6, > 12
P46781	RPS9	Upregulated	Yes	No
O75298	RTN2	Downregulated	No	Yes	15
O00767	SCD	Downregulated	No	Yes	24
P34741	SDC2	Downregulated	No	Yes	15, 18
O76054	SEC14L2	Upregulated	No	Yes	18
O75326	SEMA7A	Downregulated	Yes	No
Q9Y371	SH3GLB1	Downregulated	No	Yes	3
Q9NYZ2	SLC25A37	Upregulated	No	Yes	3, 24
Q2TAY7	SMU1	Downregulated	No	Yes	24
Q16143	SNCB	Upregulated	No	Yes	3, 6, 24
Q92543	SNX19	Upregulated	No	Yes	3, 12, 24
P04179	SOD2	Downregulated	Yes	No
P09486	SPARC	Downregulated	Yes	Yes	24
O15020	SPTBN2	Upregulated	No	Yes	3, 6, 24
Q9BXP5	SRRT	Downregulated	No	Yes	24
Q04837	SSBP1	Downregulated	No	Yes	15
O95210	STBD1	Upregulated	No	Yes	24
Q13190	STX5	Upregulated	No	Yes	3, 6, 24
Q8IX01	SUGP2	Downregulated	No	Yes	24
O43760	SYNGR2	Upregulated	No	Yes	3
Q9Y2W6	TDRKH	Upregulated	No	Yes	> 0
Q8WVM0	TFB1M	Downregulated	No	Yes	24
P61812	TGFB2	Downregulated	Yes	No
O43493	TGOLN2	Downregulated	No	Yes	3, 24
P30408	TM4SF1	Downregulated	No	Yes	18
P55061	TMBIM6	Downregulated	No	Yes	24
Q9BXS4	TMEM59	Upregulated	Yes	Yes	> 15
Q16890	TPD52L1	Downregulated	No	Yes	18
P09493	TPM1	Downregulated	No	Yes	24
Q4KMQ1	TPRN	Upregulated	No	Yes	3
Q9Y228	TRAF3IP3	Upregulated	No	Yes	3, 24
P10155	TROVE2	Upregulated	No	Yes	24
Q9Y4A5	TRRAP	Downregulated	No	Yes	3, 6, 12, 24
Q13630	TSTA3	Downregulated	No	Yes	9
Q9NUQ3	TXLNG	Upregulated	No	Yes	24
Q96J42	TXNDC15	Downregulated	No	Yes	24
Q9BRA2	TXNDC17	Downregulated	No	Yes	24
Q14157	UBAP2L	Downregulated	No	Yes	24
Q9Y5T5	USP16	Upregulated	No	Yes	3
Q9UPU5	USP24	Upregulated	No	Yes	3, 24
P08670	VIM	Downregulated	Yes	No
Q8NEZ3	WDR19	Upregulated	No	Yes	3
Q9H0D6	XRN2	Downregulated	Yes	Yes	> 12
P67809	YBX1	Downregulated	No	Yes	24
P16989	YBX3	Downregulated	No	Yes	24
Q9Y5A9	YTHDF2	Downregulated	No	Yes	3
Q6PJT7	ZC3H14	Downregulated	No	Yes	24
Q86VM9	ZC3H18	Upregulated	Yes	Yes	> 15
Q96K21	ZFYVE19	Upregulated	No	Yes	3, 6, > 18
Q6N043	ZNF280D	Upregulated	No	Yes	3, 6, > 12
Q5JPB2	ZNF831	Upregulated	No	Yes	3
a Hierarchical cluster analysis to identify host proteins that cluster with virus proteins (Figure 7)
b Statistical analysis of host protein abundance compared to mock-infected cells (significant: adjusted p-value < 0.05)
c Time point(s) at which specific host protein expression was significantly different from mock-infected cells
