# Supplementary material for: Analysis of Virus and Host Proteomes During Productive HSV-1 and VZV Infection in Human Epithelial Cells
Source: Front Microbiol. 2020 May 29;11:1179. doi: 10.3389/fmicb.2020.01179 (PMC7273502; doi:10.3389/fmicb.2020.01179)
Supplement: Supplementary file 9 [file Table_9.xlsx]

## Sheet: Blad1
S9 Table. Host proteins affected by both VZV (ARPE-19 cells; this study) and HSV-1 (HFF cells; Kulej et al., 2017)
Upregulated proteins				Downregulated proteins
Protein IDs	Protein names	Gene names		Protein IDs	Protein names	Gene names
P05067	Amyloid beta A4 protein	APP		P02751	Fibronectin	FN1
P45954	Short/branched chain specific acyl-CoA dehydrogenase, mitochondrial	ACADSB		O43493	Trans-Golgi network integral membrane protein 2	TGOLN2
P63218	Guanine nucleotide-binding protein G(I)/G(S)/G(O) subunit gamma-5	GNG5		O00622	Protein CYR61	CYR61
Q15555	Microtubule-associated protein RP/EB family member 2	MAPRE2		P09486	SPARC	SPARC
P09493	Tropomyosin alpha-1 chain	TPM1		P29279	Connective tissue growth factor	CTGF
P22626	Heterogeneous nuclear ribonucleoproteins A2/B1	HNRNPA2B1		P05997	Collagen alpha-2(V) chain	COL5A2
Q96AQ6	Pre-B-cell leukemia transcription factor-interacting protein 1	PBXIP1		Q16270	Insulin-like growth factor-binding protein 7	IGFBP7
Q9UN86	Ras GTPase-activating protein-binding protein 2	G3BP2		P55268	Laminin subunit beta-2	LAMB2
Q9H4M9	EH domain-containing protein 1	EHD1		Q12841	Follistatin-related protein 1	FSTL1
Q9ULC3	Ras-related protein Rab-23	RAB23		P23458	Tyrosine-protein kinase JAK1	JAK1
Q9NZN4	EH domain-containing protein 2	EHD2		Q13740	CD166 antigen	ALCAM
Q04837	Single-stranded DNA-binding protein, mitochondrial	SSBP1		P35555	Fibrillin-1	FBN1
				Q9H910	Hematological and neurological expressed 1-like protein	HN1L
				Q14011	Cold-inducible RNA-binding protein	CIRBP
				O43402	ER membrane protein complex subunit 8	EMC8
				Q96PU8	Protein quaking	QKI
				Q9Y5A9	YTH domain-containing family protein 2	YTHDF2
				Q9BXS4	Transmembrane protein 59	TMEM59
				P00533	Epidermal growth factor receptor	EGFR
				P16989	Y-box-binding protein 3	YBX3
				Q6PJT7	Zinc finger CCCH domain-containing protein 14	ZC3H14
				Q13330	Metastasis-associated protein MTA1	MTA1
				Q8TDX7	Serine/threonine-protein kinase Nek7	NEK7
				Q9UPU5	Ubiquitin carboxyl-terminal hydrolase 24	USP24
				P67809	Nuclease-sensitive element-binding protein 1	YBX1
				Q14157	Ubiquitin-associated protein 2-like	UBAP2L
				Q9BRA2	Thioredoxin domain-containing protein 17	TXNDC17
				P41223	Protein BUD31 homolog	BUD31
				Q9NZ08	Endoplasmic reticulum aminopeptidase 1	ERAP1
				Q12979	Active breakpoint cluster region-related protein	ABR
				Q99996	A-kinase anchor protein 9	AKAP9
				P52597	Heterogeneous nuclear ribonucleoprotein F	HNRNPF
				Q9P2K5	Myelin expression factor 2	MYEF2
				Q9BY77	Polymerase delta-interacting protein 3	POLDIP3
				Q13283	Ras GTPase-activating protein-binding protein 1	G3BP1
				P48556	26S proteasome non-ATPase regulatory subunit 8	PSMD8
				P49023	Paxillin	PXN
				Q13555	Calcium/calmodulin-dependent protein kinase type II subunit gamma	CAMK2G
				O75477	Erlin-1	ERLIN1
				O76054	SEC14-like protein 2	SEC14L2
				Q8WVV9	Heterogeneous nuclear ribonucleoprotein L-like	HNRNPLL
				P31943	Heterogeneous nuclear ribonucleoprotein H	HNRNPH1
				Q96HE7	ERO1-like protein alpha	ERO1L
				P29536	Leiomodin-1	LMOD1
